# Supplementary material for: Identification of Key Genes Involved in Resistance to Early Stage of BmNPV Infection in Silkworms
Source: Viruses. 2022 Oct 29;14(11):2405. doi: 10.3390/v14112405 (PMC9694779; doi:10.3390/v14112405)
Supplement: Supplementary file 1 [file viruses-14-02405-s001.zip]

Archive with 6 entries (6 files):
- Figures S1¿CS6.pdf
- Table S1.pdf
- Table S2.xlsx
- Table S3.pdf
- Table S4.xlsx
- Table S5.xls
