# Supplementary material for: Identification of Key Genes Involved in Resistance to Early Stage of BmNPV Infection in Silkworms
Source: Viruses. 2022 Oct 29;14(11):2405. doi: 10.3390/v14112405 (PMC9694779; doi:10.3390/v14112405)
Supplement: Supplementary file 1 [file viruses-14-02405-s001.zip › Table S2.xlsx]

## Sheet: Sheet1
id	baseMean	baseMean_Sample_Bduizhao	baseMean_Sample_B1h	GO_ID	GO_term	ko_ID	ko_term
BGIBMGA011468	63.1687	123.263	3.07418	GO:0004301,GO:0009636,GO:0016020	epoxide hydrolase activity|response to toxic substance|membrane	path:bmor00981	Insect hormone biosynthesis - Bombyx mori (domestic silkworm)
BGIBMGA005005	1281.12	2499.87	62.3701	GO:0016020,GO:0030001,GO:0046873	membrane|metal ion transport|metal ion transmembrane transporter activity
BGIBMGA010426	6.12245	11.9087	0.336201
BGIBMGA005004	481.533	934.03	29.0353	GO:0016020,GO:0030001,GO:0046873	membrane|metal ion transport|metal ion transmembrane transporter activity
BGIBMGA005277	6.55953	12.4707	0.648407	GO:0042302	structural constituent of cuticle
BGIBMGA013924	503.109	951.185	55.0338
BGIBMGA013577	268.887	502.302	35.4707	GO:0004089,GO:0006730,GO:0008270	carbonate dehydratase activity|one-carbon metabolic process|zinc ion binding
BGIBMGA004578	2.24348	4.17476	0.312207
BGIBMGA010289	9.32444	17.2799	1.36899	GO:0008152,GO:0016758	metabolic process|transferase activity, transferring hexosyl groups	path:bmor00040,path:bmor00053,path:bmor00500,path:bmor00830,path:bmor00860,path:bmor00980,path:bmor00982,path:bmor00983,path:bmor01100	Pentose and glucuronate interconversions - Bombyx mori (domestic silkworm)|Ascorbate and aldarate metabolism - Bombyx mori (domestic silkworm)|Starch and sucrose metabolism - Bombyx mori (domestic silkworm)|Retinol metabolism - Bombyx mori (domestic silkworm)|Porphyrin and chlorophyll metabolism - Bombyx mori (domestic silkworm)|Metabolism of xenobiotics by cytochrome P450 - Bombyx mori (domestic…
BGIBMGA010288	2253.72	4168.96	338.478	GO:0008152,GO:0016758	metabolic process|transferase activity, transferring hexosyl groups	path:bmor00040,path:bmor00053,path:bmor00500,path:bmor00830,path:bmor00860,path:bmor00980,path:bmor00982,path:bmor00983,path:bmor01100	Pentose and glucuronate interconversions - Bombyx mori (domestic silkworm)|Ascorbate and aldarate metabolism - Bombyx mori (domestic silkworm)|Starch and sucrose metabolism - Bombyx mori (domestic silkworm)|Retinol metabolism - Bombyx mori (domestic silkworm)|Porphyrin and chlorophyll metabolism - Bombyx mori (domestic silkworm)|Metabolism of xenobiotics by cytochrome P450 - Bombyx mori (domestic…
BGIBMGA013578	531.448	976.367	86.5286	GO:0004089,GO:0006730,GO:0008270	carbonate dehydratase activity|one-carbon metabolic process|zinc ion binding
BGIBMGA008098	4.03437	7.39633	0.672401
BGIBMGA003383	11.7581	21.523	1.99321
BGIBMGA006019	4.02744	7.3583	0.696587
BGIBMGA008478	18.7685	33.838	3.69897			path:bmor00030	Pentose phosphate pathway - Bombyx mori (domestic silkworm)
BGIBMGA009135	10.2099	18.4022	2.01759	GO:0005488,GO:0006810,GO:0016020	binding|transport|membrane
BGIBMGA012521	14.1427	25.3312	2.95421	GO:0005576	extracellular region
BGIBMGA000989	22.9716	41.0441	4.89905	GO:0006508	proteolysis
BGIBMGA010427	6.88142	12.2018	1.56103
BGIBMGA003909	37.4539	65.9488	8.95898	GO:0005524,GO:0006139,GO:0016773	ATP binding|nucleobase-containing compound metabolic process|phosphotransferase activity, alcohol group as acceptor
BGIBMGA005704	72.7776	126.942	18.6134
BGIBMGA013659	7.79047	13.467	2.11395
BGIBMGA006689	209.365	360.773	57.9577	GO:0003995,GO:0003997,GO:0005777,GO:0006635	acyl-CoA dehydrogenase activity|acyl-CoA oxidase activity|peroxisome|fatty acid beta-oxidation
BGIBMGA011451	8.27211	14.2384	2.3058
BGIBMGA009882	13.6963	23.5498	3.84284
BGIBMGA004865	289.285	496.527	82.0435	GO:0005488	binding
BGIBMGA002677	543.377	931.945	154.809
BGIBMGA010837	184.729	316.475	52.9832	GO:0005337,GO:0006810,GO:0016020	nucleoside transmembrane transporter activity|transport|membrane
BGIBMGA006195	22.7232	38.8413	6.605
BGIBMGA011452	26.9453	45.9167	7.9738
BGIBMGA009978	2435.11	4093.77	776.449
BGIBMGA013168	247.353	414.44	80.2659	GO:0005488,GO:0006810,GO:0016020	binding|transport|membrane
BGIBMGA001137	63.8782	106.812	20.944	GO:0004799,GO:0006231	thymidylate synthase activity|dTMP biosynthetic process	path:bmor00240,path:bmor00670,path:bmor01100	Pyrimidine metabolism - Bombyx mori (domestic silkworm)|One carbon pool by folate - Bombyx mori (domestic silkworm)|Metabolic pathways - Bombyx mori (domestic silkworm)
BGIBMGA011829	120.089	200.379	39.7997	GO:0016021	integral to membrane	path:bmor04146	Peroxisome - Bombyx mori (domestic silkworm)
BGIBMGA001490	2512.93	4180.57	845.289	GO:0006457	protein folding
BGIBMGA009732	58.9705	97.9815	19.9595	GO:0005515	protein binding
BGIBMGA011395	1330.09	2198.49	461.697			path:bmor04146	Peroxisome - Bombyx mori (domestic silkworm)
BGIBMGA000542	621.182	1026.39	215.979	GO:0005524	ATP binding
BGIBMGA005249	84.1301	138.885	29.3756	GO:0005525,GO:0005622	GTP binding|intracellular
BGIBMGA009122	102.202	168.28	36.124	GO:0003723	RNA binding
BGIBMGA001299	603.672	991.961	215.382
BGIBMGA008679	7.39227	12.0704	2.71417
BGIBMGA009070	14.0858	22.9599	5.21183
BGIBMGA010621	236.963	385.586	88.3389	GO:0004748,GO:0005971,GO:0006260	ribonucleoside-diphosphate reductase activity, thioredoxin disulfide as acceptor|ribonucleoside-diphosphate reductase complex|DNA replication	path:bmor00230,path:bmor00240,path:bmor00480,path:bmor01100	Purine metabolism - Bombyx mori (domestic silkworm)|Pyrimidine metabolism - Bombyx mori (domestic silkworm)|Glutathione metabolism - Bombyx mori (domestic silkworm)|Metabolic pathways - Bombyx mori (domestic silkworm)
BGIBMGA000074	851.914	1383.09	320.742	GO:0003723,GO:0005634,GO:0006364	RNA binding|nucleus|rRNA processing	path:bmor03008	Ribosome biogenesis in eukaryotes - Bombyx mori (domestic silkworm)
BGIBMGA013422	6.24145	10.1291	2.35379
BGIBMGA012702	268.603	434.531	102.676
BGIBMGA013902	108.874	175.883	41.8641	GO:0009116	nucleoside metabolic process	path:bmor00230,path:bmor01100	Purine metabolism - Bombyx mori (domestic silkworm)|Metabolic pathways - Bombyx mori (domestic silkworm)
BGIBMGA003267	675.057	1085.04	265.075
BGIBMGA008082	3656.98	5865.22	1448.75	GO:0003824,GO:0008152	catalytic activity|metabolic process
BGIBMGA009631	5.03424	8.0509	2.01759
BGIBMGA009331	30.5895	48.8333	12.3457
BGIBMGA000029	136.305	217.247	55.3633			path:bmor03008	Ribosome biogenesis in eukaryotes - Bombyx mori (domestic silkworm)
BGIBMGA000727	9.99091	15.9226	4.05917	GO:0005515,GO:0008270,GO:0004176	protein binding|zinc ion binding|ATP-dependent peptidase activity
BGIBMGA013834	3243.79	5167.93	1319.65	GO:0008152,GO:0016758	metabolic process|transferase activity, transferring hexosyl groups	path:bmor00040,path:bmor00053,path:bmor00500,path:bmor00830,path:bmor00860,path:bmor00980,path:bmor00982,path:bmor00983,path:bmor01100	Pentose and glucuronate interconversions - Bombyx mori (domestic silkworm)|Ascorbate and aldarate metabolism - Bombyx mori (domestic silkworm)|Starch and sucrose metabolism - Bombyx mori (domestic silkworm)|Retinol metabolism - Bombyx mori (domestic silkworm)|Porphyrin and chlorophyll metabolism - Bombyx mori (domestic silkworm)|Metabolism of xenobiotics by cytochrome P450 - Bombyx mori (domestic…
BGIBMGA014294	10.5666	16.81	4.32319			path:bmor00020,path:bmor01100	Citrate cycle (TCA cycle) - Bombyx mori (domestic silkworm)|Metabolic pathways - Bombyx mori (domestic silkworm)
BGIBMGA010838	7.33563	11.6691	3.00219
BGIBMGA004654	4.91066	7.80354	2.01778	GO:0003824,GO:0006633	catalytic activity|fatty acid biosynthetic process
BGIBMGA003955	12.1744	19.3287	5.02016
BGIBMGA003833	511.524	812.048	211	GO:0004730,GO:0006396,GO:0003723	pseudouridylate synthase activity|RNA processing|RNA binding	path:bmor03008	Ribosome biogenesis in eukaryotes - Bombyx mori (domestic silkworm)
BGIBMGA009535	108.295	171.578	45.0115
BGIBMGA010735	861.976	1364.98	358.969	GO:0004553,GO:0005975	hydrolase activity, hydrolyzing O-glycosyl compounds|carbohydrate metabolic process
BGIBMGA002870	53.107	84.0935	22.1204	GO:0003677,GO:0004003,GO:0005524	DNA binding|ATP-dependent DNA helicase activity|ATP binding
BGIBMGA008239	29.3887	46.528	12.2495			path:bmor00564	Glycerophospholipid metabolism - Bombyx mori (domestic silkworm)
BGIBMGA009685	792.983	1255.38	330.591
BGIBMGA000726	5.59901	8.84423	2.35379
BGIBMGA000837	197.568	311.99	83.146
BGIBMGA012663	28.7349	45.3655	12.1043
BGIBMGA008687	244.788	385.959	103.616	GO:0003676,GO:0005622,GO:0008270	nucleic acid binding|intracellular|zinc ion binding
BGIBMGA005692	207.481	327.04	87.9232	GO:0016614,GO:0050660	oxidoreductase activity, acting on CH-OH group of donors|flavin adenine dinucleotide binding
BGIBMGA013611	161.765	254.938	68.5922	GO:0005778,GO:0016559	peroxisomal membrane|peroxisome fission	path:bmor04146	Peroxisome - Bombyx mori (domestic silkworm)
BGIBMGA012045	320.857	505.534	136.181	GO:0016071,GO:0030529	mRNA metabolic process|ribonucleoprotein complex	path:bmor03040	Spliceosome - Bombyx mori (domestic silkworm)
BGIBMGA002309	2496.24	3930.38	1062.1	GO:0003676,GO:0005634	nucleic acid binding|nucleus
BGIBMGA004834	236.158	371.774	100.542
BGIBMGA005250	31.7199	49.8934	13.5464
BGIBMGA009012	2614.6	4104.07	1125.13	GO:0005506,GO:0009055,GO:0020037	iron ion binding|electron carrier activity|heme binding	path:bmor00920,path:bmor01100	Sulfur metabolism - Bombyx mori (domestic silkworm)|Metabolic pathways - Bombyx mori (domestic silkworm)
BGIBMGA003137	24.0076	37.5671	10.4481
BGIBMGA007648	197.389	308.768	86.0098
BGIBMGA013361	7.55019	11.8098	3.2906
BGIBMGA003200	27.6815	43.209	12.1539
BGIBMGA011174	120.642	187.892	53.3908	GO:0016491	oxidoreductase activity
BGIBMGA002542	8.85772	13.7766	3.93881	GO:0003924,GO:0005525,GO:0043234,GO:0051258	GTPase activity|GTP binding|protein complex|protein polymerization	path:bmor04145	Phagosome - Bombyx mori (domestic silkworm)
BGIBMGA013141	198.007	307.963	88.0513
BGIBMGA014290	9.06181	14.0886	4.03498
BGIBMGA014286	13.2147	20.5212	5.90822	GO:0004325,GO:0006783	ferrochelatase activity|heme biosynthetic process
BGIBMGA000475	8093.38	12566.9	3619.86	GO:0005509	calcium ion binding	path:bmor04141,path:bmor04145	Protein processing in endoplasmic reticulum - Bombyx mori (domestic silkworm)|Phagosome - Bombyx mori (domestic silkworm)
BGIBMGA014214	830.271	1288.78	371.765	GO:0003779,GO:0005622	actin binding|intracellular
BGIBMGA001035	482.291	747.982	216.601	GO:0003824	catalytic activity	path:bmor00230,path:bmor00983,path:bmor01100	Purine metabolism - Bombyx mori (domestic silkworm)|Drug metabolism - other enzymes - Bombyx mori (domestic silkworm)|Metabolic pathways - Bombyx mori (domestic silkworm)
BGIBMGA000474	529.053	819.939	238.168	GO:0005525,GO:0005622	GTP binding|intracellular	path:bmor03008	Ribosome biogenesis in eukaryotes - Bombyx mori (domestic silkworm)
BGIBMGA008928	108.423	167.896	48.9502
BGIBMGA014459	77.0222	119.265	34.7794
BGIBMGA013510	316.68	490.025	143.336	GO:0004748,GO:0009186	ribonucleoside-diphosphate reductase activity, thioredoxin disulfide as acceptor|deoxyribonucleoside diphosphate metabolic process	path:bmor00230,path:bmor00240,path:bmor00480,path:bmor01100	Purine metabolism - Bombyx mori (domestic silkworm)|Pyrimidine metabolism - Bombyx mori (domestic silkworm)|Glutathione metabolism - Bombyx mori (domestic silkworm)|Metabolic pathways - Bombyx mori (domestic silkworm)
BGIBMGA004535	407.248	630.097	184.398
BGIBMGA002823	359.648	555.557	163.738	GO:0003677,GO:0008270	DNA binding|zinc ion binding
BGIBMGA010474	15.9286	24.5786	7.27846
BGIBMGA007349	4759.11	7343.17	2175.05	GO:0005515,GO:0005524,GO:0044267	protein binding|ATP binding|cellular protein metabolic process	path:bmor03018	RNA degradation - Bombyx mori (domestic silkworm)
BGIBMGA011878	2198.04	3389.72	1006.36
BGIBMGA011173	51.0754	78.7582	23.3926
BGIBMGA009699	1124.96	1733.86	516.059	GO:0005515,GO:0005524,GO:0044267	protein binding|ATP binding|cellular protein metabolic process
BGIBMGA004711	102.612	158.025	47.1994	GO:0005524,GO:0003678,GO:0005634	ATP binding|DNA helicase activity|nucleus	path:bmor04310	Wnt signaling pathway - Bombyx mori (domestic silkworm)
BGIBMGA012117	122.69	188.528	56.8518
BGIBMGA009181	304.952	468.557	141.348	GO:0003677,GO:0003910,GO:0006260,GO:0006281,GO:0006310,GO:0005524	DNA binding|DNA ligase (ATP) activity|DNA replication|DNA repair|DNA recombination|ATP binding
BGIBMGA001600	15.9367	24.476	7.39737
BGIBMGA008904	242.673	372.602	112.743
BGIBMGA014211	1368.82	2101.21	636.435			path:bmor00030,path:bmor01100,path:bmor01200,path:bmor01230	Pentose phosphate pathway - Bombyx mori (domestic silkworm)|Metabolic pathways - Bombyx mori (domestic silkworm)|Carbon metabolism - Bombyx mori (domestic silkworm)|Biosynthesis of amino acids - Bombyx mori (domestic silkworm)
BGIBMGA010739	900.695	1382.01	419.385
BGIBMGA013100	540.504	828.577	252.432	GO:0016071,GO:0030529	mRNA metabolic process|ribonucleoprotein complex	path:bmor03040	Spliceosome - Bombyx mori (domestic silkworm)
BGIBMGA012565	7.08028	10.846	3.31459	GO:0008299	isoprenoid biosynthetic process
BGIBMGA000425	817.291	1251.66	382.924	GO:0008152	metabolic process	path:bmor00561,path:bmor00564,path:bmor01100	Glycerolipid metabolism - Bombyx mori (domestic silkworm)|Glycerophospholipid metabolism - Bombyx mori (domestic silkworm)|Metabolic pathways - Bombyx mori (domestic silkworm)
BGIBMGA000838	62.7682	96.1161	29.4204	GO:0003700,GO:0005634,GO:0006355,GO:0043565	sequence-specific DNA binding transcription factor activity|nucleus|regulation of transcription, DNA-dependent|sequence-specific DNA binding
BGIBMGA004981	14.0366	21.4684	6.60481
BGIBMGA006081	1118.98	1710.1	527.863
BGIBMGA013503	79.9103	121.943	37.8771
BGIBMGA007325	161.543	246.491	76.5958			path:bmor03013	RNA transport - Bombyx mori (domestic silkworm)
BGIBMGA008727	7.69904	11.7475	3.6506	GO:0005509,GO:0003824,GO:0008152	calcium ion binding|catalytic activity|metabolic process
BGIBMGA014157	334.071	509.597	158.545	GO:0003676,GO:0005524,GO:0008026,GO:0004386	nucleic acid binding|ATP binding|ATP-dependent helicase activity|helicase activity
BGIBMGA005227	6.97552	10.6366	3.3144
BGIBMGA009063	54.206	82.5936	25.8184
BGIBMGA003138	511.354	778.708	244
BGIBMGA004485	14.2519	21.659	6.84484
BGIBMGA002721	56.3726	85.6043	27.141	GO:0005524,GO:0006139,GO:0016773	ATP binding|nucleobase-containing compound metabolic process|phosphotransferase activity, alcohol group as acceptor
BGIBMGA004268	11.0213	16.7343	5.30819
BGIBMGA003259	311.655	473.051	150.259	GO:0004812,GO:0005524,GO:0006418	aminoacyl-tRNA ligase activity|ATP binding|tRNA aminoacylation for protein translation	path:bmor00450,path:bmor00970	Selenocompound metabolism - Bombyx mori (domestic silkworm)|Aminoacyl-tRNA biosynthesis - Bombyx mori (domestic silkworm)
BGIBMGA005162	210.521	319.493	101.548	GO:0003735,GO:0005622,GO:0005840,GO:0006412	structural constituent of ribosome|intracellular|ribosome|translation	path:bmor03010	Ribosome - Bombyx mori (domestic silkworm)
BGIBMGA000106	383.231	581.569	184.893	GO:0006626,GO:0042719,GO:0045039	protein targeting to mitochondrion|mitochondrial intermembrane space protein transporter complex|protein import into mitochondrial inner membrane
BGIBMGA008467	7.6647	11.6306	3.69878
BGIBMGA011995	72.9343	110.61	35.2587	GO:0004659,GO:0016021	prenyltransferase activity|integral to membrane	path:bmor00130,path:bmor01100	Ubiquinone and other terpenoid-quinone biosynthesis - Bombyx mori (domestic silkworm)|Metabolic pathways - Bombyx mori (domestic silkworm)
BGIBMGA002763	23.7234	35.9184	11.5284	GO:0003677,GO:0005524,GO:0006270,GO:0008094	DNA binding|ATP binding|DNA replication initiation|DNA-dependent ATPase activity	path:bmor03030	DNA replication - Bombyx mori (domestic silkworm)
BGIBMGA000829	1893.08	2865.5	920.663	GO:0003676,GO:0005634	nucleic acid binding|nucleus	path:bmor03040	Spliceosome - Bombyx mori (domestic silkworm)
BGIBMGA008807	16.0307	24.2319	7.82945
BGIBMGA006022	1076.51	1626.4	526.625	GO:0003676	nucleic acid binding
BGIBMGA005395	389.555	588.355	190.755	GO:0003725,GO:0005622	double-stranded RNA binding|intracellular
BGIBMGA009342	121.34	183.213	59.4678
BGIBMGA002694	298.401	450.482	146.319			path:bmor03013	RNA transport - Bombyx mori (domestic silkworm)
BGIBMGA012753	10724.9	16189.2	5260.55	GO:0005524,GO:0006457,GO:0051082	ATP binding|protein folding|unfolded protein binding
BGIBMGA012125	277.09	418.208	135.971
BGIBMGA002001	24.321	36.7044	11.9376	GO:0005509	calcium ion binding
BGIBMGA011920	454.31	685.441	223.179	GO:0003676,GO:0008270	nucleic acid binding|zinc ion binding	path:bmor03008,path:bmor03040	Ribosome biogenesis in eukaryotes - Bombyx mori (domestic silkworm)|Spliceosome - Bombyx mori (domestic silkworm)
BGIBMGA005597	117.684	177.532	57.8355
BGIBMGA010906	218.519	329.361	107.677	GO:0003677,GO:0006275,GO:0030337,GO:0043626	DNA binding|regulation of DNA replication|DNA polymerase processivity factor activity|PCNA complex	path:bmor03030,path:bmor03410,path:bmor03420,path:bmor03430	DNA replication - Bombyx mori (domestic silkworm)|Base excision repair - Bombyx mori (domestic silkworm)|Nucleotide excision repair - Bombyx mori (domestic silkworm)|Mismatch repair - Bombyx mori (domestic silkworm)
BGIBMGA005812	16446.4	24782.3	8110.36	GO:0016301,GO:0016772	kinase activity|transferase activity, transferring phosphorus-containing groups	path:bmor00330,path:bmor01100	Arginine and proline metabolism - Bombyx mori (domestic silkworm)|Metabolic pathways - Bombyx mori (domestic silkworm)
BGIBMGA003243	106.781	160.865	52.6972
BGIBMGA008650	79.3977	119.501	39.2941	GO:0007049,GO:0016538	cell cycle|cyclin-dependent protein serine/threonine kinase regulator activity
BGIBMGA001599	172.324	259.333	85.3142
BGIBMGA010118	137.218	206.486	67.9496
BGIBMGA003279	181.885	273.674	90.0947
BGIBMGA009156	757.122	1137.83	376.411
BGIBMGA005646	321.484	483.122	159.846
BGIBMGA006888	60.7202	91.2481	30.1922	GO:0003676	nucleic acid binding	path:bmor03008,path:bmor03013	Ribosome biogenesis in eukaryotes - Bombyx mori (domestic silkworm)|RNA transport - Bombyx mori (domestic silkworm)
BGIBMGA008551	2842.85	4268.6	1417.11			path:bmor04141	Protein processing in endoplasmic reticulum - Bombyx mori (domestic silkworm)
BGIBMGA002884	26.0737	39.1295	13.018
BGIBMGA012309	1302.15	1953.27	651.033	GO:0008152,GO:0016616,GO:0051287,GO:0006564	metabolic process|oxidoreductase activity, acting on the CH-OH group of donors, NAD or NADP as acceptor|NAD binding|L-serine biosynthetic process	path:bmor00260,path:bmor01100,path:bmor01200,path:bmor01230	Glycine, serine and threonine metabolism - Bombyx mori (domestic silkworm)|Metabolic pathways - Bombyx mori (domestic silkworm)|Carbon metabolism - Bombyx mori (domestic silkworm)|Biosynthesis of amino acids - Bombyx mori (domestic silkworm)
BGIBMGA004059	3252.68	4877.75	1627.62	GO:0006457	protein folding
BGIBMGA003474	755.781	1132.84	378.725	GO:0004672,GO:0005524,GO:0006468	protein kinase activity|ATP binding|protein phosphorylation	path:bmor03008,path:bmor04310	Ribosome biogenesis in eukaryotes - Bombyx mori (domestic silkworm)|Wnt signaling pathway - Bombyx mori (domestic silkworm)
BGIBMGA011822	605.512	907.476	303.549	GO:0005525,GO:0005622	GTP binding|intracellular	path:bmor03008	Ribosome biogenesis in eukaryotes - Bombyx mori (domestic silkworm)
BGIBMGA006085	1017.75	1524.82	510.687			path:bmor03008	Ribosome biogenesis in eukaryotes - Bombyx mori (domestic silkworm)
BGIBMGA012127	584.113	874.212	294.013
BGIBMGA011813	122.418	183.202	61.6348	GO:0009058,GO:0016779	biosynthetic process|nucleotidyltransferase activity
BGIBMGA004090	574.016	858.869	289.163	GO:0005524,GO:0016887	ATP binding|ATPase activity
BGIBMGA008621	128.692	192.437	64.947	GO:0008152,GO:0016491	metabolic process|oxidoreductase activity	path:bmor00280,path:bmor01100	Valine, leucine and isoleucine degradation - Bombyx mori (domestic silkworm)|Metabolic pathways - Bombyx mori (domestic silkworm)
BGIBMGA004248	34.2475	51.1787	17.3162
BGIBMGA010333	98.5911	147.247	49.935	GO:0003676,GO:0008270	nucleic acid binding|zinc ion binding	path:bmor03040	Spliceosome - Bombyx mori (domestic silkworm)
BGIBMGA006634	336.44	502.466	170.414
BGIBMGA012936	97.5054	145.484	49.5264
BGIBMGA004227	161.015	240.08	81.9498	GO:0004518,GO:0006281	nuclease activity|DNA repair	path:bmor03030,path:bmor03410,path:bmor03450	DNA replication - Bombyx mori (domestic silkworm)|Base excision repair - Bombyx mori (domestic silkworm)|Non-homologous end-joining - Bombyx mori (domestic silkworm)
BGIBMGA008925	127.056	189.409	64.7036	GO:0008270,GO:0016787	zinc ion binding|hydrolase activity
BGIBMGA004283	36.6145	54.4947	18.7343
BGIBMGA006632	99.3639	147.831	50.8967
BGIBMGA011133	337	501.357	172.642	GO:0005634,GO:0006397	nucleus|mRNA processing	path:bmor03015	mRNA surveillance pathway - Bombyx mori (domestic silkworm)
BGIBMGA014213	45.4234	67.5489	23.2979	GO:0003676,GO:0008270	nucleic acid binding|zinc ion binding
BGIBMGA006206	124.546	185.206	63.8866
BGIBMGA010099	348.87	518.71	179.031	GO:0008152,GO:0016758	metabolic process|transferase activity, transferring hexosyl groups
BGIBMGA013453	54.0539	80.3664	27.7415	GO:0004672,GO:0005524,GO:0006468	protein kinase activity|ATP binding|protein phosphorylation	path:bmor04068	FoxO signaling pathway - Bombyx mori (domestic silkworm)
BGIBMGA003153	1201.64	1785	618.287	GO:0031072,GO:0006457,GO:0051082	heat shock protein binding|protein folding|unfolded protein binding	path:bmor04141	Protein processing in endoplasmic reticulum - Bombyx mori (domestic silkworm)
BGIBMGA008737	12.5428	18.6253	6.46027
BGIBMGA010930	332.474	493.379	171.57
BGIBMGA002138	16.7013	24.7802	8.6224
BGIBMGA009841	1594.69	2364.61	824.765	GO:0005759	mitochondrial matrix
BGIBMGA004632	20.1598	29.8711	10.4485
BGIBMGA004531	225.829	334.432	117.226
BGIBMGA008688	68.3094	101.096	35.5229
BGIBMGA012984	13.1301	19.4154	6.84484
BGIBMGA008427	74.2155	109.715	38.7158			path:bmor03018	RNA degradation - Bombyx mori (domestic silkworm)
BGIBMGA002762	23.6228	34.9001	12.3456
BGIBMGA005856	66.6613	98.4225	34.9002	GO:0004672,GO:0005524,GO:0006468	protein kinase activity|ATP binding|protein phosphorylation
BGIBMGA007431	154.942	228.746	81.1378			path:bmor03013	RNA transport - Bombyx mori (domestic silkworm)
BGIBMGA003717	978.689	1444.81	512.569	GO:0003872,GO:0005945,GO:0006096	6-phosphofructokinase activity|6-phosphofructokinase complex|glycolysis
BGIBMGA004056	334.518	493.773	175.263
BGIBMGA001023	17.1268	25.2708	8.98278
BGIBMGA002594	1039.13	1532.66	545.591	GO:0005524,GO:0006139,GO:0019201,GO:0004017	ATP binding|nucleobase-containing compound metabolic process|nucleotide kinase activity|adenylate kinase activity	path:bmor00230,path:bmor01100	Purine metabolism - Bombyx mori (domestic silkworm)|Metabolic pathways - Bombyx mori (domestic silkworm)
BGIBMGA006545	8.40814	12.3965	4.41975	GO:0003777,GO:0005524,GO:0005875,GO:0007018	microtubule motor activity|ATP binding|microtubule associated complex|microtubule-based movement
BGIBMGA012408	1150	1694.53	605.464
BGIBMGA008085	307.678	451.98	163.377	GO:0003676,GO:0005524,GO:0008026,GO:0004386,GO:0003723,GO:0005634,GO:0016818	nucleic acid binding|ATP binding|ATP-dependent helicase activity|helicase activity|RNA binding|nucleus|hydrolase activity, acting on acid anhydrides, in phosphorus-containing anhydrides
BGIBMGA007119	88.9804	130.621	47.3395	GO:0003824	catalytic activity	path:bmor00230,path:bmor00250,path:bmor01100	Purine metabolism - Bombyx mori (domestic silkworm)|Alanine, aspartate and glutamate metabolism - Bombyx mori (domestic silkworm)|Metabolic pathways - Bombyx mori (domestic silkworm)
BGIBMGA011793	102.711	150.657	54.7652
BGIBMGA000898	162.374	238.112	86.636
BGIBMGA003840	356.441	522.633	190.249	GO:0016071,GO:0030529	mRNA metabolic process|ribonucleoprotein complex	path:bmor03040	Spliceosome - Bombyx mori (domestic silkworm)
BGIBMGA003396	150.944	221.213	80.6753	GO:0003887,GO:0006260,GO:0008408,GO:0000166,GO:0003677	DNA-directed DNA polymerase activity|DNA replication|3'-5' exonuclease activity|nucleotide binding|DNA binding	path:bmor00230,path:bmor00240,path:bmor01100,path:bmor03030	Purine metabolism - Bombyx mori (domestic silkworm)|Pyrimidine metabolism - Bombyx mori (domestic silkworm)|Metabolic pathways - Bombyx mori (domestic silkworm)|DNA replication - Bombyx mori (domestic silkworm)
BGIBMGA014143	440.593	645.281	235.906	GO:0003676,GO:0005524,GO:0008026,GO:0004386	nucleic acid binding|ATP binding|ATP-dependent helicase activity|helicase activity
BGIBMGA006796	556.958	815.632	298.285	GO:0003676,GO:0005622,GO:0008270	nucleic acid binding|intracellular|zinc ion binding
BGIBMGA001557	35.6067	52.1187	19.0947	GO:0005216,GO:0006811,GO:0016020,GO:0001518,GO:0005248,GO:0006814	ion channel activity|ion transport|membrane|voltage-gated sodium channel complex|voltage-gated sodium channel activity|sodium ion transport
BGIBMGA013018	66.075	96.6991	35.451
BGIBMGA012574	17.0803	24.9859	9.17483	GO:0008152,GO:0016491	metabolic process|oxidoreductase activity
BGIBMGA000485	9.16193	13.3992	4.92467
BGIBMGA003237	190.661	278.521	102.801	GO:0003676,GO:0005622	nucleic acid binding|intracellular
BGIBMGA013605	208.081	303.875	112.287	GO:0003723,GO:0003743,GO:0005737,GO:0006413	RNA binding|translation initiation factor activity|cytoplasm|translational initiation	path:bmor03013,path:bmor04150	RNA transport - Bombyx mori (domestic silkworm)|mTOR signaling pathway - Bombyx mori (domestic silkworm)
BGIBMGA002569	2412.95	3522.72	1303.18			path:bmor04141	Protein processing in endoplasmic reticulum - Bombyx mori (domestic silkworm)
BGIBMGA012627	558.355	815.055	301.655	GO:0031072,GO:0003677,GO:0005634	heat shock protein binding|DNA binding|nucleus
BGIBMGA006056	245.946	358.976	132.916	GO:0005732,GO:0006364,GO:0019843	small nucleolar ribonucleoprotein complex|rRNA processing|rRNA binding	path:bmor03008	Ribosome biogenesis in eukaryotes - Bombyx mori (domestic silkworm)
BGIBMGA000991	390.293	569.582	211.004	GO:0004812,GO:0005524,GO:0006418,GO:0006412	aminoacyl-tRNA ligase activity|ATP binding|tRNA aminoacylation for protein translation|translation
BGIBMGA002611	329.814	481.006	178.622
BGIBMGA002754	22.2553	32.4527	12.0579	GO:0005524	ATP binding
BGIBMGA013027	63.4996	92.5802	34.419
BGIBMGA007630	171.61	250.172	93.047
BGIBMGA012939	14.1288	20.5963	7.6614	GO:0009168,GO:0019239	purine ribonucleoside monophosphate biosynthetic process|deaminase activity
BGIBMGA013112	1002.67	1461.3	544.047	GO:0003677,GO:0003887,GO:0004842,GO:0006464	DNA binding|DNA-directed DNA polymerase activity|ubiquitin-protein ligase activity|cellular protein modification process	path:bmor04120,path:bmor04141	Ubiquitin mediated proteolysis - Bombyx mori (domestic silkworm)|Protein processing in endoplasmic reticulum - Bombyx mori (domestic silkworm)
BGIBMGA012041	96.7322	140.912	52.5526	GO:0007186,GO:0016021	G-protein coupled receptor signaling pathway|integral to membrane	path:bmor04080	Neuroactive ligand-receptor interaction - Bombyx mori (domestic silkworm)
BGIBMGA012511	104.124	151.616	56.6319	GO:0008152,GO:0008484	metabolic process|sulfuric ester hydrolase activity
BGIBMGA011196	141.692	206.31	77.0744
BGIBMGA004515	822.874	1197.12	448.629			path:bmor04141	Protein processing in endoplasmic reticulum - Bombyx mori (domestic silkworm)
BGIBMGA010666	2003.76	2912.79	1094.72	GO:0005515,GO:0005524,GO:0044267	protein binding|ATP binding|cellular protein metabolic process
BGIBMGA014238	19.2484	27.977	10.5198	GO:0006810,GO:0016020	transport|membrane
BGIBMGA005126	363.515	528.248	198.783	GO:0004812,GO:0005524,GO:0006418	aminoacyl-tRNA ligase activity|ATP binding|tRNA aminoacylation for protein translation	path:bmor00970	Aminoacyl-tRNA biosynthesis - Bombyx mori (domestic silkworm)
BGIBMGA003294	142.544	207.124	77.9649
BGIBMGA000300	217.723	316.361	119.085	GO:0009058,GO:0016779	biosynthetic process|nucleotidyltransferase activity
BGIBMGA013063	5116.29	7432.4	2800.19	GO:0016491	oxidoreductase activity	path:bmor00020,path:bmor00270,path:bmor00620,path:bmor00630,path:bmor01100,path:bmor01200	Citrate cycle (TCA cycle) - Bombyx mori (domestic silkworm)|Cysteine and methionine metabolism - Bombyx mori (domestic silkworm)|Pyruvate metabolism - Bombyx mori (domestic silkworm)|Glyoxylate and dicarboxylate metabolism - Bombyx mori (domestic silkworm)|Metabolic pathways - Bombyx mori (domestic silkworm)|Carbon metabolism - Bombyx mori (domestic silkworm)
BGIBMGA006144	612.029	888.739	335.319	GO:0005525,GO:0006412	GTP binding|translation
BGIBMGA008116	106.153	154.061	58.2451	GO:0003883,GO:0006221,GO:0003824	CTP synthase activity|pyrimidine nucleotide biosynthetic process|catalytic activity	path:bmor00240,path:bmor01100	Pyrimidine metabolism - Bombyx mori (domestic silkworm)|Metabolic pathways - Bombyx mori (domestic silkworm)
BGIBMGA003387	35.3289	51.2523	19.4055	GO:0005488,GO:0006810,GO:0016020	binding|transport|membrane
BGIBMGA006261	22.0685	31.9828	12.1541
BGIBMGA012558	104.332	151.141	57.5232
BGIBMGA004078	515.38	746.501	284.259	GO:0003735,GO:0005622,GO:0005840,GO:0006412	structural constituent of ribosome|intracellular|ribosome|translation	path:bmor03010	Ribosome - Bombyx mori (domestic silkworm)
BGIBMGA001283	184.677	267.466	101.888
BGIBMGA003489	10.9968	15.9167	6.07695	GO:0005515	protein binding
BGIBMGA005097	330.458	478.257	182.658
BGIBMGA010017	36.624	53	20.2479
BGIBMGA000757	375.257	543.038	207.477	GO:0003723	RNA binding
BGIBMGA002710	10.809	15.6373	5.98078
BGIBMGA012207	70.6971	102.27	39.1241
BGIBMGA001525	510.453	738.304	282.602	GO:0004812,GO:0005524,GO:0006418,GO:0000049	aminoacyl-tRNA ligase activity|ATP binding|tRNA aminoacylation for protein translation|tRNA binding	path:bmor00970	Aminoacyl-tRNA biosynthesis - Bombyx mori (domestic silkworm)
BGIBMGA009851	620.711	897.284	344.137	GO:0004812,GO:0005524,GO:0006418	aminoacyl-tRNA ligase activity|ATP binding|tRNA aminoacylation for protein translation	path:bmor00970	Aminoacyl-tRNA biosynthesis - Bombyx mori (domestic silkworm)
BGIBMGA010635	1200.12	1734.8	665.44
BGIBMGA010887	205.234	296.571	113.897
BGIBMGA011581	829.258	1197.17	461.347	GO:0006464	cellular protein modification process	path:bmor03013	RNA transport - Bombyx mori (domestic silkworm)
BGIBMGA000072	286.105	412.92	159.29
BGIBMGA010499	51.4265	74.1995	28.6535	GO:0005524	ATP binding	path:bmor03008	Ribosome biogenesis in eukaryotes - Bombyx mori (domestic silkworm)
BGIBMGA006120	282.299	407.293	157.305	GO:0003676,GO:0005622,GO:0008270	nucleic acid binding|intracellular|zinc ion binding
BGIBMGA005598	29.7847	42.9725	16.597
BGIBMGA012503	118.101	170.393	65.8104	GO:0003676	nucleic acid binding
BGIBMGA000711	10.9409	15.7811	6.10075	GO:0005515	protein binding
BGIBMGA009395	329.878	475.796	183.959
BGIBMGA001686	89.4865	129.062	49.9106			path:bmor00230,path:bmor00240,path:bmor01100,path:bmor03020	Purine metabolism - Bombyx mori (domestic silkworm)|Pyrimidine metabolism - Bombyx mori (domestic silkworm)|Metabolic pathways - Bombyx mori (domestic silkworm)|RNA polymerase - Bombyx mori (domestic silkworm)
BGIBMGA007728	3817.73	5504.88	2130.59	GO:0006508,GO:0008237,GO:0016787,GO:0046983	proteolysis|metallopeptidase activity|hydrolase activity|protein dimerization activity	path:bmor00330,path:bmor00340,path:bmor00410,path:bmor01100	Arginine and proline metabolism - Bombyx mori (domestic silkworm)|Histidine metabolism - Bombyx mori (domestic silkworm)|beta-Alanine metabolism - Bombyx mori (domestic silkworm)|Metabolic pathways - Bombyx mori (domestic silkworm)
BGIBMGA002654	212.995	307.048	118.941	GO:0003676,GO:0005524,GO:0008026,GO:0004386	nucleic acid binding|ATP binding|ATP-dependent helicase activity|helicase activity
BGIBMGA005552	447.144	644.514	249.774			path:bmor03008	Ribosome biogenesis in eukaryotes - Bombyx mori (domestic silkworm)
BGIBMGA009071	35.5084	51.1535	19.8632
BGIBMGA001648	46.838	67.4485	26.2276	GO:0004325,GO:0006783	ferrochelatase activity|heme biosynthetic process	path:bmor00860,path:bmor01100	Porphyrin and chlorophyll metabolism - Bombyx mori (domestic silkworm)|Metabolic pathways - Bombyx mori (domestic silkworm)
BGIBMGA007230	2119.63	3052.23	1187.02	GO:0005525,GO:0006412	GTP binding|translation	path:bmor03015	mRNA surveillance pathway - Bombyx mori (domestic silkworm)
BGIBMGA011897	38.7112	55.7341	21.6883
BGIBMGA005116	504.63	726.32	282.94	GO:0004818,GO:0005524,GO:0006424	glutamate-tRNA ligase activity|ATP binding|glutamyl-tRNA aminoacylation
BGIBMGA007955	170.456	245.318	95.5935
BGIBMGA005577	2037.85	2932.85	1142.86	GO:0005515	protein binding
BGIBMGA014506	10.4071	14.9772	5.8371	GO:0007186,GO:0016021	G-protein coupled receptor signaling pathway|integral to membrane
BGIBMGA011507	444.095	638.979	249.21	GO:0005515,GO:0005524,GO:0044267	protein binding|ATP binding|cellular protein metabolic process
BGIBMGA000797	13.8553	19.9285	7.78213
BGIBMGA013327	94.4733	135.864	53.0824
BGIBMGA013624	268.17	385.506	150.834	GO:0000775,GO:0003677,GO:0005634,GO:0003676	chromosome, centromeric region|DNA binding|nucleus|nucleic acid binding
BGIBMGA011779	218.879	314.617	123.141
BGIBMGA011791	235.873	338.998	132.747	GO:0003824,GO:0008152	catalytic activity|metabolic process
BGIBMGA000813	276.791	397.798	155.784	GO:0008152,GO:0016491	metabolic process|oxidoreductase activity
BGIBMGA000444	512.15	735.978	288.321
BGIBMGA003116	3886.88	5584.8	2188.96	GO:0009058,GO:0016769	biosynthetic process|transferase activity, transferring nitrogenous groups
BGIBMGA005656	2816.66	4046.69	1586.63	GO:0003824,GO:0008152	catalytic activity|metabolic process
BGIBMGA007162	203.75	292.715	114.785			path:bmor03008	Ribosome biogenesis in eukaryotes - Bombyx mori (domestic silkworm)
BGIBMGA001028	29.0351	41.7129	16.3574
BGIBMGA001027	109.835	157.751	61.9196	GO:0006508,GO:0008236	proteolysis|serine-type peptidase activity	path:bmor03060	Protein export - Bombyx mori (domestic silkworm)
BGIBMGA007082	562.586	808.013	317.159	GO:0003676	nucleic acid binding	path:bmor03040	Spliceosome - Bombyx mori (domestic silkworm)
BGIBMGA011794	249.957	358.756	141.158			path:bmor03008	Ribosome biogenesis in eukaryotes - Bombyx mori (domestic silkworm)
BGIBMGA011491	252.119	361.637	142.601	GO:0008152,GO:0016491	metabolic process|oxidoreductase activity	path:bmor00600,path:bmor01100	Sphingolipid metabolism - Bombyx mori (domestic silkworm)|Metabolic pathways - Bombyx mori (domestic silkworm)
BGIBMGA005412	287.628	412.36	162.895
BGIBMGA008228	437.135	626.547	247.723	GO:0005744,GO:0006886,GO:0015450	mitochondrial inner membrane presequence translocase complex|intracellular protein transport|P-P-bond-hydrolysis-driven protein transmembrane transporter activity
BGIBMGA010841	165.301	236.808	93.7946			path:bmor03010	Ribosome - Bombyx mori (domestic silkworm)
BGIBMGA005312	262.977	376.606	149.348
BGIBMGA009888	458.365	656.252	260.478	GO:0003676	nucleic acid binding	path:bmor03040	Spliceosome - Bombyx mori (domestic silkworm)
BGIBMGA009057	104.819	150.07	59.5677	GO:0005488,GO:0006810,GO:0016020	binding|transport|membrane
BGIBMGA003977	824.87	1180.92	468.822	GO:0004828,GO:0005524,GO:0006434,GO:0004812,GO:0006418	serine-tRNA ligase activity|ATP binding|seryl-tRNA aminoacylation|aminoacyl-tRNA ligase activity|tRNA aminoacylation for protein translation	path:bmor00970	Aminoacyl-tRNA biosynthesis - Bombyx mori (domestic silkworm)
BGIBMGA011073	35.426	50.7	20.1521	GO:0005634	nucleus
BGIBMGA002215	255.079	365.013	145.145	GO:0005743,GO:0008565,GO:0015031	mitochondrial inner membrane|protein transporter activity|protein transport
BGIBMGA004533	938.701	1342.87	534.531	GO:0006812,GO:0015662,GO:0016020,GO:0005524,GO:0016820	cation transport|ATPase activity, coupled to transmembrane movement of ions, phosphorylative mechanism|membrane|ATP binding|hydrolase activity, acting on acid anhydrides, catalyzing transmembrane movement of substances
BGIBMGA006462	91.4177	130.737	52.0984	GO:0044249	cellular biosynthetic process	path:bmor03013	RNA transport - Bombyx mori (domestic silkworm)
BGIBMGA008934	18.5815	26.5707	10.5922
BGIBMGA005151	120.122	171.768	68.4773	GO:0003677,GO:0005524,GO:0006270,GO:0008094	DNA binding|ATP binding|DNA replication initiation|DNA-dependent ATPase activity
BGIBMGA004166	308.113	440.531	175.695	GO:0005524,GO:0006139,GO:0019201	ATP binding|nucleobase-containing compound metabolic process|nucleotide kinase activity	path:bmor00240,path:bmor01100	Pyrimidine metabolism - Bombyx mori (domestic silkworm)|Metabolic pathways - Bombyx mori (domestic silkworm)
BGIBMGA012564	20.8085	29.7286	11.8884	GO:0008299	isoprenoid biosynthetic process
BGIBMGA006477	136.457	194.949	77.9642	GO:0005515,GO:0006457,GO:0016272	protein binding|protein folding|prefoldin complex
BGIBMGA010790	643.974	919.75	368.199	GO:0005506,GO:0009055	iron ion binding|electron carrier activity	path:bmor00020,path:bmor00190,path:bmor01100,path:bmor01200	Citrate cycle (TCA cycle) - Bombyx mori (domestic silkworm)|Oxidative phosphorylation - Bombyx mori (domestic silkworm)|Metabolic pathways - Bombyx mori (domestic silkworm)|Carbon metabolism - Bombyx mori (domestic silkworm)
BGIBMGA010723	332.31	474.425	190.195	GO:0016071,GO:0030529	mRNA metabolic process|ribonucleoprotein complex	path:bmor03040	Spliceosome - Bombyx mori (domestic silkworm)
BGIBMGA008492	1766.48	2521.43	1011.52	GO:0016021	integral to membrane
BGIBMGA005991	63.6619	90.8646	36.4592	GO:0003896,GO:0005658,GO:0006269	DNA primase activity|alpha DNA polymerase:primase complex|DNA replication, synthesis of RNA primer	path:bmor00230,path:bmor00240,path:bmor01100,path:bmor03030	Purine metabolism - Bombyx mori (domestic silkworm)|Pyrimidine metabolism - Bombyx mori (domestic silkworm)|Metabolic pathways - Bombyx mori (domestic silkworm)|DNA replication - Bombyx mori (domestic silkworm)
BGIBMGA007870	109.523	156.261	62.7843	GO:0003676,GO:0005524,GO:0008026	nucleic acid binding|ATP binding|ATP-dependent helicase activity
BGIBMGA001643	75.1312	107.173	43.0898
BGIBMGA012429	268.523	382.919	154.128	GO:0003676	nucleic acid binding
BGIBMGA014446	47.6658	67.9495	27.3822
BGIBMGA013513	135.479	193.066	77.8927	GO:0003735,GO:0005622,GO:0005840,GO:0006412	structural constituent of ribosome|intracellular|ribosome|translation	path:bmor03010	Ribosome - Bombyx mori (domestic silkworm)
BGIBMGA007263	440.722	627.593	253.852
BGIBMGA006772	553.778	787.986	319.571
BGIBMGA010361	1574.39	2239.64	909.134	GO:0004645,GO:0005975	phosphorylase activity|carbohydrate metabolic process	path:bmor00500,path:bmor01100	Starch and sucrose metabolism - Bombyx mori (domestic silkworm)|Metabolic pathways - Bombyx mori (domestic silkworm)
BGIBMGA003053	204.515	290.787	118.244	GO:0005737,GO:0006479,GO:0008276	cytoplasm|protein methylation|protein methyltransferase activity
BGIBMGA008930	492.8	700.6	284.999	GO:0004814,GO:0005524,GO:0006420	arginine-tRNA ligase activity|ATP binding|arginyl-tRNA aminoacylation	path:bmor00970	Aminoacyl-tRNA biosynthesis - Bombyx mori (domestic silkworm)
BGIBMGA009609	88.9646	126.431	51.4978			path:bmor00510,path:bmor01100	N-Glycan biosynthesis - Bombyx mori (domestic silkworm)|Metabolic pathways - Bombyx mori (domestic silkworm)
BGIBMGA004534	4276.2	6076.85	2475.55	GO:0005524,GO:0016020,GO:0016820,GO:0003824,GO:0008152,GO:0006812,GO:0015662	ATP binding|membrane|hydrolase activity, acting on acid anhydrides, catalyzing transmembrane movement of substances|catalytic activity|metabolic process|cation transport|ATPase activity, coupled to transmembrane movement of ions, phosphorylative mechanism
BGIBMGA005424	29.1955	41.4822	16.9088	GO:0005215,GO:0006810,GO:0016021	transporter activity|transport|integral to membrane
BGIBMGA011508	1064.11	1510.38	617.845	GO:0005515,GO:0005524,GO:0044267	protein binding|ATP binding|cellular protein metabolic process
BGIBMGA005559	926.14	1314.17	538.112
BGIBMGA007854	65.9236	93.4673	38.3798			path:bmor00380,path:bmor00630,path:bmor01100	Tryptophan metabolism - Bombyx mori (domestic silkworm)|Glyoxylate and dicarboxylate metabolism - Bombyx mori (domestic silkworm)|Metabolic pathways - Bombyx mori (domestic silkworm)
BGIBMGA013116	1737.58	2462.35	1012.8	GO:0005515,GO:0005524,GO:0044267	protein binding|ATP binding|cellular protein metabolic process
BGIBMGA000127	169.557	240.252	98.8612
BGIBMGA012406	172.034	243.623	100.446
BGIBMGA004702	14.9973	21.2279	8.76674	GO:0016491	oxidoreductase activity
BGIBMGA003367	631.632	893.259	370.006	GO:0016020	membrane
BGIBMGA013220	677.959	958.749	397.17	GO:0008152,GO:0016491	metabolic process|oxidoreductase activity
BGIBMGA002979	146.877	207.478	86.2759	GO:0008152,GO:0016491	metabolic process|oxidoreductase activity
BGIBMGA013348	655.666	925.718	385.614	GO:0005741,GO:0006820,GO:0008308	mitochondrial outer membrane|anion transport|voltage-gated anion channel activity
BGIBMGA013610	142.691	201.439	83.9431	GO:0005778,GO:0016559	peroxisomal membrane|peroxisome fission	path:bmor04146	Peroxisome - Bombyx mori (domestic silkworm)
BGIBMGA000059	61.5445	86.7481	36.3409
BGIBMGA004478	29.7323	41.9058	17.5588
BGIBMGA010178	908.736	1280.73	536.743	GO:0003676	nucleic acid binding
BGIBMGA000798	51.7822	72.9175	30.6469	GO:0003676	nucleic acid binding
BGIBMGA001406	1045.11	1471.48	618.735	GO:0005515,GO:0005524,GO:0044267	protein binding|ATP binding|cellular protein metabolic process
BGIBMGA009771	329.447	463.781	195.114
BGIBMGA012348	196.624	276.636	116.611
BGIBMGA005098	42.8719	60.3075	25.4363
BGIBMGA000119	179.075	251.724	106.426	GO:0004418,GO:0006779	hydroxymethylbilane synthase activity|porphyrin-containing compound biosynthetic process	path:bmor00860,path:bmor01100	Porphyrin and chlorophyll metabolism - Bombyx mori (domestic silkworm)|Metabolic pathways - Bombyx mori (domestic silkworm)
BGIBMGA009046	158.652	223.005	94.2991
BGIBMGA012547	324.424	455.928	192.921			path:bmor03008,path:bmor03013	Ribosome biogenesis in eukaryotes - Bombyx mori (domestic silkworm)|RNA transport - Bombyx mori (domestic silkworm)
BGIBMGA009964	625.143	878.049	372.237	GO:0004408,GO:0005739	holocytochrome-c synthase activity|mitochondrion	path:bmor00860	Porphyrin and chlorophyll metabolism - Bombyx mori (domestic silkworm)
BGIBMGA002508	3155.45	4431.89	1879.01	GO:0004743,GO:0006096	pyruvate kinase activity|glycolysis	path:bmor00010,path:bmor00230,path:bmor00620,path:bmor01100,path:bmor01200,path:bmor01230	Glycolysis / Gluconeogenesis - Bombyx mori (domestic silkworm)|Purine metabolism - Bombyx mori (domestic silkworm)|Pyruvate metabolism - Bombyx mori (domestic silkworm)|Metabolic pathways - Bombyx mori (domestic silkworm)|Carbon metabolism - Bombyx mori (domestic silkworm)|Biosynthesis of amino acids - Bombyx mori (domestic silkworm)
BGIBMGA002461	299.416	420.464	178.367	GO:0004750,GO:0005975	ribulose-phosphate 3-epimerase activity|carbohydrate metabolic process	path:bmor00030,path:bmor00040,path:bmor01100,path:bmor01200,path:bmor01230	Pentose phosphate pathway - Bombyx mori (domestic silkworm)|Pentose and glucuronate interconversions - Bombyx mori (domestic silkworm)|Metabolic pathways - Bombyx mori (domestic silkworm)|Carbon metabolism - Bombyx mori (domestic silkworm)|Biosynthesis of amino acids - Bombyx mori (domestic silkworm)
BGIBMGA012142	656.687	922.159	391.216	GO:0004573,GO:0009311	mannosyl-oligosaccharide glucosidase activity|oligosaccharide metabolic process
BGIBMGA006813	241.45	339.027	143.872	GO:0005487,GO:0005643,GO:0006913,GO:0017056	nucleocytoplasmic transporter activity|nuclear pore|nucleocytoplasmic transport|structural constituent of nuclear pore
BGIBMGA005110	16.4381	23.0767	9.79953	GO:0005515,GO:0006457,GO:0016272	protein binding|protein folding|prefoldin complex
BGIBMGA001080	52.3234	73.4475	31.1992
BGIBMGA001675	39.7434	55.78	23.7069	GO:0008270	zinc ion binding
BGIBMGA007739	204.864	287.354	122.374			path:bmor00590,path:bmor01100	Arachidonic acid metabolism - Bombyx mori (domestic silkworm)|Metabolic pathways - Bombyx mori (domestic silkworm)
BGIBMGA013658	38.3854	53.8332	22.9375	GO:0004252,GO:0006508	serine-type endopeptidase activity|proteolysis
BGIBMGA010316	148.777	208.639	88.916	GO:0003735,GO:0005622,GO:0005840,GO:0006412	structural constituent of ribosome|intracellular|ribosome|translation	path:bmor03010	Ribosome - Bombyx mori (domestic silkworm)
BGIBMGA000828	180.5	253.084	107.916	GO:0003677,GO:0005524,GO:0006270,GO:0008094	DNA binding|ATP binding|DNA replication initiation|DNA-dependent ATPase activity	path:bmor03030	DNA replication - Bombyx mori (domestic silkworm)
BGIBMGA006638	33.1452	46.4273	19.8632
BGIBMGA007401	185.608	259.816	111.4
BGIBMGA010831	62.4264	87.3121	37.5408			path:bmor03015,path:bmor04391	mRNA surveillance pathway - Bombyx mori (domestic silkworm)|Hippo signaling pathway - fly - Bombyx mori (domestic silkworm)
BGIBMGA000752	97.6895	136.629	58.7498			path:bmor00900	Terpenoid backbone biosynthesis - Bombyx mori (domestic silkworm)
BGIBMGA000505	156.653	218.96	94.3456
BGIBMGA009983	449.335	628.029	270.642
BGIBMGA010388	243.299	340.034	146.563
BGIBMGA010309	245.112	342.534	147.69
BGIBMGA004870	3042.63	4251.53	1833.74
BGIBMGA004249	160.196	223.84	96.5514	GO:0003824,GO:0008152	catalytic activity|metabolic process
BGIBMGA011490	72.0106	100.549	43.4724	GO:0003684,GO:0005524,GO:0006298,GO:0003677,GO:0006281,GO:0006259	damaged DNA binding|ATP binding|mismatch repair|DNA binding|DNA repair|DNA metabolic process	path:bmor03430	Mismatch repair - Bombyx mori (domestic silkworm)
BGIBMGA005564	543.76	759.203	328.316	GO:0005634,GO:0042254	nucleus|ribosome biogenesis
BGIBMGA002984	1094.13	1527.39	660.874	GO:0003676,GO:0004812,GO:0005524,GO:0005737,GO:0006418	nucleic acid binding|aminoacyl-tRNA ligase activity|ATP binding|cytoplasm|tRNA aminoacylation for protein translation	path:bmor00970	Aminoacyl-tRNA biosynthesis - Bombyx mori (domestic silkworm)
BGIBMGA010859	27.7426	38.7199	16.7653
BGIBMGA001801	262.538	366.24	158.835	GO:0003678,GO:0005524,GO:0005634	DNA helicase activity|ATP binding|nucleus
BGIBMGA002345	38.0734	53.1119	23.035	GO:0016020,GO:0030001,GO:0046873	membrane|metal ion transport|metal ion transmembrane transporter activity
BGIBMGA003709	12893.8	17982.3	7805.25	GO:0003824,GO:0008152	catalytic activity|metabolic process	path:bmor00071,path:bmor01100,path:bmor01212	Fatty acid degradation - Bombyx mori (domestic silkworm)|Metabolic pathways - Bombyx mori (domestic silkworm)|Fatty acid metabolism - Bombyx mori (domestic silkworm)
BGIBMGA012037	294.971	411.269	178.674
BGIBMGA012662	28.6997	40.0097	17.3897
BGIBMGA010248	152.527	212.608	92.4452	GO:0005488,GO:0006810,GO:0016020	binding|transport|membrane
BGIBMGA001386	295.846	412.129	179.563	GO:0009116	nucleoside metabolic process	path:bmor00030,path:bmor00230,path:bmor01100,path:bmor01200,path:bmor01230	Pentose phosphate pathway - Bombyx mori (domestic silkworm)|Purine metabolism - Bombyx mori (domestic silkworm)|Metabolic pathways - Bombyx mori (domestic silkworm)|Carbon metabolism - Bombyx mori (domestic silkworm)|Biosynthesis of amino acids - Bombyx mori (domestic silkworm)
BGIBMGA006779	384.235	535.2	233.269	GO:0003824	catalytic activity
BGIBMGA012004	144.588	201.368	87.8091	GO:0005634	nucleus	path:bmor04310,path:bmor04350,path:bmor04391,path:bmor04630	Wnt signaling pathway - Bombyx mori (domestic silkworm)|TGF-beta signaling pathway - Bombyx mori (domestic silkworm)|Hippo signaling pathway - fly - Bombyx mori (domestic silkworm)|Jak-STAT signaling pathway - Bombyx mori (domestic silkworm)
BGIBMGA000848	90.3143	125.771	54.8576	GO:0003676,GO:0005622,GO:0008270	nucleic acid binding|intracellular|zinc ion binding
BGIBMGA001825	82.4145	114.75	50.0792	GO:0016071,GO:0030529	mRNA metabolic process|ribonucleoprotein complex	path:bmor03018,path:bmor03040	RNA degradation - Bombyx mori (domestic silkworm)|Spliceosome - Bombyx mori (domestic silkworm)
BGIBMGA011589	593.079	825.459	360.699
BGIBMGA010845	693.18	964.499	421.861
BGIBMGA007871	44.3432	61.689	26.9973
BGIBMGA005548	20.1123	27.9743	12.2503
BGIBMGA007241	462.423	642.921	281.926	GO:0005488,GO:0006810,GO:0016020	binding|transport|membrane
BGIBMGA011604	341.973	475.247	208.699	GO:0003676,GO:0008270	nucleic acid binding|zinc ion binding
BGIBMGA007123	105.262	146.275	64.2485
BGIBMGA014112	14.7762	20.5212	9.03115
BGIBMGA012075	110.556	153.525	67.5882	GO:0005960,GO:0006546	glycine cleavage complex|glycine catabolic process	path:bmor00260,path:bmor00630	Glycine, serine and threonine metabolism - Bombyx mori (domestic silkworm)|Glyoxylate and dicarboxylate metabolism - Bombyx mori (domestic silkworm)
BGIBMGA005039	90.7802	126.052	55.509
BGIBMGA004328	103.956	144.336	63.5765	GO:0003676,GO:0004519	nucleic acid binding|endonuclease activity
BGIBMGA004486	44.684	62.0357	27.3323
BGIBMGA006263	1082.94	1503.44	662.438	GO:0005515,GO:0005524,GO:0044267	protein binding|ATP binding|cellular protein metabolic process
BGIBMGA009132	3189.42	4427.23	1951.62	GO:0003924,GO:0005525,GO:0043234,GO:0051258	GTPase activity|GTP binding|protein complex|protein polymerization	path:bmor04145	Phagosome - Bombyx mori (domestic silkworm)
BGIBMGA006207	1038.72	1441.66	635.789	GO:0006885,GO:0015299,GO:0016021	regulation of pH|solute:hydrogen antiporter activity|integral to membrane
BGIBMGA004774	107.316	148.94	65.6919	GO:0005525,GO:0006412	GTP binding|translation
BGIBMGA007541	278.917	387.011	170.822
BGIBMGA000581	205.369	284.903	125.835	GO:0031072	heat shock protein binding
BGIBMGA004494	202.759	281.272	124.247
BGIBMGA002521	115.266	159.87	70.6616	GO:0003840	gamma-glutamyltransferase activity
BGIBMGA004661	303.174	420.444	185.905	GO:0016071,GO:0030529	mRNA metabolic process|ribonucleoprotein complex	path:bmor03040	Spliceosome - Bombyx mori (domestic silkworm)
BGIBMGA001579	132.509	183.737	81.2812	GO:0003723	RNA binding	path:bmor03013,path:bmor03015,path:bmor03040	RNA transport - Bombyx mori (domestic silkworm)|mRNA surveillance pathway - Bombyx mori (domestic silkworm)|Spliceosome - Bombyx mori (domestic silkworm)
BGIBMGA006158	1516.41	2101.85	930.971
BGIBMGA012670	161.785	224.229	99.3414
BGIBMGA012013	748.339	1036.88	459.795	GO:0003676,GO:0005524,GO:0008026,GO:0004386	nucleic acid binding|ATP binding|ATP-dependent helicase activity|helicase activity	path:bmor03040	Spliceosome - Bombyx mori (domestic silkworm)
BGIBMGA002639	441.037	611.025	271.048	GO:0004597,GO:0018193,GO:0030176	peptide-aspartate beta-dioxygenase activity|peptidyl-amino acid modification|integral to endoplasmic reticulum membrane
BGIBMGA006463	1870.34	2591.06	1149.61	GO:0003676	nucleic acid binding	path:bmor03013,path:bmor04150	RNA transport - Bombyx mori (domestic silkworm)|mTOR signaling pathway - Bombyx mori (domestic silkworm)
BGIBMGA007488	66.5417	92.1789	40.9046
BGIBMGA003201	64.1918	88.9186	39.465
BGIBMGA012772	1113.87	1542.94	684.811	GO:0003676,GO:0005524,GO:0008026,GO:0004386	nucleic acid binding|ATP binding|ATP-dependent helicase activity|helicase activity	path:bmor03013,path:bmor03015,path:bmor03040	RNA transport - Bombyx mori (domestic silkworm)|mRNA surveillance pathway - Bombyx mori (domestic silkworm)|Spliceosome - Bombyx mori (domestic silkworm)
BGIBMGA002783	470.469	651.638	289.299
BGIBMGA004875	20.332	28.1501	12.5139	GO:0006790	sulfur compound metabolic process
BGIBMGA006751	2129.01	2946.79	1311.23			path:bmor03008,path:bmor03013	Ribosome biogenesis in eukaryotes - Bombyx mori (domestic silkworm)|RNA transport - Bombyx mori (domestic silkworm)
BGIBMGA011246	93.6199	129.574	57.6662
BGIBMGA005409	437.097	604.927	269.267			path:bmor03060	Protein export - Bombyx mori (domestic silkworm)
BGIBMGA013974	437.75	605.797	269.703
BGIBMGA010819	177.536	245.572	109.499
BGIBMGA010495	119.337	164.987	73.6864
BGIBMGA006246	422.526	583.957	261.095	GO:0016616,GO:0051287	oxidoreductase activity, acting on the CH-OH group of donors, NAD or NADP as acceptor|NAD binding	path:bmor00620,path:bmor01100,path:bmor01200	Pyruvate metabolism - Bombyx mori (domestic silkworm)|Metabolic pathways - Bombyx mori (domestic silkworm)|Carbon metabolism - Bombyx mori (domestic silkworm)
BGIBMGA014083	79.5913	109.992	49.1902
BGIBMGA008625	104.826	144.825	64.8273	GO:0003677,GO:0005524,GO:0006270,GO:0008094	DNA binding|ATP binding|DNA replication initiation|DNA-dependent ATPase activity	path:bmor03030	DNA replication - Bombyx mori (domestic silkworm)
BGIBMGA007331	37.0014	51.1137	22.8892
BGIBMGA007731	619.582	855.877	383.286
BGIBMGA011314	391.925	541.378	242.472	GO:0031072	heat shock protein binding
BGIBMGA002152	146.736	202.679	90.7931	GO:0005622,GO:0008270	intracellular|zinc ion binding
BGIBMGA005434	59.7471	82.4804	37.0137	GO:0003676	nucleic acid binding
BGIBMGA001735	247.047	341.02	153.074
BGIBMGA014337	191.649	264.478	118.819	GO:0004826,GO:0005524,GO:0006432	phenylalanine-tRNA ligase activity|ATP binding|phenylalanyl-tRNA aminoacylation
BGIBMGA013473	130.702	180.34	81.0629	GO:0003676	nucleic acid binding
BGIBMGA007418	251.48	346.984	155.976			path:bmor00230,path:bmor01100	Purine metabolism - Bombyx mori (domestic silkworm)|Metabolic pathways - Bombyx mori (domestic silkworm)
BGIBMGA011844	8533.3	11772.7	5293.89			path:bmor04141	Protein processing in endoplasmic reticulum - Bombyx mori (domestic silkworm)
BGIBMGA006605	57.645	79.5007	35.7893
BGIBMGA000412	210.844	290.691	130.997
BGIBMGA007415	24.5106	33.7926	15.2286
BGIBMGA004511	658.118	907.163	409.072	GO:0005215,GO:0006810,GO:0016021	transporter activity|transport|integral to membrane
BGIBMGA003774	22.1923	30.5738	13.8109
BGIBMGA004873	71.0929	97.8951	44.2906	GO:0000175,GO:0003723,GO:0006396,GO:0003676	3'-5'-exoribonuclease activity|RNA binding|RNA processing|nucleic acid binding
BGIBMGA013134	38.1642	52.5497	23.7787	GO:0004672,GO:0005524,GO:0006468	protein kinase activity|ATP binding|protein phosphorylation
BGIBMGA006783	73.8565	101.693	46.0201
BGIBMGA000131	112.375	154.665	70.0844	GO:0004812,GO:0005524,GO:0006418	aminoacyl-tRNA ligase activity|ATP binding|tRNA aminoacylation for protein translation	path:bmor00970	Aminoacyl-tRNA biosynthesis - Bombyx mori (domestic silkworm)
BGIBMGA001949	136.479	187.835	85.1235
BGIBMGA003070	191.175	263.098	119.251	GO:0006626,GO:0042719,GO:0045039	protein targeting to mitochondrion|mitochondrial intermembrane space protein transporter complex|protein import into mitochondrial inner membrane
BGIBMGA013075	87.4394	120.309	54.5698	GO:0005524,GO:0016301,GO:0016310	ATP binding|kinase activity|phosphorylation
BGIBMGA002755	141.151	194.153	88.1495	GO:0003824	catalytic activity	path:bmor04120	Ubiquitin mediated proteolysis - Bombyx mori (domestic silkworm)
BGIBMGA014484	18.221	25.0578	11.3842
BGIBMGA006474	61.2212	84.1806	38.2619
BGIBMGA007571	463.329	637.085	289.574
BGIBMGA012568	868.115	1193.55	542.678	GO:0005634	nucleus
BGIBMGA014497	14.0629	19.3338	8.79189	GO:0005179,GO:0005576	hormone activity|extracellular region	path:bmor04068,path:bmor04150	FoxO signaling pathway - Bombyx mori (domestic silkworm)|mTOR signaling pathway - Bombyx mori (domestic silkworm)
BGIBMGA002868	33.4219	45.9481	20.8958	GO:0006024,GO:0016021,GO:0016857	glycosaminoglycan biosynthetic process|integral to membrane|racemase and epimerase activity, acting on carbohydrates and derivatives
BGIBMGA012672	49.2627	67.7098	30.8156			path:bmor03013	RNA transport - Bombyx mori (domestic silkworm)
BGIBMGA006152	16.8079	23.0959	10.52	GO:0004835,GO:0006464	tubulin-tyrosine ligase activity|cellular protein modification process
BGIBMGA006574	388.752	534.1	243.404
BGIBMGA006841	1005.39	1381.2	629.58	GO:0003676	nucleic acid binding
BGIBMGA009668	372.048	511.068	233.028
BGIBMGA008996	104.252	143.197	65.3069	GO:0003676,GO:0005622,GO:0008270	nucleic acid binding|intracellular|zinc ion binding
BGIBMGA002881	763.415	1048.6	478.235	GO:0016020	membrane
BGIBMGA011044	139.872	192.076	87.6685
BGIBMGA011104	298.749	410.203	187.296
BGIBMGA014397	24.4035	33.5076	15.2994
BGIBMGA000167	550.708	756.155	345.261			path:bmor00620	Pyruvate metabolism - Bombyx mori (domestic silkworm)
BGIBMGA012059	183.48	251.841	115.12
BGIBMGA000154	512.709	703.683	321.736
BGIBMGA007936	148.912	204.367	93.4566	GO:0005524,GO:0009058,GO:0016301	ATP binding|biosynthetic process|kinase activity
BGIBMGA006366	64.9258	89.095	40.7566
BGIBMGA007988	1440.9	1977.08	904.723	GO:0000287,GO:0004427,GO:0005737,GO:0006796	magnesium ion binding|inorganic diphosphatase activity|cytoplasm|phosphate-containing compound metabolic process	path:bmor00190	Oxidative phosphorylation - Bombyx mori (domestic silkworm)
BGIBMGA001847	165.83	227.393	104.267
BGIBMGA007656	362.103	496.459	227.746	GO:0003676	nucleic acid binding
BGIBMGA013544	462.181	633.642	290.72
BGIBMGA013449	516.64	708.214	325.066	GO:0003677	DNA binding
BGIBMGA000803	234.533	321.497	147.569
BGIBMGA009131	5308.9	7276.66	3341.15	GO:0003924,GO:0005525,GO:0043234,GO:0051258	GTPase activity|GTP binding|protein complex|protein polymerization
BGIBMGA010638	162.453	222.66	102.245
BGIBMGA002360	70.4045	96.4705	44.3384
BGIBMGA000103	2539.77	3479.42	1600.11	GO:0003677	DNA binding
BGIBMGA001197	306.469	419.827	193.112	GO:0003743,GO:0006446	translation initiation factor activity|regulation of translational initiation
BGIBMGA004898	451.311	618.147	284.474	GO:0004576,GO:0006486,GO:0016020	oligosaccharyl transferase activity|protein glycosylation|membrane	path:bmor00510,path:bmor01100,path:bmor04141	N-Glycan biosynthesis - Bombyx mori (domestic silkworm)|Metabolic pathways - Bombyx mori (domestic silkworm)|Protein processing in endoplasmic reticulum - Bombyx mori (domestic silkworm)
BGIBMGA010164	1554.85	2129.35	980.359
BGIBMGA007895	440.057	602.261	277.853
BGIBMGA013636	27.3438	37.4181	17.2695	GO:0003676,GO:0005622,GO:0008270	nucleic acid binding|intracellular|zinc ion binding
BGIBMGA007962	133.818	183.067	84.5694	GO:0003723	RNA binding	path:bmor03008	Ribosome biogenesis in eukaryotes - Bombyx mori (domestic silkworm)
BGIBMGA010975	99.7631	136.476	63.0498
BGIBMGA001084	368.149	503.554	232.743	GO:0016787,GO:0004519,GO:0005634,GO:0006302,GO:0030145	hydrolase activity|endonuclease activity|nucleus|double-strand break repair|manganese ion binding	path:bmor03440,path:bmor03450	Homologous recombination - Bombyx mori (domestic silkworm)|Non-homologous end-joining - Bombyx mori (domestic silkworm)
BGIBMGA004023	92.4215	126.359	58.484
BGIBMGA008443	27.5778	37.6952	17.4604
BGIBMGA006509	73.0533	99.8451	46.2615			path:bmor03013	RNA transport - Bombyx mori (domestic silkworm)
BGIBMGA012559	264.128	360.893	167.364			path:bmor03008	Ribosome biogenesis in eukaryotes - Bombyx mori (domestic silkworm)
BGIBMGA011019	246.782	337.182	156.383	GO:0000049	tRNA binding
BGIBMGA000481	72.9531	99.6701	46.2362
BGIBMGA005279	284.885	388.893	180.877
BGIBMGA000487	21.7064	29.626	13.7869
BGIBMGA006763	122.477	167.129	77.824
BGIBMGA009107	266.037	362.693	169.381
BGIBMGA000486	84.1144	114.666	53.5632
BGIBMGA008312	1618.43	2206.1	1030.77
BGIBMGA014271	265.391	361.734	169.048	GO:0003676,GO:0005524,GO:0008026,GO:0004386	nucleic acid binding|ATP binding|ATP-dependent helicase activity|helicase activity
BGIBMGA006814	32.6969	44.5452	20.8487	GO:0005487,GO:0005643,GO:0006913,GO:0017056	nucleocytoplasmic transporter activity|nuclear pore|nucleocytoplasmic transport|structural constituent of nuclear pore
BGIBMGA008342	129.576	176.432	82.7206	GO:0003824	catalytic activity
BGIBMGA011733	28.8807	39.3149	18.4465
BGIBMGA000880	203.791	277.378	130.205	GO:0003676,GO:0004386,GO:0005524	nucleic acid binding|helicase activity|ATP binding
BGIBMGA009473	286.485	389.853	183.117	GO:0015036	disulfide oxidoreductase activity
BGIBMGA010464	1276.23	1736.71	815.749
BGIBMGA013159	254.795	346.683	162.906
BGIBMGA007681	2245.5	3054.57	1436.44	GO:0004618,GO:0006096	phosphoglycerate kinase activity|glycolysis	path:bmor00010,path:bmor01100,path:bmor01200,path:bmor01230	Glycolysis / Gluconeogenesis - Bombyx mori (domestic silkworm)|Metabolic pathways - Bombyx mori (domestic silkworm)|Carbon metabolism - Bombyx mori (domestic silkworm)|Biosynthesis of amino acids - Bombyx mori (domestic silkworm)
BGIBMGA001335	203.845	277.22	130.469	GO:0008033,GO:0016491,GO:0050660	tRNA processing|oxidoreductase activity|flavin adenine dinucleotide binding
BGIBMGA012126	1563.71	2125.25	1002.17
BGIBMGA002504	458.197	622.623	293.771	GO:0005525	GTP binding	path:bmor04141	Protein processing in endoplasmic reticulum - Bombyx mori (domestic silkworm)
BGIBMGA012118	175.258	238.13	112.387	GO:0003676	nucleic acid binding
BGIBMGA008402	49.0866	66.6608	31.5124
BGIBMGA011695	692.636	940.615	444.657
BGIBMGA010538	1713.07	2326.16	1099.98
BGIBMGA013133	1095.07	1486.87	703.274	GO:0003676,GO:0004812,GO:0005524,GO:0005737,GO:0006418	nucleic acid binding|aminoacyl-tRNA ligase activity|ATP binding|cytoplasm|tRNA aminoacylation for protein translation	path:bmor00970	Aminoacyl-tRNA biosynthesis - Bombyx mori (domestic silkworm)
BGIBMGA014622	169.423	229.95	108.896	GO:0008152,GO:0016758	metabolic process|transferase activity, transferring hexosyl groups	path:bmor00040,path:bmor00053,path:bmor00500,path:bmor00830,path:bmor00860,path:bmor00980,path:bmor00982,path:bmor00983,path:bmor01100	Pentose and glucuronate interconversions - Bombyx mori (domestic silkworm)|Ascorbate and aldarate metabolism - Bombyx mori (domestic silkworm)|Starch and sucrose metabolism - Bombyx mori (domestic silkworm)|Retinol metabolism - Bombyx mori (domestic silkworm)|Porphyrin and chlorophyll metabolism - Bombyx mori (domestic silkworm)|Metabolism of xenobiotics by cytochrome P450 - Bombyx mori (domestic…
BGIBMGA007512	400.458	543.367	257.548	GO:0003980,GO:0006486	UDP-glucose:glycoprotein glucosyltransferase activity|protein glycosylation	path:bmor04141	Protein processing in endoplasmic reticulum - Bombyx mori (domestic silkworm)
BGIBMGA000550	92.9677	126.127	59.8086
BGIBMGA004776	644.257	873.998	414.517			path:bmor04068	FoxO signaling pathway - Bombyx mori (domestic silkworm)
BGIBMGA012591	81.5546	110.58	52.5289
BGIBMGA004889	803.962	1089.73	518.196	GO:0006812,GO:0008324,GO:0016020	cation transport|cation transmembrane transporter activity|membrane
BGIBMGA007534	104.62	141.795	67.4453	GO:0003700,GO:0005667,GO:0006355	sequence-specific DNA binding transcription factor activity|transcription factor complex|regulation of transcription, DNA-dependent
BGIBMGA000903	770.102	1043.58	496.623
BGIBMGA002808	72.0998	97.6995	46.5001
BGIBMGA003177	291.632	395.101	188.163
BGIBMGA006357	748.479	1013.8	483.161	GO:0003676,GO:0005524,GO:0008026,GO:0004386	nucleic acid binding|ATP binding|ATP-dependent helicase activity|helicase activity
BGIBMGA011103	118.329	160.232	76.4258	GO:0006364,GO:0030688	rRNA processing|preribosome, small subunit precursor
BGIBMGA006945	662.862	897.04	428.683	GO:0005525,GO:0005622	GTP binding|intracellular
BGIBMGA005649	19.4972	26.3852	12.6092
BGIBMGA006771	87.3432	118.17	56.5163	GO:0006457	protein folding	path:bmor03040	Spliceosome - Bombyx mori (domestic silkworm)
BGIBMGA002380	62.6597	84.7532	40.5661
BGIBMGA014106	45.5697	61.6202	29.5192
BGIBMGA006866	467.134	631.631	302.636
BGIBMGA006749	2338.28	3161.16	1515.4	GO:0005525,GO:0006412	GTP binding|translation
BGIBMGA000850	29.7868	40.2618	19.3118	GO:0005515	protein binding
BGIBMGA010884	130.436	176.278	84.5939
BGIBMGA012635	1620.46	2189.91	1051	GO:0000062	fatty-acyl-CoA binding
BGIBMGA013328	2987.71	4037.19	1938.23	GO:0003676	nucleic acid binding
BGIBMGA001011	232.916	314.584	151.247	GO:0004571,GO:0005509,GO:0016020	mannosyl-oligosaccharide 1,2-alpha-mannosidase activity|calcium ion binding|membrane	path:bmor04141	Protein processing in endoplasmic reticulum - Bombyx mori (domestic silkworm)
BGIBMGA007690	275.026	371.308	178.744	GO:0016787	hydrolase activity
BGIBMGA003972	720.785	973.093	468.477	GO:0003824	catalytic activity	path:bmor00450,path:bmor01100	Selenocompound metabolism - Bombyx mori (domestic silkworm)|Metabolic pathways - Bombyx mori (domestic silkworm)
BGIBMGA004758	205.188	276.998	133.377
BGIBMGA000796	22.8898	30.8889	14.8906	GO:0003676	nucleic acid binding
BGIBMGA007265	115.148	155.358	74.9392	GO:0005525,GO:0006412	GTP binding|translation
BGIBMGA005556	149.938	202.267	97.6095	GO:0006508,GO:0008233	proteolysis|peptidase activity
BGIBMGA014133	375.574	506.518	244.63	GO:0003677,GO:0003899,GO:0005634	DNA binding|DNA-directed RNA polymerase activity|nucleus	path:bmor00230,path:bmor00240,path:bmor01100,path:bmor03020	Purine metabolism - Bombyx mori (domestic silkworm)|Pyrimidine metabolism - Bombyx mori (domestic silkworm)|Metabolic pathways - Bombyx mori (domestic silkworm)|RNA polymerase - Bombyx mori (domestic silkworm)
BGIBMGA003615	79.1566	106.747	51.5665
BGIBMGA014403	4998.62	6740.86	3256.38	GO:0015986,GO:0016021,GO:0016469,GO:0046933,GO:0046961	ATP synthesis coupled proton transport|integral to membrane|proton-transporting two-sector ATPase complex|proton-transporting ATP synthase activity, rotational mechanism|proton-transporting ATPase activity, rotational mechanism	path:bmor00190,path:bmor01100,path:bmor04142,path:bmor04145	Oxidative phosphorylation - Bombyx mori (domestic silkworm)|Metabolic pathways - Bombyx mori (domestic silkworm)|Lysosome - Bombyx mori (domestic silkworm)|Phagosome - Bombyx mori (domestic silkworm)
BGIBMGA007297	390.658	526.723	254.594
BGIBMGA005449	849.128	1144.38	553.875	GO:0005524,GO:0005694,GO:0051276	ATP binding|chromosome|chromosome organization
BGIBMGA013158	34.087	45.9345	22.2395
BGIBMGA006020	110.644	149.064	72.2245	GO:0003723,GO:0006396,GO:0009982	RNA binding|RNA processing|pseudouridine synthase activity
BGIBMGA012377	45.789	61.6744	29.9036
BGIBMGA002972	457.747	616.483	299.011	GO:0000059,GO:0005634,GO:0005643,GO:0005737,GO:0008565	protein import into nucleus, docking|nucleus|nuclear pore|cytoplasm|protein transporter activity	path:bmor03013	RNA transport - Bombyx mori (domestic silkworm)
BGIBMGA005702	126.504	170.261	82.7463			path:bmor03013	RNA transport - Bombyx mori (domestic silkworm)
BGIBMGA013072	251.617	338.585	164.648	GO:0016740	transferase activity
BGIBMGA006606	2366.89	3183.89	1549.9	GO:0008152,GO:0016491	metabolic process|oxidoreductase activity	path:bmor00010,path:bmor00053,path:bmor00071,path:bmor00260,path:bmor00280,path:bmor00300,path:bmor00310,path:bmor00330,path:bmor00340,path:bmor00380,path:bmor00410,path:bmor00561,path:bmor00620,path:bmor00640,path:bmor01100,path:bmor01230	Glycolysis / Gluconeogenesis - Bombyx mori (domestic silkworm)|Ascorbate and aldarate metabolism - Bombyx mori (domestic silkworm)|Fatty acid degradation - Bombyx mori (domestic silkworm)|Glycine, serine and threonine metabolism - Bombyx mori (domestic silkworm)|Valine, leucine and isoleucine degradation - Bombyx mori (domestic silkworm)|Lysine biosynthesis - Bombyx mori (domestic silkworm)|Lysin…
BGIBMGA008226	672.076	903.583	440.57	GO:0003743,GO:0006413,GO:0006446	translation initiation factor activity|translational initiation|regulation of translational initiation
BGIBMGA013996	1001.72	1346.1	657.34
BGIBMGA006424	498.09	669.314	326.867			path:bmor00970	Aminoacyl-tRNA biosynthesis - Bombyx mori (domestic silkworm)
BGIBMGA004960	244.14	328.03	160.249
BGIBMGA001950	329.579	442.56	216.598	GO:0003676	nucleic acid binding
BGIBMGA001743	22.072	29.637	14.5071	GO:0005634,GO:0008270,GO:0003676,GO:0005622	nucleus|zinc ion binding|nucleic acid binding|intracellular
BGIBMGA003762	158.587	212.909	104.266
BGIBMGA000795	18.3372	24.6171	12.0573
BGIBMGA005288	292.311	392.398	192.224	GO:0003677,GO:0005634,GO:0006355	DNA binding|nucleus|regulation of transcription, DNA-dependent
BGIBMGA001464	766.583	1029.02	504.147	GO:0016021,GO:0051205	integral to membrane|protein insertion into membrane	path:bmor03060	Protein export - Bombyx mori (domestic silkworm)
BGIBMGA000756	75.4898	101.332	49.6477
BGIBMGA007613	68.3992	91.8121	44.9863
BGIBMGA007950	15438.1	20721.1	10155			path:bmor03060,path:bmor04141	Protein export - Bombyx mori (domestic silkworm)|Protein processing in endoplasmic reticulum - Bombyx mori (domestic silkworm)
BGIBMGA005159	310.703	416.793	204.613	GO:0003723,GO:0005786,GO:0006605	RNA binding|signal recognition particle, endoplasmic reticulum targeting|protein targeting	path:bmor03060	Protein export - Bombyx mori (domestic silkworm)
BGIBMGA005452	454.872	610.087	299.657
BGIBMGA012554	281.035	376.84	185.231
BGIBMGA005808	675.83	905.962	445.698	GO:0008152,GO:0016491	metabolic process|oxidoreductase activity
BGIBMGA001457	180.815	242.356	119.274
BGIBMGA002759	185.743	248.869	122.617	GO:0004197,GO:0004221,GO:0006511	cysteine-type endopeptidase activity|ubiquitin thiolesterase activity|ubiquitin-dependent protein catabolic process
BGIBMGA012833	315.987	423.207	208.767	GO:0003676	nucleic acid binding
BGIBMGA000222	128.233	171.732	84.7333
BGIBMGA001806	63.4872	85.0139	41.9605			path:bmor03015	mRNA surveillance pathway - Bombyx mori (domestic silkworm)
BGIBMGA012895	416.617	557.836	275.399	GO:0009168,GO:0019239	purine ribonucleoside monophosphate biosynthetic process|deaminase activity
BGIBMGA012474	369.435	494.486	244.383
BGIBMGA008997	232.872	311.658	154.086	GO:0003676,GO:0004386,GO:0005524,GO:0008026	nucleic acid binding|helicase activity|ATP binding|ATP-dependent helicase activity
BGIBMGA001265	1008.39	1349.19	667.594	GO:0005525,GO:0006412	GTP binding|translation	path:bmor03013	RNA transport - Bombyx mori (domestic silkworm)
BGIBMGA001100	78.8728	105.528	52.2175	GO:0004725,GO:0006470	protein tyrosine phosphatase activity|protein dephosphorylation
BGIBMGA013671	23.1338	30.9435	15.3241
BGIBMGA000114	89.7021	119.934	59.47
BGIBMGA000473	106.106	141.862	70.3505	GO:0004527,GO:0005634	exonuclease activity|nucleus
BGIBMGA013200	117.904	157.628	78.1811	GO:0000166	nucleotide binding
BGIBMGA005327	21.2594	28.4195	14.0993
BGIBMGA005855	64.5011	86.1756	42.8266
BGIBMGA007976	190.231	254.098	126.363	GO:0005525,GO:0005622	GTP binding|intracellular
BGIBMGA009207	272.399	363.768	181.031	GO:0008080	N-acetyltransferase activity
BGIBMGA009209	497.33	664.088	330.572	GO:0031072,GO:0006457,GO:0051082	heat shock protein binding|protein folding|unfolded protein binding
BGIBMGA005846	103.12	137.69	68.5505
BGIBMGA007450	249.475	333.105	165.845
BGIBMGA004913	215.109	287.16	143.057	GO:0003899,GO:0046983	DNA-directed RNA polymerase activity|protein dimerization activity	path:bmor00230,path:bmor00240,path:bmor01100,path:bmor03020	Purine metabolism - Bombyx mori (domestic silkworm)|Pyrimidine metabolism - Bombyx mori (domestic silkworm)|Metabolic pathways - Bombyx mori (domestic silkworm)|RNA polymerase - Bombyx mori (domestic silkworm)
BGIBMGA009855	50.5979	67.5453	33.6505			path:bmor03040	Spliceosome - Bombyx mori (domestic silkworm)
BGIBMGA012677	30.0635	40.1203	20.0068
BGIBMGA004753	21.5664	28.7699	14.3629			path:bmor03013	RNA transport - Bombyx mori (domestic silkworm)
BGIBMGA011324	96.377	128.554	64.2005	GO:0003676	nucleic acid binding
BGIBMGA011331	89.9295	119.932	59.9271
BGIBMGA013243	208.126	277.523	138.729	GO:0005743,GO:0008565,GO:0015031	mitochondrial inner membrane|protein transporter activity|protein transport
BGIBMGA004175	651.593	868.855	434.332			path:bmor03013	RNA transport - Bombyx mori (domestic silkworm)
BGIBMGA008130	309.155	206.044	412.265
BGIBMGA001872	109.129	72.6806	145.578
BGIBMGA001340	224.651	149.527	299.775			path:bmor00770,path:bmor01100	Pantothenate and CoA biosynthesis - Bombyx mori (domestic silkworm)|Metabolic pathways - Bombyx mori (domestic silkworm)
BGIBMGA005770	74.1392	49.3213	98.9571	GO:0005634	nucleus
BGIBMGA009802	59.6359	39.6508	79.6211
BGIBMGA002802	33.3228	22.1403	44.5052
BGIBMGA006914	33.7001	22.3896	45.0106	GO:0004672,GO:0005524,GO:0006468	protein kinase activity|ATP binding|protein phosphorylation
BGIBMGA011783	1229.89	816.285	1643.5			path:bmor04068,path:bmor04140	FoxO signaling pathway - Bombyx mori (domestic silkworm)|Regulation of autophagy - Bombyx mori (domestic silkworm)
BGIBMGA012328	391.034	259.271	522.796
BGIBMGA005750	57.4302	38.0736	76.7867	GO:0016491	oxidoreductase activity	path:bmor00920	Sulfur metabolism - Bombyx mori (domestic silkworm)
BGIBMGA010913	259.135	171.75	346.52
BGIBMGA001999	24.7853	16.4251	33.1455
BGIBMGA005475	387.503	256.662	518.345
BGIBMGA007805	24.453	16.1943	32.7118
BGIBMGA007631	67.1551	44.4563	89.8539
BGIBMGA002934	30.6204	20.2659	40.9748
BGIBMGA001795	231.359	153.121	309.598
BGIBMGA004937	66.1214	43.683	88.5598
BGIBMGA001041	176.549	116.609	236.489	GO:0003824,GO:0008152	catalytic activity|metabolic process
BGIBMGA012042	78.4078	51.7824	105.033
BGIBMGA010233	34.953	23.0689	46.8371
BGIBMGA007662	34.761	22.925	46.5969
BGIBMGA013416	143.762	94.8044	192.72
BGIBMGA004421	176.825	116.588	237.062	GO:0006508,GO:0008234	proteolysis|cysteine-type peptidase activity
BGIBMGA009338	151.387	99.7661	203.008
BGIBMGA003990	69.7905	45.9757	93.6053	GO:0004563,GO:0005975	beta-N-acetylhexosaminidase activity|carbohydrate metabolic process	path:bmor00511,path:bmor00520,path:bmor00531,path:bmor00603,path:bmor00604,path:bmor01100,path:bmor04142	Other glycan degradation - Bombyx mori (domestic silkworm)|Amino sugar and nucleotide sugar metabolism - Bombyx mori (domestic silkworm)|Glycosaminoglycan degradation - Bombyx mori (domestic silkworm)|Glycosphingolipid biosynthesis - globo series - Bombyx mori (domestic silkworm)|Glycosphingolipid biosynthesis - ganglio series - Bombyx mori (domestic silkworm)|Metabolic pathways - Bombyx mori (do…
BGIBMGA012360	160.132	105.489	214.775
BGIBMGA005643	40.5452	26.6866	54.4038
BGIBMGA002574	785.021	516.34	1053.7	GO:0003995,GO:0003997,GO:0005777,GO:0006635	acyl-CoA dehydrogenase activity|acyl-CoA oxidase activity|peroxisome|fatty acid beta-oxidation	path:bmor00071,path:bmor00592,path:bmor01040,path:bmor01100,path:bmor01212,path:bmor04146	Fatty acid degradation - Bombyx mori (domestic silkworm)|alpha-Linolenic acid metabolism - Bombyx mori (domestic silkworm)|Biosynthesis of unsaturated fatty acids - Bombyx mori (domestic silkworm)|Metabolic pathways - Bombyx mori (domestic silkworm)|Fatty acid metabolism - Bombyx mori (domestic silkworm)|Peroxisome - Bombyx mori (domestic silkworm)
BGIBMGA010977	319.63	210.211	429.049
BGIBMGA009250	27.5559	18.1227	36.9892	GO:0003677,GO:0005634,GO:0006355	DNA binding|nucleus|regulation of transcription, DNA-dependent
BGIBMGA003583	217.2	142.836	291.564			path:bmor03050	Proteasome - Bombyx mori (domestic silkworm)
BGIBMGA006037	1985.03	1304.92	2665.14	GO:0004672,GO:0005524,GO:0006468	protein kinase activity|ATP binding|protein phosphorylation	path:bmor04141	Protein processing in endoplasmic reticulum - Bombyx mori (domestic silkworm)
BGIBMGA005941	214.405	140.852	287.958
BGIBMGA014077	28.808	18.9211	38.6949
BGIBMGA007568	203.46	133.603	273.317	GO:0008152,GO:0008484	metabolic process|sulfuric ester hydrolase activity
BGIBMGA005269	124.711	81.8203	167.602
BGIBMGA009049	519.59	340.729	698.451	GO:0008158,GO:0016020	hedgehog receptor activity|membrane	path:bmor04142	Lysosome - Bombyx mori (domestic silkworm)
BGIBMGA007814	64.4557	42.2533	86.6582
BGIBMGA013218	226.388	148.384	304.392	GO:0005509,GO:0004221,GO:0006511,GO:0004197	calcium ion binding|ubiquitin thiolesterase activity|ubiquitin-dependent protein catabolic process|cysteine-type endopeptidase activity
BGIBMGA000704	129.056	84.4728	173.639
BGIBMGA005080	48.0297	31.4243	64.635
BGIBMGA001140	133.104	87.0797	179.129
BGIBMGA008579	22.4396	14.664	30.2152	GO:0003824,GO:0006633,GO:0008152,GO:0016740	catalytic activity|fatty acid biosynthetic process|metabolic process|transferase activity
BGIBMGA001572	90.276	58.974	121.578	GO:0003676,GO:0004386,GO:0005524,GO:0008026	nucleic acid binding|helicase activity|ATP binding|ATP-dependent helicase activity
BGIBMGA009756	70.2347	45.8813	94.5881
BGIBMGA001992	34.953	22.827	47.0789	GO:0005622,GO:0007165	intracellular|signal transduction
BGIBMGA005063	36.2924	23.6826	48.9022
BGIBMGA012077	183.783	119.908	247.657	GO:0004553,GO:0005975	hydrolase activity, hydrolyzing O-glycosyl compounds|carbohydrate metabolic process
BGIBMGA009754	570.216	371.791	768.641
BGIBMGA000189	106.538	69.4173	143.658
BGIBMGA011254	19.6242	12.7799	26.4685	GO:0003700,GO:0005634,GO:0006355,GO:0043565	sequence-specific DNA binding transcription factor activity|nucleus|regulation of transcription, DNA-dependent|sequence-specific DNA binding
BGIBMGA007218	1027.11	668.803	1385.43	GO:0005524,GO:0016887	ATP binding|ATPase activity	path:bmor02010	ABC transporters - Bombyx mori (domestic silkworm)
BGIBMGA012441	27.0716	17.612	36.5313
BGIBMGA007298	84.5636	54.9904	114.137
BGIBMGA004336	207.058	134.58	279.536	GO:0003677,GO:0005634,GO:0006355	DNA binding|nucleus|regulation of transcription, DNA-dependent
BGIBMGA003312	52.9493	34.3926	71.5059	GO:0003676,GO:0005622,GO:0008408	nucleic acid binding|intracellular|3'-5' exonuclease activity
BGIBMGA009520	50.2198	32.6108	67.8288
BGIBMGA003591	58.8872	38.2041	79.5703			path:bmor04391	Hippo signaling pathway - fly - Bombyx mori (domestic silkworm)
BGIBMGA002968	28.2675	18.3211	38.2138
BGIBMGA012479	175.292	113.546	237.039	GO:0008270	zinc ion binding
BGIBMGA001536	149.202	96.6382	201.766	GO:0006807,GO:0016810	nitrogen compound metabolic process|hydrolase activity, acting on carbon-nitrogen (but not peptide) bonds	path:bmor00240,path:bmor00410,path:bmor00770,path:bmor00983,path:bmor01100	Pyrimidine metabolism - Bombyx mori (domestic silkworm)|beta-Alanine metabolism - Bombyx mori (domestic silkworm)|Pantothenate and CoA biosynthesis - Bombyx mori (domestic silkworm)|Drug metabolism - other enzymes - Bombyx mori (domestic silkworm)|Metabolic pathways - Bombyx mori (domestic silkworm)
BGIBMGA011792	1836.29	1189.28	2483.31
BGIBMGA009237	80.0536	51.8305	108.277	GO:0004861,GO:0005634,GO:0007050	cyclin-dependent protein serine/threonine kinase inhibitor activity|nucleus|cell cycle arrest
BGIBMGA003545	71.4579	46.1895	96.7262
BGIBMGA002980	490.787	317.211	664.363
BGIBMGA011068	242.968	157.026	328.911			path:bmor04142	Lysosome - Bombyx mori (domestic silkworm)
BGIBMGA007457	36.9015	23.8435	49.9596
BGIBMGA012181	19.0918	12.3159	25.8678
BGIBMGA010163	1082.94	697.807	1468.06	GO:0005622,GO:0007165	intracellular|signal transduction
BGIBMGA011629	26.0099	16.7591	35.2606
BGIBMGA006979	36.7607	23.6822	49.8393
BGIBMGA009645	18.0319	11.6123	24.4515
BGIBMGA003683	33.2935	21.434	45.1531	GO:0004497,GO:0005506,GO:0020037	monooxygenase activity|iron ion binding|heme binding
BGIBMGA013531	6361.49	4095.28	8627.69	GO:0005089,GO:0005622,GO:0035023,GO:0004672,GO:0005524,GO:0006468	Rho guanyl-nucleotide exchange factor activity|intracellular|regulation of Rho protein signal transduction|protein kinase activity|ATP binding|protein phosphorylation
BGIBMGA001477	495.576	318.766	672.386
BGIBMGA002024	59.4323	38.2087	80.656	GO:0004872,GO:0016020	receptor activity|membrane
BGIBMGA002035	601.19	386.472	815.909
BGIBMGA008787	94.1305	60.5066	127.754	GO:0005634,GO:0008270,GO:0003676,GO:0005622	nucleus|zinc ion binding|nucleic acid binding|intracellular
BGIBMGA004244	32.2594	20.7332	43.7855
BGIBMGA013718	23.25	14.9415	31.5584	GO:0003676,GO:0005524,GO:0008026,GO:0004386	nucleic acid binding|ATP binding|ATP-dependent helicase activity|helicase activity
BGIBMGA008784	37.2247	23.9135	50.536	GO:0005634,GO:0008270,GO:0003676,GO:0005622	nucleus|zinc ion binding|nucleic acid binding|intracellular
BGIBMGA005183	135.54	87.0557	184.025
BGIBMGA009588	23.1893	14.8906	31.4881	GO:0016773	phosphotransferase activity, alcohol group as acceptor
BGIBMGA012735	32.8102	21.0405	44.5799
BGIBMGA006348	99.577	63.8099	135.344
BGIBMGA007860	27.4725	17.595	37.3499
BGIBMGA009383	95.0183	60.8415	129.195	GO:0006886	intracellular protein transport
BGIBMGA000073	108.149	69.2332	147.065	GO:0003677	DNA binding
BGIBMGA000398	628.733	402.266	855.199	GO:0008152,GO:0008410	metabolic process|CoA-transferase activity	path:bmor00072,path:bmor00280,path:bmor00650	Synthesis and degradation of ketone bodies - Bombyx mori (domestic silkworm)|Valine, leucine and isoleucine degradation - Bombyx mori (domestic silkworm)|Butanoate metabolism - Bombyx mori (domestic silkworm)
BGIBMGA001653	20.6933	13.2362	28.1503
BGIBMGA007466	446.271	285.353	607.188	GO:0008190,GO:0045947	eukaryotic initiation factor 4E binding|negative regulation of translational initiation	path:bmor03013,path:bmor04150	RNA transport - Bombyx mori (domestic silkworm)|mTOR signaling pathway - Bombyx mori (domestic silkworm)
BGIBMGA005164	407.06	259.916	554.204	GO:0003824,GO:0008152	catalytic activity|metabolic process
BGIBMGA000561	270.881	172.622	369.139
BGIBMGA004696	155.578	99.0945	212.061	GO:0007165	signal transduction
BGIBMGA012361	129.551	82.444	176.657
BGIBMGA002510	38.1632	24.2773	52.0491
BGIBMGA003461	15.0551	9.55061	20.5596	GO:0004252,GO:0006508	serine-type endopeptidase activity|proteolysis
BGIBMGA006877	105.547	66.949	144.145	GO:0005515,GO:0035091	protein binding|phosphatidylinositol binding
BGIBMGA013098	1422	901.723	1942.28
BGIBMGA004452	660.709	418.893	902.524	GO:0008654	phospholipid biosynthetic process	path:bmor00564,path:bmor00565,path:bmor01100	Glycerophospholipid metabolism - Bombyx mori (domestic silkworm)|Ether lipid metabolism - Bombyx mori (domestic silkworm)|Metabolic pathways - Bombyx mori (domestic silkworm)
BGIBMGA001731	114.424	72.5336	156.314
BGIBMGA010018	133.231	84.4459	182.016
BGIBMGA008539	150.774	95.5644	205.983
BGIBMGA007864	154.625	97.9869	211.264	GO:0003676,GO:0005622,GO:0008270	nucleic acid binding|intracellular|zinc ion binding
BGIBMGA011506	66.9755	42.4384	91.5127
BGIBMGA007158	34.8878	22.0991	47.6766	GO:0005942,GO:0016303,GO:0016773	phosphatidylinositol 3-kinase complex|1-phosphatidylinositol-3-kinase activity|phosphotransferase activity, alcohol group as acceptor	path:bmor00562,path:bmor01100,path:bmor04070,path:bmor04140,path:bmor04145	Inositol phosphate metabolism - Bombyx mori (domestic silkworm)|Metabolic pathways - Bombyx mori (domestic silkworm)|Phosphatidylinositol signaling system - Bombyx mori (domestic silkworm)|Regulation of autophagy - Bombyx mori (domestic silkworm)|Phagosome - Bombyx mori (domestic silkworm)
BGIBMGA006628	108.913	68.9794	148.847
BGIBMGA003686	16.5204	10.463	22.5778	GO:0005515,GO:0008270	protein binding|zinc ion binding
BGIBMGA012068	683.295	432.132	934.457
BGIBMGA004378	28.8211	18.2258	39.4165
BGIBMGA006852	164.983	104.237	225.729
BGIBMGA002407	80.7932	51.0293	110.557
BGIBMGA011437	286.645	181.013	392.276	GO:0003676,GO:0005622	nucleic acid binding|intracellular
BGIBMGA003633	46.6859	29.3845	63.9873	GO:0005515,GO:0008270	protein binding|zinc ion binding
BGIBMGA011602	40.8983	25.7366	56.0601
BGIBMGA008730	80.8506	50.8534	110.848
BGIBMGA002295	102.286	64.3282	140.243	GO:0003824,GO:0008152	catalytic activity|metabolic process
BGIBMGA004355	481.691	302.619	660.763	GO:0003676,GO:0005622,GO:0008270	nucleic acid binding|intracellular|zinc ion binding
BGIBMGA005087	27.5027	17.2722	37.7332
BGIBMGA000207	361.808	227.128	496.488
BGIBMGA013781	17.0181	10.6664	23.3697
BGIBMGA002661	135.744	85.0348	186.453	GO:0016020	membrane
BGIBMGA009703	337.111	211.164	463.057
BGIBMGA008156	33.5095	20.9751	46.044
BGIBMGA005170	389.859	243.893	535.825	GO:0005216,GO:0006811,GO:0016020	ion channel activity|ion transport|membrane
BGIBMGA001269	97.4175	60.9034	133.932	GO:0005515,GO:0035091	protein binding|phosphatidylinositol binding
BGIBMGA009575	131.294	82.0164	180.572
BGIBMGA001937	33.898	21.1515	46.6446			path:bmor04350	TGF-beta signaling pathway - Bombyx mori (domestic silkworm)
BGIBMGA012123	49.3807	30.7908	67.9707	GO:0003824,GO:0008152	catalytic activity|metabolic process	path:bmor00270,path:bmor00920,path:bmor01100,path:bmor01200,path:bmor01230	Cysteine and methionine metabolism - Bombyx mori (domestic silkworm)|Sulfur metabolism - Bombyx mori (domestic silkworm)|Metabolic pathways - Bombyx mori (domestic silkworm)|Carbon metabolism - Bombyx mori (domestic silkworm)|Biosynthesis of amino acids - Bombyx mori (domestic silkworm)
BGIBMGA007952	232.021	144.566	319.477	GO:0005375,GO:0006825,GO:0016021	copper ion transmembrane transporter activity|copper ion transport|integral to membrane
BGIBMGA006180	55.1306	34.3388	75.9224	GO:0006508,GO:0016020,GO:0008236,GO:0016491	proteolysis|membrane|serine-type peptidase activity|oxidoreductase activity
BGIBMGA001879	33.8264	21.0567	46.5962
BGIBMGA003029	55.3896	34.4466	76.3326
BGIBMGA003554	43.482	27.0124	59.9516
BGIBMGA006370	33.2825	20.6654	45.8996
BGIBMGA001062	58.1816	36.1145	80.2487
BGIBMGA005629	85.6011	53.0994	118.103
BGIBMGA011525	62.3727	38.6901	86.0553
BGIBMGA012366	90.0497	55.8289	124.27
BGIBMGA003640	385.138	238.574	531.701	GO:0016020	membrane
BGIBMGA009832	30.6487	18.9509	42.3465
BGIBMGA012307	18.7977	11.6064	25.9891
BGIBMGA013236	25.1854	15.542	34.8287	GO:0004497,GO:0005506,GO:0020037	monooxygenase activity|iron ion binding|heme binding
BGIBMGA004143	125.074	77.1623	172.987	GO:0005634,GO:0006511,GO:0007275	nucleus|ubiquitin-dependent protein catabolic process|multicellular organismal development
BGIBMGA008736	66.4476	40.9814	91.9137
BGIBMGA013254	39.2666	24.204	54.3292	GO:0016491	oxidoreductase activity	path:bmor00040,path:bmor00051,path:bmor00052,path:bmor00561,path:bmor00620,path:bmor01100	Pentose and glucuronate interconversions - Bombyx mori (domestic silkworm)|Fructose and mannose metabolism - Bombyx mori (domestic silkworm)|Galactose metabolism - Bombyx mori (domestic silkworm)|Glycerolipid metabolism - Bombyx mori (domestic silkworm)|Pyruvate metabolism - Bombyx mori (domestic silkworm)|Metabolic pathways - Bombyx mori (domestic silkworm)
BGIBMGA008867	298.739	184.07	413.408	GO:0005509	calcium ion binding
BGIBMGA000116	22.7511	14.0157	31.4865
BGIBMGA009656	31.8222	19.5954	44.0491
BGIBMGA003713	25.8014	15.8874	35.7154
BGIBMGA006362	59.6144	36.7012	82.5277
BGIBMGA001936	103.615	63.7869	143.444	GO:0003676,GO:0005622	nucleic acid binding|intracellular
BGIBMGA006927	195.527	120.226	270.829	GO:0005634	nucleus
BGIBMGA006820	75.6675	46.4933	104.842
BGIBMGA001022	3117.95	1915.69	4320.2	GO:0016021	integral to membrane
BGIBMGA012378	38.7817	23.7863	53.7772
BGIBMGA005079	30.9532	18.9596	42.9468			path:bmor03450	Non-homologous end-joining - Bombyx mori (domestic silkworm)
BGIBMGA006530	35.0534	21.4446	48.6623
BGIBMGA000379	54.5255	33.3189	75.732	GO:0005057,GO:0007165,GO:0005089,GO:0005622,GO:0035023	receptor signaling protein activity|signal transduction|Rho guanyl-nucleotide exchange factor activity|intracellular|regulation of Rho protein signal transduction
BGIBMGA008451	28.0635	17.1447	38.9824	GO:0008440	inositol-1,4,5-trisphosphate 3-kinase activity	path:bmor00562,path:bmor01100,path:bmor04070	Inositol phosphate metabolism - Bombyx mori (domestic silkworm)|Metabolic pathways - Bombyx mori (domestic silkworm)|Phosphatidylinositol signaling system - Bombyx mori (domestic silkworm)
BGIBMGA002652	346.801	211.757	481.845
BGIBMGA001351	22.6418	13.8206	31.463	GO:0016491	oxidoreductase activity	path:bmor00040,path:bmor00051,path:bmor00052,path:bmor00561,path:bmor00620,path:bmor01100	Pentose and glucuronate interconversions - Bombyx mori (domestic silkworm)|Fructose and mannose metabolism - Bombyx mori (domestic silkworm)|Galactose metabolism - Bombyx mori (domestic silkworm)|Glycerolipid metabolism - Bombyx mori (domestic silkworm)|Pyruvate metabolism - Bombyx mori (domestic silkworm)|Metabolic pathways - Bombyx mori (domestic silkworm)
BGIBMGA006963	28.6827	17.4925	39.8729
BGIBMGA006790	99.8303	60.8594	138.801
BGIBMGA010489	278.39	169.429	387.351
BGIBMGA007843	25.5776	15.5586	35.5967	GO:0003676,GO:0005622,GO:0008270	nucleic acid binding|intracellular|zinc ion binding
BGIBMGA013600	37.333	22.6887	51.9774
BGIBMGA004380	39.9106	24.2429	55.5782	GO:0005634,GO:0043189	nucleus|H4/H2A histone acetyltransferase complex
BGIBMGA002575	384.191	233.316	535.067	GO:0003995,GO:0003997,GO:0005777,GO:0006635	acyl-CoA dehydrogenase activity|acyl-CoA oxidase activity|peroxisome|fatty acid beta-oxidation	path:bmor00071,path:bmor00592,path:bmor01040,path:bmor01100,path:bmor01212,path:bmor04146	Fatty acid degradation - Bombyx mori (domestic silkworm)|alpha-Linolenic acid metabolism - Bombyx mori (domestic silkworm)|Biosynthesis of unsaturated fatty acids - Bombyx mori (domestic silkworm)|Metabolic pathways - Bombyx mori (domestic silkworm)|Fatty acid metabolism - Bombyx mori (domestic silkworm)|Peroxisome - Bombyx mori (domestic silkworm)
BGIBMGA012585	203.501	123.536	283.466
BGIBMGA003786	67.6075	41.0358	94.1791	GO:0005245,GO:0006816	voltage-gated calcium channel activity|calcium ion transport
BGIBMGA007144	7622.79	4626.73	10618.9	GO:0004616,GO:0006098	phosphogluconate dehydrogenase (decarboxylating) activity|pentose-phosphate shunt	path:bmor00280,path:bmor01100	Valine, leucine and isoleucine degradation - Bombyx mori (domestic silkworm)|Metabolic pathways - Bombyx mori (domestic silkworm)
BGIBMGA010346	30.9785	18.7947	43.1622
BGIBMGA002804	36.9425	22.4115	51.4735	GO:0005089,GO:0005622,GO:0035023	Rho guanyl-nucleotide exchange factor activity|intracellular|regulation of Rho protein signal transduction
BGIBMGA002780	14.9751	9.0774	20.8728	GO:0005622,GO:0008270	intracellular|zinc ion binding
BGIBMGA013369	487.634	295.334	679.934	GO:0005198,GO:0007155,GO:0015629	structural molecule activity|cell adhesion|actin cytoskeleton
BGIBMGA006377	180.207	109.098	251.315
BGIBMGA012831	75.2684	45.5055	105.031	GO:0016491	oxidoreductase activity	path:bmor00040,path:bmor00051,path:bmor00052,path:bmor00561,path:bmor00620,path:bmor01100	Pentose and glucuronate interconversions - Bombyx mori (domestic silkworm)|Fructose and mannose metabolism - Bombyx mori (domestic silkworm)|Galactose metabolism - Bombyx mori (domestic silkworm)|Glycerolipid metabolism - Bombyx mori (domestic silkworm)|Pyruvate metabolism - Bombyx mori (domestic silkworm)|Metabolic pathways - Bombyx mori (domestic silkworm)
BGIBMGA002990	26.9194	16.2731	37.5657	GO:0005515,GO:0035091	protein binding|phosphatidylinositol binding
BGIBMGA010277	351.318	212.057	490.58
BGIBMGA001268	367.588	221.565	513.61	GO:0005942,GO:0016303,GO:0016773,GO:0005515,GO:0035091	phosphatidylinositol 3-kinase complex|1-phosphatidylinositol-3-kinase activity|phosphotransferase activity, alcohol group as acceptor|protein binding|phosphatidylinositol binding	path:bmor00562,path:bmor01100,path:bmor04070	Inositol phosphate metabolism - Bombyx mori (domestic silkworm)|Metabolic pathways - Bombyx mori (domestic silkworm)|Phosphatidylinositol signaling system - Bombyx mori (domestic silkworm)
BGIBMGA013852	146.303	88.1845	204.422	GO:0004867	serine-type endopeptidase inhibitor activity
BGIBMGA010707	32.7081	19.7113	45.7049			path:bmor00430,path:bmor01100	Taurine and hypotaurine metabolism - Bombyx mori (domestic silkworm)|Metabolic pathways - Bombyx mori (domestic silkworm)
BGIBMGA011449	38.7771	23.319	54.2352
BGIBMGA007616	20.6883	12.435	28.9417	GO:0003676,GO:0005622,GO:0008270	nucleic acid binding|intracellular|zinc ion binding
BGIBMGA011342	550.014	330.471	769.556	GO:0006508,GO:0008234	proteolysis|cysteine-type peptidase activity	path:bmor04142,path:bmor04145	Lysosome - Bombyx mori (domestic silkworm)|Phagosome - Bombyx mori (domestic silkworm)
BGIBMGA013933	114.322	68.6772	159.967			path:bmor04146	Peroxisome - Bombyx mori (domestic silkworm)
BGIBMGA005730	144.532	86.7085	202.355	GO:0008152,GO:0016491	metabolic process|oxidoreductase activity
BGIBMGA011906	25.8626	15.504	36.2213	GO:0003676,GO:0005622,GO:0008270	nucleic acid binding|intracellular|zinc ion binding
BGIBMGA001015	168.402	100.866	235.937
BGIBMGA013161	17.4004	10.4218	24.379	GO:0008152,GO:0016491	metabolic process|oxidoreductase activity
BGIBMGA005683	75.5173	45.2038	105.831	GO:0016021	integral to membrane
BGIBMGA006721	105.523	63.0937	147.952
BGIBMGA001237	547.562	326.882	768.242	GO:0003824,GO:0008152	catalytic activity|metabolic process	path:bmor00280,path:bmor00290,path:bmor00770,path:bmor01100,path:bmor01210,path:bmor01230	Valine, leucine and isoleucine degradation - Bombyx mori (domestic silkworm)|Valine, leucine and isoleucine biosynthesis - Bombyx mori (domestic silkworm)|Pantothenate and CoA biosynthesis - Bombyx mori (domestic silkworm)|Metabolic pathways - Bombyx mori (domestic silkworm)|2-Oxocarboxylic acid metabolism - Bombyx mori (domestic silkworm)|Biosynthesis of amino acids - Bombyx mori (domestic silkw…
BGIBMGA005834	636.277	379.615	892.939
BGIBMGA010379	14.5984	8.70822	20.4886
BGIBMGA005642	111.809	66.648	156.971
BGIBMGA010615	34.0763	20.3091	47.8435	GO:0005515,GO:0008270,GO:0005622	protein binding|zinc ion binding|intracellular
BGIBMGA001799	151.317	90.0182	212.617	GO:0003676,GO:0005524,GO:0008026,GO:0004386	nucleic acid binding|ATP binding|ATP-dependent helicase activity|helicase activity
BGIBMGA006699	30.4996	18.1278	42.8714	GO:0005488,GO:0006810,GO:0016020	binding|transport|membrane
BGIBMGA014241	2874.73	1706.68	4042.78	GO:0008270	zinc ion binding
BGIBMGA001628	40.4268	24.0006	56.8531
BGIBMGA002474	341.697	202.785	480.608	GO:0004222,GO:0006508	metalloendopeptidase activity|proteolysis
BGIBMGA007659	26.6933	15.8219	37.5646	GO:0005634,GO:0008270,GO:0003676,GO:0005622	nucleus|zinc ion binding|nucleic acid binding|intracellular
BGIBMGA013202	51.9312	30.7717	73.0906	GO:0005515,GO:0008270	protein binding|zinc ion binding
BGIBMGA008453	29.3866	17.4113	41.3618	GO:0003676,GO:0005622,GO:0008270	nucleic acid binding|intracellular|zinc ion binding
BGIBMGA003861	23.5633	13.958	33.1686
BGIBMGA003456	139.71	82.7287	196.691
BGIBMGA009155	27.8353	16.4714	39.1992	GO:0005634,GO:0016567	nucleus|protein ubiquitination	path:bmor04120	Ubiquitin mediated proteolysis - Bombyx mori (domestic silkworm)
BGIBMGA009794	905.088	535.546	1274.63	GO:0003676,GO:0004812,GO:0005524,GO:0005737,GO:0006418	nucleic acid binding|aminoacyl-tRNA ligase activity|ATP binding|cytoplasm|tRNA aminoacylation for protein translation	path:bmor00970	Aminoacyl-tRNA biosynthesis - Bombyx mori (domestic silkworm)
BGIBMGA009418	738.243	436.365	1040.12	GO:0016021	integral to membrane
BGIBMGA011477	552.056	326.217	777.896	GO:0004396,GO:0005524,GO:0006096	hexokinase activity|ATP binding|glycolysis	path:bmor00010,path:bmor00051,path:bmor00052,path:bmor00500,path:bmor00520,path:bmor01100,path:bmor01200	Glycolysis / Gluconeogenesis - Bombyx mori (domestic silkworm)|Fructose and mannose metabolism - Bombyx mori (domestic silkworm)|Galactose metabolism - Bombyx mori (domestic silkworm)|Starch and sucrose metabolism - Bombyx mori (domestic silkworm)|Amino sugar and nucleotide sugar metabolism - Bombyx mori (domestic silkworm)|Metabolic pathways - Bombyx mori (domestic silkworm)|Carbon metabolism - …
BGIBMGA001349	21.7626	12.8532	30.672	GO:0016740	transferase activity
BGIBMGA003036	44.9048	26.5189	63.2906	GO:0016020	membrane
BGIBMGA000776	36.5263	21.5583	51.4942
BGIBMGA007344	78.1504	46.0279	110.273
BGIBMGA003513	414.323	243.942	584.704	GO:0004516,GO:0019363	nicotinate phosphoribosyltransferase activity|pyridine nucleotide biosynthetic process
BGIBMGA011994	57.0333	33.5561	80.5106			path:bmor03030	DNA replication - Bombyx mori (domestic silkworm)
BGIBMGA002076	69.3503	40.7737	97.9269
BGIBMGA001736	25.4866	14.9447	36.0286	GO:0003676,GO:0005622,GO:0008270	nucleic acid binding|intracellular|zinc ion binding
BGIBMGA009850	45.94	26.9312	64.9488
BGIBMGA005463	14.5736	8.54009	20.6072	GO:0004252,GO:0006508	serine-type endopeptidase activity|proteolysis
BGIBMGA002203	100.437	58.8463	142.028
BGIBMGA013661	171.206	100.256	242.155
BGIBMGA013336	27.7081	16.1943	39.222	GO:0005509,GO:0004143,GO:0007205	calcium ion binding|diacylglycerol kinase activity|protein kinase C-activating G-protein coupled receptor signaling pathway	path:bmor00561,path:bmor00564,path:bmor01100,path:bmor04070	Glycerolipid metabolism - Bombyx mori (domestic silkworm)|Glycerophospholipid metabolism - Bombyx mori (domestic silkworm)|Metabolic pathways - Bombyx mori (domestic silkworm)|Phosphatidylinositol signaling system - Bombyx mori (domestic silkworm)
BGIBMGA006531	28.8116	16.8383	40.7849
BGIBMGA012291	166.186	97.0954	235.276
BGIBMGA003393	75.7932	44.2716	107.315
BGIBMGA000223	157.31	91.7261	222.894	GO:0005215,GO:0006810,GO:0016021	transporter activity|transport|integral to membrane
BGIBMGA008544	55.6908	32.4569	78.9248	GO:0016740	transferase activity
BGIBMGA007485	11.9806	6.98085	16.9804	GO:0005975,GO:0016757	carbohydrate metabolic process|transferase activity, transferring glycosyl groups
BGIBMGA002383	15.8874	9.24593	22.5288
BGIBMGA001182	397.561	230.908	564.215
BGIBMGA002907	66.8729	38.8248	94.921	GO:0006801,GO:0046872	superoxide metabolic process|metal ion binding
BGIBMGA009795	317.305	184.154	450.456	GO:0004812,GO:0005524,GO:0005737,GO:0006418	aminoacyl-tRNA ligase activity|ATP binding|cytoplasm|tRNA aminoacylation for protein translation
BGIBMGA008633	30.5011	17.6963	43.3059
BGIBMGA001590	43.7925	25.3999	62.185	GO:0003677,GO:0008270	DNA binding|zinc ion binding
BGIBMGA013274	112.672	65.2806	160.063
BGIBMGA004337	652.302	375.927	928.677	GO:0043087	regulation of GTPase activity	path:bmor04144	Endocytosis - Bombyx mori (domestic silkworm)
BGIBMGA005323	964.351	555.481	1373.22	GO:0003676	nucleic acid binding	path:bmor03013,path:bmor03015,path:bmor03040	RNA transport - Bombyx mori (domestic silkworm)|mRNA surveillance pathway - Bombyx mori (domestic silkworm)|Spliceosome - Bombyx mori (domestic silkworm)
BGIBMGA003268	32.0601	18.4347	45.6855	GO:0016740	transferase activity
BGIBMGA012498	28.53	16.3959	40.6641
BGIBMGA011597	73.1666	42.0229	104.31
BGIBMGA004206	68.7884	39.3924	98.1845
BGIBMGA002718	127.862	73.1062	182.619	GO:0005524,GO:0016301,GO:0016310	ATP binding|kinase activity|phosphorylation	path:bmor00052,path:bmor00520,path:bmor01100	Galactose metabolism - Bombyx mori (domestic silkworm)|Amino sugar and nucleotide sugar metabolism - Bombyx mori (domestic silkworm)|Metabolic pathways - Bombyx mori (domestic silkworm)
BGIBMGA000623	190.529	108.902	272.156
BGIBMGA004424	16.3409	9.33578	23.3461	GO:0007186,GO:0016021	G-protein coupled receptor signaling pathway|integral to membrane
BGIBMGA001234	16.8788	9.64267	24.1149
BGIBMGA013296	72.1261	41.1884	103.064
BGIBMGA013365	117.997	67.3552	168.638	GO:0004842,GO:0006464	ubiquitin-protein ligase activity|cellular protein modification process	path:bmor04120	Ubiquitin mediated proteolysis - Bombyx mori (domestic silkworm)
BGIBMGA007070	844.157	481.646	1206.67
BGIBMGA011577	206.12	117.333	294.908
BGIBMGA002952	16.1131	9.16765	23.0586	GO:0005509,GO:0007156,GO:0016020	calcium ion binding|homophilic cell adhesion|membrane
BGIBMGA014405	69.7145	39.6323	99.7967
BGIBMGA008657	15.0446	8.54561	21.5436
BGIBMGA012371	371.832	211.188	532.476	GO:0016020,GO:0030001,GO:0046873	membrane|metal ion transport|metal ion transmembrane transporter activity
BGIBMGA008052	80.2686	45.534	115.003
BGIBMGA003771	77.6132	43.989	111.237	GO:0004607,GO:0006629	phosphatidylcholine-sterol O-acyltransferase activity|lipid metabolic process	path:bmor00564,path:bmor04142	Glycerophospholipid metabolism - Bombyx mori (domestic silkworm)|Lysosome - Bombyx mori (domestic silkworm)
BGIBMGA010057	935.037	529.678	1340.4
BGIBMGA014248	483.23	273.646	692.814
BGIBMGA002913	252.245	142.672	361.818	GO:0005525	GTP binding
BGIBMGA004034	26.6098	15.0286	38.1911
BGIBMGA008263	24.0452	13.5756	34.5147	GO:0005634,GO:0008270,GO:0003676,GO:0005622	nucleus|zinc ion binding|nucleic acid binding|intracellular
BGIBMGA008504	219.111	123.6	314.622	GO:0016740	transferase activity
BGIBMGA000197	37.2148	20.9879	53.4417	GO:0004852,GO:0006779,GO:0006783	uroporphyrinogen-III synthase activity|porphyrin-containing compound biosynthetic process|heme biosynthetic process	path:bmor00860,path:bmor01100	Porphyrin and chlorophyll metabolism - Bombyx mori (domestic silkworm)|Metabolic pathways - Bombyx mori (domestic silkworm)
BGIBMGA014596	19.2473	10.8487	27.6458
BGIBMGA006136	80.9241	45.5726	116.276	GO:0004672,GO:0005524,GO:0006468	protein kinase activity|ATP binding|protein phosphorylation
BGIBMGA005294	9.92869	5.58973	14.2676
BGIBMGA014221	766.605	431.503	1101.71	GO:0006629	lipid metabolic process
BGIBMGA008250	26.5189	14.92	38.1177	GO:0005634,GO:0008270,GO:0003676,GO:0005622	nucleus|zinc ion binding|nucleic acid binding|intracellular
BGIBMGA010551	132.638	74.3219	190.955	GO:0005634	nucleus
BGIBMGA009586	10.8546	6.07342	15.6358
BGIBMGA009276	180.637	101.053	260.22	GO:0004833,GO:0006568	tryptophan 2,3-dioxygenase activity|tryptophan metabolic process	path:bmor00380,path:bmor01100	Tryptophan metabolism - Bombyx mori (domestic silkworm)|Metabolic pathways - Bombyx mori (domestic silkworm)
BGIBMGA010300	18.0667	10.0962	26.0373	GO:0003700,GO:0005634,GO:0006355,GO:0043565	sequence-specific DNA binding transcription factor activity|nucleus|regulation of transcription, DNA-dependent|sequence-specific DNA binding
BGIBMGA013662	67.2952	37.6006	96.9898
BGIBMGA006332	38.2405	21.3553	55.1256
BGIBMGA000488	16.6493	9.28121	24.0174
BGIBMGA005078	16.449	9.16765	23.7303
BGIBMGA012053	133.537	74.4153	192.659
BGIBMGA003592	49.1328	27.2935	70.9722
BGIBMGA008078	50.7155	28.1722	73.2588
BGIBMGA008215	1027.19	569.793	1484.59	GO:0016491	oxidoreductase activity
BGIBMGA010384	111.955	62.0164	161.893	GO:0008083,GO:0040007	growth factor activity|growth	path:bmor04340,path:bmor04350	Hedgehog signaling pathway - Bombyx mori (domestic silkworm)|TGF-beta signaling pathway - Bombyx mori (domestic silkworm)
BGIBMGA007789	171.994	95.1456	248.842	GO:0003913,GO:0006281	DNA photolyase activity|DNA repair
BGIBMGA007071	197.938	109.45	286.427
BGIBMGA013619	562.675	311.013	814.337
BGIBMGA002489	31.698	17.5194	45.8766
BGIBMGA008398	478.356	264.259	692.453
BGIBMGA013203	45.4229	25.0596	65.7862	GO:0008270	zinc ion binding
BGIBMGA013259	119.524	65.9274	173.121
BGIBMGA000810	10.1443	5.58973	14.699
BGIBMGA002966	19.7379	10.8702	28.6056
BGIBMGA012623	41.378	22.7561	59.9999	GO:0005634,GO:0006281,GO:0006355	nucleus|DNA repair|regulation of transcription, DNA-dependent
BGIBMGA003510	10.7991	5.93781	15.6603
BGIBMGA000855	151.433	83.2444	219.622
BGIBMGA013616	3723.24	2045.42	5401.06	GO:0005509,GO:0007156,GO:0016020	calcium ion binding|homophilic cell adhesion|membrane
BGIBMGA003708	88.4377	48.5664	128.309
BGIBMGA010573	108.539	59.568	157.51	GO:0005576,GO:0006030,GO:0008061,GO:0005975,GO:0016810	extracellular region|chitin metabolic process|chitin binding|carbohydrate metabolic process|hydrolase activity, acting on carbon-nitrogen (but not peptide) bonds
BGIBMGA007626	48.2424	26.4696	70.0152	GO:0005921	gap junction
BGIBMGA009230	9.01293	4.93516	13.0907	GO:0006508,GO:0008234	proteolysis|cysteine-type peptidase activity	path:bmor04142	Lysosome - Bombyx mori (domestic silkworm)
BGIBMGA002662	194.968	106.726	283.211
BGIBMGA003707	11.6058	6.35054	16.8611
BGIBMGA011149	13.5071	7.39082	19.6233
BGIBMGA014247	163.66	89.5341	237.785
BGIBMGA001292	776.149	424.385	1127.91
BGIBMGA003454	469.798	256.632	682.964	GO:0004672,GO:0005524,GO:0006468,GO:0003774,GO:0016459	protein kinase activity|ATP binding|protein phosphorylation|motor activity|myosin complex
BGIBMGA013893	19.9881	10.9138	29.0625	GO:0005319,GO:0006869	lipid transporter activity|lipid transport
BGIBMGA013991	26.4922	14.4614	38.5231
BGIBMGA006367	73.0336	39.8554	106.212
BGIBMGA011251	76.4996	41.7184	111.281
BGIBMGA009454	73.3784	39.9938	106.763
BGIBMGA007362	1381.73	752.229	2011.22	GO:0008440	inositol-1,4,5-trisphosphate 3-kinase activity	path:bmor00562	Inositol phosphate metabolism - Bombyx mori (domestic silkworm)
BGIBMGA005051	31.6455	17.2231	46.0679
BGIBMGA002707	262.809	142.816	382.803	GO:0003700,GO:0006355	sequence-specific DNA binding transcription factor activity|regulation of transcription, DNA-dependent
BGIBMGA001632	22.7883	12.3585	33.218	GO:0003676,GO:0005622,GO:0008270	nucleic acid binding|intracellular|zinc ion binding
BGIBMGA005727	22.724	12.3045	33.1435			path:bmor00330,path:bmor01100,path:bmor01230	Arginine and proline metabolism - Bombyx mori (domestic silkworm)|Metabolic pathways - Bombyx mori (domestic silkworm)|Biosynthesis of amino acids - Bombyx mori (domestic silkworm)
BGIBMGA013421	505.325	272.429	738.22	GO:0003677,GO:0005634,GO:0006355	DNA binding|nucleus|regulation of transcription, DNA-dependent	path:bmor04711	Circadian rhythm - fly - Bombyx mori (domestic silkworm)
BGIBMGA012900	17.7516	9.56108	25.942	GO:0003677,GO:0004003,GO:0005524	DNA binding|ATP-dependent DNA helicase activity|ATP binding
BGIBMGA008129	70.2041	37.7498	102.658
BGIBMGA003931	32.2357	17.2726	47.1988
BGIBMGA005700	1051.27	562.97	1539.56
BGIBMGA011905	31.1081	16.629	45.5873	GO:0003676,GO:0005622,GO:0008270	nucleic acid binding|intracellular|zinc ion binding
BGIBMGA012138	25.7099	13.7116	37.7083
BGIBMGA001850	28.5908	15.2438	41.9377			path:bmor00561,path:bmor00564,path:bmor00565,path:bmor00600,path:bmor01100	Glycerolipid metabolism - Bombyx mori (domestic silkworm)|Glycerophospholipid metabolism - Bombyx mori (domestic silkworm)|Ether lipid metabolism - Bombyx mori (domestic silkworm)|Sphingolipid metabolism - Bombyx mori (domestic silkworm)|Metabolic pathways - Bombyx mori (domestic silkworm)
BGIBMGA000365	118.175	63.0058	173.345
BGIBMGA013069	61.3976	32.7056	90.0896	GO:0003677	DNA binding
BGIBMGA003920	160.877	85.6169	236.138
BGIBMGA005722	231.876	123.24	340.512	GO:0006508,GO:0008237,GO:0016020	proteolysis|metallopeptidase activity|membrane
BGIBMGA005682	205.174	108.908	301.441
BGIBMGA009401	326.084	172.937	479.231
BGIBMGA009262	35.565	18.8176	52.3124	GO:0008270,GO:0016787	zinc ion binding|hydrolase activity
BGIBMGA003706	24.7483	13.084	36.4125
BGIBMGA002643	588.373	310.948	865.799			path:bmor00561,path:bmor00564,path:bmor01100	Glycerolipid metabolism - Bombyx mori (domestic silkworm)|Glycerophospholipid metabolism - Bombyx mori (domestic silkworm)|Metabolic pathways - Bombyx mori (domestic silkworm)
BGIBMGA011796	37.4067	19.7635	55.0499
BGIBMGA005345	415.598	219.227	611.97	GO:0005509	calcium ion binding
BGIBMGA001659	15.4825	8.14847	22.8165
BGIBMGA007340	44.7425	23.5096	65.9755
BGIBMGA008912	275.024	144.126	405.922
BGIBMGA010419	932.839	488.846	1376.83	GO:0006629	lipid metabolic process	path:bmor04142	Lysosome - Bombyx mori (domestic silkworm)
BGIBMGA000133	28.7599	15.0317	42.488	GO:0003676,GO:0005622,GO:0008270	nucleic acid binding|intracellular|zinc ion binding
BGIBMGA013617	703.318	367.079	1039.56
BGIBMGA013163	138.611	72.3048	204.917	GO:0042302	structural constituent of cuticle
BGIBMGA012782	14.0497	7.32302	20.7763
BGIBMGA005595	9.82191	5.11196	14.5319
BGIBMGA003847	12.8228	6.6712	18.9744
BGIBMGA007428	26.9697	14.0212	39.9181
BGIBMGA007549	22.6874	11.7506	33.6242
BGIBMGA009793	19.8015	10.2509	29.3521
BGIBMGA004064	296.122	153.164	439.08	GO:0006412,GO:0016874,GO:0016884	translation|ligase activity|carbon-nitrogen ligase activity, with glutamine as amido-N-donor	path:bmor00970,path:bmor01100	Aminoacyl-tRNA biosynthesis - Bombyx mori (domestic silkworm)|Metabolic pathways - Bombyx mori (domestic silkworm)
BGIBMGA011277	112.97	58.3858	167.553	GO:0008104	protein localization
BGIBMGA005182	12.5799	6.49716	18.6626	GO:0003825,GO:0005992,GO:0003824	alpha,alpha-trehalose-phosphate synthase (UDP-forming) activity|trehalose biosynthetic process|catalytic activity	path:bmor00500,path:bmor01100	Starch and sucrose metabolism - Bombyx mori (domestic silkworm)|Metabolic pathways - Bombyx mori (domestic silkworm)
BGIBMGA013601	20.9648	10.8245	31.1051
BGIBMGA002647	24.0015	12.3832	35.6199	GO:0004089,GO:0006730,GO:0008270	carbonate dehydratase activity|one-carbon metabolic process|zinc ion binding
BGIBMGA003616	545.96	281.476	810.444
BGIBMGA008658	828.523	426.239	1230.81
BGIBMGA004033	9.53644	4.90264	14.1702
BGIBMGA013910	54.2029	27.8442	80.5616	GO:0006629	lipid metabolic process
BGIBMGA002803	23.9009	12.2316	35.5702
BGIBMGA013125	75.6274	38.7012	112.554	GO:0005634,GO:0008270,GO:0003676,GO:0005622	nucleus|zinc ion binding|nucleic acid binding|intracellular
BGIBMGA001823	13.1178	6.70924	19.5264
BGIBMGA011880	213.541	109.076	318.005	GO:0008270,GO:0009056,GO:0016788	zinc ion binding|catabolic process|hydrolase activity, acting on ester bonds
BGIBMGA008948	49.2856	25.1682	73.4029	GO:0005634,GO:0008270,GO:0003676,GO:0005622	nucleus|zinc ion binding|nucleic acid binding|intracellular
BGIBMGA007812	600.97	306.788	895.153	GO:0005515	protein binding
BGIBMGA007291	448.332	228.77	667.894
BGIBMGA010449	365.249	186.282	544.216
BGIBMGA012731	9.8491	5.02266	14.6755	GO:0007186,GO:0016021	G-protein coupled receptor signaling pathway|integral to membrane
BGIBMGA001567	32.6633	16.6423	48.6844
BGIBMGA010412	12.4238	6.32904	18.5185
BGIBMGA013894	72.5158	36.8977	108.134
BGIBMGA010828	385.589	196.045	575.133	GO:0016021	integral to membrane
BGIBMGA010214	30.3517	15.4068	45.2965	GO:0004867	serine-type endopeptidase inhibitor activity
BGIBMGA004998	266.229	134.903	397.556			path:bmor00511,path:bmor04142	Other glycan degradation - Bombyx mori (domestic silkworm)|Lysosome - Bombyx mori (domestic silkworm)
BGIBMGA012841	8.80994	4.45739	13.1625			path:bmor03410	Base excision repair - Bombyx mori (domestic silkworm)
BGIBMGA014246	272.92	137.84	407.999
BGIBMGA011390	40.0294	20.206	59.8527	GO:0015137,GO:0015746,GO:0016021	citrate transmembrane transporter activity|citrate transport|integral to membrane
BGIBMGA005805	357.037	180.2	533.874
BGIBMGA001367	103.095	51.8968	154.293	GO:0016491	oxidoreductase activity	path:bmor00040,path:bmor00051,path:bmor00052,path:bmor00561,path:bmor00620,path:bmor01100	Pentose and glucuronate interconversions - Bombyx mori (domestic silkworm)|Fructose and mannose metabolism - Bombyx mori (domestic silkworm)|Galactose metabolism - Bombyx mori (domestic silkworm)|Glycerolipid metabolism - Bombyx mori (domestic silkworm)|Pyruvate metabolism - Bombyx mori (domestic silkworm)|Metabolic pathways - Bombyx mori (domestic silkworm)
BGIBMGA000592	177.887	89.4463	266.328	GO:0004177,GO:0005622,GO:0006508	aminopeptidase activity|intracellular|proteolysis	path:bmor00330,path:bmor00480,path:bmor01100	Arginine and proline metabolism - Bombyx mori (domestic silkworm)|Glutathione metabolism - Bombyx mori (domestic silkworm)|Metabolic pathways - Bombyx mori (domestic silkworm)
BGIBMGA001781	26.1288	13.1303	39.1273	GO:0005634,GO:0008270	nucleus|zinc ion binding
BGIBMGA013131	19.6747	9.87624	29.4733
BGIBMGA009514	188.482	94.4916	282.472	GO:0004474,GO:0006097,GO:0006099	malate synthase activity|glyoxylate cycle|tricarboxylic acid cycle
BGIBMGA001660	23.2745	11.6251	34.9239
BGIBMGA003915	74.1107	36.9196	111.302
BGIBMGA003595	11.4962	5.72298	17.2695
BGIBMGA012515	2718.62	1349.59	4087.66	GO:0004478,GO:0005524,GO:0006730	methionine adenosyltransferase activity|ATP binding|one-carbon metabolic process	path:bmor00270,path:bmor01100,path:bmor01230	Cysteine and methionine metabolism - Bombyx mori (domestic silkworm)|Metabolic pathways - Bombyx mori (domestic silkworm)|Biosynthesis of amino acids - Bombyx mori (domestic silkworm)
BGIBMGA000249	350.922	174.088	527.756	GO:0042302	structural constituent of cuticle
BGIBMGA012694	8.99171	4.46015	13.5233
BGIBMGA014080	37.0775	18.332	55.8229
BGIBMGA010414	14.9095	7.36105	22.4579	GO:0005515	protein binding
BGIBMGA007032	17.8258	8.77643	26.8752
BGIBMGA000452	10.1237	4.97084	15.2766	GO:0005921	gap junction
BGIBMGA010469	24.8038	12.1606	37.4471
BGIBMGA010030	677.591	332.125	1023.06
BGIBMGA004682	80.9997	39.6937	122.306	GO:0030154	cell differentiation
BGIBMGA002664	20.2024	9.90009	30.5048	GO:0042302	structural constituent of cuticle
BGIBMGA002034	85.6172	41.9149	129.32
BGIBMGA001807	6.69376	3.27559	10.1119	GO:0006508	proteolysis
BGIBMGA010128	65.7692	32.1498	99.3886
BGIBMGA005055	21.2377	10.3623	32.1131
BGIBMGA007772	42.6143	20.7626	64.466
BGIBMGA011334	1240.46	603.341	1877.57	GO:0003779,GO:0005737,GO:0007010	actin binding|cytoplasm|cytoskeleton organization
BGIBMGA005489	531.207	257.322	805.092	GO:0006801,GO:0046872	superoxide metabolic process|metal ion binding	path:bmor04146	Peroxisome - Bombyx mori (domestic silkworm)
BGIBMGA005660	9.2839	4.49267	14.0751	GO:0003676,GO:0008270	nucleic acid binding|zinc ion binding
BGIBMGA003739	346.96	167.719	526.201	GO:0005215,GO:0006810,GO:0016021	transporter activity|transport|integral to membrane
BGIBMGA001436	29.8499	14.4229	45.2768	GO:0016740	transferase activity
BGIBMGA012137	380.909	183.067	578.75
BGIBMGA007930	10.4812	5.01439	15.948	GO:0007186,GO:0016021	G-protein coupled receptor signaling pathway|integral to membrane
BGIBMGA008131	115.907	55.4388	176.374
BGIBMGA002356	101.477	48.4679	154.486
BGIBMGA004369	126.05	59.705	192.395
BGIBMGA004801	86.8646	41.1034	132.626	GO:0006508	proteolysis
BGIBMGA007674	21.4371	10.1126	32.7616
BGIBMGA011010	14.7262	6.94557	22.5069
BGIBMGA008855	24.0504	11.3288	36.7719
BGIBMGA012742	10.8003	5.07668	16.524
BGIBMGA005521	665.422	312.719	1018.12	GO:0005543,GO:0003779	phospholipid binding|actin binding
BGIBMGA010985	13.8746	6.51866	21.2305
BGIBMGA004126	28.1541	13.2196	43.0887	GO:0005635	nuclear envelope
BGIBMGA000301	28.9165	13.5677	44.2652			path:bmor00561,path:bmor01100	Glycerolipid metabolism - Bombyx mori (domestic silkworm)|Metabolic pathways - Bombyx mori (domestic silkworm)
BGIBMGA002349	3380.62	1585.84	5175.39			path:bmor00630,path:bmor01100	Glyoxylate and dicarboxylate metabolism - Bombyx mori (domestic silkworm)|Metabolic pathways - Bombyx mori (domestic silkworm)
BGIBMGA013126	85.1083	39.9096	130.307	GO:0003676,GO:0005622,GO:0008270	nucleic acid binding|intracellular|zinc ion binding
BGIBMGA011510	65.1411	30.533	99.7491	GO:0003677,GO:0005634,GO:0006355	DNA binding|nucleus|regulation of transcription, DNA-dependent
BGIBMGA013958	1039.06	485.479	1592.64	GO:0004867	serine-type endopeptidase inhibitor activity
BGIBMGA013829	250.177	116.78	383.575	GO:0008152,GO:0016758	metabolic process|transferase activity, transferring hexosyl groups
BGIBMGA012701	473.827	220.786	726.868	GO:0008152,GO:0006807,GO:0015930,GO:0006537,GO:0016491	metabolic process|nitrogen compound metabolic process|glutamate synthase activity|glutamate biosynthetic process|oxidoreductase activity	path:bmor00250,path:bmor00910,path:bmor01100,path:bmor01230	Alanine, aspartate and glutamate metabolism - Bombyx mori (domestic silkworm)|Nitrogen metabolism - Bombyx mori (domestic silkworm)|Metabolic pathways - Bombyx mori (domestic silkworm)|Biosynthesis of amino acids - Bombyx mori (domestic silkworm)
BGIBMGA004277	50.867	23.6771	78.057	GO:0004611,GO:0005525,GO:0006094	phosphoenolpyruvate carboxykinase activity|GTP binding|gluconeogenesis	path:bmor00010,path:bmor00020,path:bmor00620,path:bmor01100,path:bmor04068	Glycolysis / Gluconeogenesis - Bombyx mori (domestic silkworm)|Citrate cycle (TCA cycle) - Bombyx mori (domestic silkworm)|Pyruvate metabolism - Bombyx mori (domestic silkworm)|Metabolic pathways - Bombyx mori (domestic silkworm)|FoxO signaling pathway - Bombyx mori (domestic silkworm)
BGIBMGA012901	23.8132	11.0443	36.5822			path:bmor03460	Fanconi anemia pathway - Bombyx mori (domestic silkworm)
BGIBMGA010829	64.0086	29.5619	98.4553	GO:0008152	metabolic process	path:bmor00561,path:bmor00564,path:bmor01100	Glycerolipid metabolism - Bombyx mori (domestic silkworm)|Glycerophospholipid metabolism - Bombyx mori (domestic silkworm)|Metabolic pathways - Bombyx mori (domestic silkworm)
BGIBMGA010998	389.177	179.701	598.652
BGIBMGA013929	229.958	106.007	353.909	GO:0004301,GO:0009636,GO:0016020	epoxide hydrolase activity|response to toxic substance|membrane
BGIBMGA006197	23.0022	10.5771	35.4274
BGIBMGA004832	171.88	78.8754	264.884
BGIBMGA012995	68.6817	31.4172	105.946	GO:0006520	cellular amino acid metabolic process
BGIBMGA013008	10.4284	4.74003	16.1167	GO:0016491,GO:0016614,GO:0050660	oxidoreductase activity|oxidoreductase activity, acting on CH-OH group of donors|flavin adenine dinucleotide binding
BGIBMGA000591	337.998	153.553	522.443
BGIBMGA008803	9.02682	4.09869	13.955
BGIBMGA013242	136.308	61.7393	210.876
BGIBMGA010216	6.3609	2.87389	9.8479	GO:0004867	serine-type endopeptidase inhibitor activity
BGIBMGA003690	77.3509	34.9202	119.782	GO:0005524,GO:0016887,GO:0003777,GO:0007018,GO:0030286	ATP binding|ATPase activity|microtubule motor activity|microtubule-based movement|dynein complex
BGIBMGA013234	6.43415	2.9009	9.96739
BGIBMGA011715	17.4771	7.86348	27.0908
BGIBMGA000418	107.625	48.3992	166.851
BGIBMGA011954	102.403	45.9958	158.81
BGIBMGA009053	215.099	96.4182	333.779
BGIBMGA004276	327.908	146.379	509.437	GO:0004611,GO:0005525,GO:0006094	phosphoenolpyruvate carboxykinase activity|GTP binding|gluconeogenesis	path:bmor00010,path:bmor00020,path:bmor00620,path:bmor01100,path:bmor04068	Glycolysis / Gluconeogenesis - Bombyx mori (domestic silkworm)|Citrate cycle (TCA cycle) - Bombyx mori (domestic silkworm)|Pyruvate metabolism - Bombyx mori (domestic silkworm)|Metabolic pathways - Bombyx mori (domestic silkworm)|FoxO signaling pathway - Bombyx mori (domestic silkworm)
BGIBMGA009399	45.1251	20.141	70.1092
BGIBMGA001178	25.7542	11.468	40.0405
BGIBMGA006804	6.73506	2.99847	10.4716	GO:0016831,GO:0019752	carboxy-lyase activity|carboxylic acid metabolic process
BGIBMGA008138	233.551	103.903	363.198	GO:0008152,GO:0016491	metabolic process|oxidoreductase activity
BGIBMGA012211	148.319	65.9398	230.699
BGIBMGA010297	71.8678	31.7067	112.029	GO:0003700,GO:0005634,GO:0006355,GO:0043565	sequence-specific DNA binding transcription factor activity|nucleus|regulation of transcription, DNA-dependent|sequence-specific DNA binding	path:bmor04068	FoxO signaling pathway - Bombyx mori (domestic silkworm)
BGIBMGA005143	110.386	48.6748	172.098	GO:0005515,GO:0008270	protein binding|zinc ion binding
BGIBMGA000472	8.70111	3.83259	13.5696	GO:0005524,GO:0016887	ATP binding|ATPase activity
BGIBMGA003089	327.603	144.142	511.065	GO:0004725,GO:0006470	protein tyrosine phosphatase activity|protein dephosphorylation
BGIBMGA005056	26.9652	11.8267	42.1037
BGIBMGA003014	55.6295	24.378	86.881
BGIBMGA004346	20.2777	8.87399	31.6814
BGIBMGA013909	359.43	157.043	561.818
BGIBMGA001896	5.7716	2.51243	9.03077
BGIBMGA009400	49.6314	21.5646	77.6982
BGIBMGA003800	20.3804	8.81446	31.9463	GO:0004713,GO:0005524,GO:0006468	protein tyrosine kinase activity|ATP binding|protein phosphorylation
BGIBMGA014309	35.9398	15.532	56.3476	GO:0007186,GO:0016021	G-protein coupled receptor signaling pathway|integral to membrane
BGIBMGA008442	1828.88	789.408	2868.36	GO:0008152,GO:0016874,GO:0005524,GO:0003824	metabolic process|ligase activity|ATP binding|catalytic activity	path:bmor00020,path:bmor00620,path:bmor01100,path:bmor01200,path:bmor01230	Citrate cycle (TCA cycle) - Bombyx mori (domestic silkworm)|Pyruvate metabolism - Bombyx mori (domestic silkworm)|Metabolic pathways - Bombyx mori (domestic silkworm)|Carbon metabolism - Bombyx mori (domestic silkworm)|Biosynthesis of amino acids - Bombyx mori (domestic silkworm)
BGIBMGA000877	1014.33	437.067	1591.59
BGIBMGA005721	23.9419	10.2945	37.5894
BGIBMGA010674	10.7643	4.59575	16.9329
BGIBMGA013477	213.395	91.0143	335.775
BGIBMGA004948	30.5219	12.9833	48.0604	GO:0003676,GO:0005622,GO:0008270	nucleic acid binding|intracellular|zinc ion binding
BGIBMGA009770	23.1182	9.82497	36.4114
BGIBMGA011391	34.718	14.6726	54.7633	GO:0015137,GO:0015746,GO:0016021	citrate transmembrane transporter activity|citrate transport|integral to membrane
BGIBMGA000646	70.3905	29.7176	111.063	GO:0003700,GO:0005634	sequence-specific DNA binding transcription factor activity|nucleus	path:bmor03022	Basal transcription factors - Bombyx mori (domestic silkworm)
BGIBMGA007591	5.92109	2.4992	9.34298
BGIBMGA001976	896.551	378.407	1414.7	GO:0018149	peptide cross-linking
BGIBMGA000090	6.93898	2.9009	10.977
BGIBMGA003854	21.9827	9.11308	34.8523
BGIBMGA008947	13.7903	5.69873	21.8818
BGIBMGA008556	156.435	64.6132	248.257	GO:0003824,GO:0008152	catalytic activity|metabolic process
BGIBMGA003094	25.5624	10.5578	40.567
BGIBMGA000996	6.09856	2.51795	9.67918
BGIBMGA007651	254.421	104.943	403.899
BGIBMGA007093	465.643	189.383	741.903	GO:0005488,GO:0006810,GO:0016020	binding|transport|membrane
BGIBMGA014051	5.45262	2.21106	8.69419
BGIBMGA000004	145.648	58.8652	232.431	GO:0004497,GO:0005506,GO:0020037	monooxygenase activity|iron ion binding|heme binding
BGIBMGA013518	197.158	78.9795	315.337
BGIBMGA001039	14.8633	5.94884	23.7777	GO:0016021	integral to membrane
BGIBMGA000313	17.986	7.19568	28.7763	GO:0007186,GO:0016021	G-protein coupled receptor signaling pathway|integral to membrane
BGIBMGA010893	32.4985	12.9705	52.0265	GO:0007186,GO:0016021	G-protein coupled receptor signaling pathway|integral to membrane
BGIBMGA010784	81.5514	32.5132	130.59
BGIBMGA008520	68.7418	27.2899	110.194
BGIBMGA003988	7.97528	3.14826	12.8023
BGIBMGA004693	130.491	50.9144	210.068
BGIBMGA002389	7.26256	2.82759	11.6975
BGIBMGA013870	8.44836	3.27835	13.6184
BGIBMGA011105	10.1066	3.90315	16.31
BGIBMGA013688	319.52	123.388	515.651	GO:0005215,GO:0006810,GO:0016021	transporter activity|transport|integral to membrane
BGIBMGA002620	1213.29	468.393	1958.19	GO:0008270	zinc ion binding
BGIBMGA004503	5.22695	1.99898	8.45492
BGIBMGA006799	17.4741	6.67672	28.2716	GO:0004713,GO:0005524,GO:0006468,GO:0009190,GO:0016849	protein tyrosine kinase activity|ATP binding|protein phosphorylation|cyclic nucleotide biosynthetic process|phosphorus-oxygen lyase activity
BGIBMGA006016	57.5039	21.9558	93.0519	GO:0006464,GO:0008474	cellular protein modification process|palmitoyl-(protein) hydrolase activity	path:bmor00062,path:bmor01100,path:bmor01212,path:bmor04142	Fatty acid elongation - Bombyx mori (domestic silkworm)|Metabolic pathways - Bombyx mori (domestic silkworm)|Fatty acid metabolism - Bombyx mori (domestic silkworm)|Lysosome - Bombyx mori (domestic silkworm)
BGIBMGA008776	93.9613	35.6394	152.283
BGIBMGA002950	6.68679	2.51795	10.8556	GO:0005509,GO:0007156,GO:0016020	calcium ion binding|homophilic cell adhesion|membrane
BGIBMGA000476	64.0482	24.1151	103.981
BGIBMGA002665	167.509	62.8168	272.201	GO:0009190,GO:0016849	cyclic nucleotide biosynthetic process|phosphorus-oxygen lyase activity
BGIBMGA002426	45.8479	16.9927	74.7031	GO:0004571,GO:0005509,GO:0016020	mannosyl-oligosaccharide 1,2-alpha-mannosidase activity|calcium ion binding|membrane	path:bmor00510,path:bmor01100,path:bmor04141	N-Glycan biosynthesis - Bombyx mori (domestic silkworm)|Metabolic pathways - Bombyx mori (domestic silkworm)|Protein processing in endoplasmic reticulum - Bombyx mori (domestic silkworm)
BGIBMGA004595	34.9593	12.948	56.9706	GO:0004396,GO:0005524,GO:0006096	hexokinase activity|ATP binding|glycolysis	path:bmor00010,path:bmor00051,path:bmor00052,path:bmor00500,path:bmor00520,path:bmor01100,path:bmor01200	Glycolysis / Gluconeogenesis - Bombyx mori (domestic silkworm)|Fructose and mannose metabolism - Bombyx mori (domestic silkworm)|Galactose metabolism - Bombyx mori (domestic silkworm)|Starch and sucrose metabolism - Bombyx mori (domestic silkworm)|Amino sugar and nucleotide sugar metabolism - Bombyx mori (domestic silkworm)|Metabolic pathways - Bombyx mori (domestic silkworm)|Carbon metabolism - …
BGIBMGA013393	876.193	324.402	1427.98	GO:0004252,GO:0006508	serine-type endopeptidase activity|proteolysis
BGIBMGA013890	6.84637	2.52346	11.1693
BGIBMGA012214	9.39932	3.44963	15.349	GO:0005515,GO:0008270	protein binding|zinc ion binding
BGIBMGA004116	4330.04	1581.74	7078.34
BGIBMGA001230	53.1292	19.2832	86.9752
BGIBMGA004683	19.0149	6.87737	31.1523
BGIBMGA005614	162.921	58.2424	267.6
BGIBMGA003945	92.7522	33.0866	152.418	GO:0004497,GO:0005506,GO:0020037	monooxygenase activity|iron ion binding|heme binding
BGIBMGA008963	7.48595	2.62654	12.3454
BGIBMGA010786	18.041	6.32353	29.7585
BGIBMGA012385	92.3233	32.3108	152.336	GO:0004497,GO:0005506,GO:0020037	monooxygenase activity|iron ion binding|heme binding
BGIBMGA006586	47.4799	16.3464	78.6134
BGIBMGA013859	7.23549	2.48542	11.9856	GO:0008152,GO:0016758	metabolic process|transferase activity, transferring hexosyl groups
BGIBMGA005645	21.5428	7.39357	35.692
BGIBMGA011774	2801.63	961.022	4642.25	GO:0016763	transferase activity, transferring pentosyl groups	path:bmor00230,path:bmor00240,path:bmor00760,path:bmor01100	Purine metabolism - Bombyx mori (domestic silkworm)|Pyrimidine metabolism - Bombyx mori (domestic silkworm)|Nicotinate and nicotinamide metabolism - Bombyx mori (domestic silkworm)|Metabolic pathways - Bombyx mori (domestic silkworm)
BGIBMGA012803	23.7732	8.15438	39.3921
BGIBMGA010787	9.21153	3.14826	15.2748
BGIBMGA009494	14.5495	4.91366	24.1854	GO:0016021	integral to membrane
BGIBMGA003932	5.66928	1.89866	9.43991	GO:0006457	protein folding
BGIBMGA006018	444.19	147.107	741.273
BGIBMGA008545	13.6709	4.52519	22.8166
BGIBMGA008388	5.95517	1.96646	9.94388
BGIBMGA007240	8.81932	2.86838	14.7703	GO:0005230,GO:0006810,GO:0016020,GO:0006811,GO:0030594	extracellular ligand-gated ion channel activity|transport|membrane|ion transport|neurotransmitter receptor activity
BGIBMGA006560	6.99862	2.2761	11.7211
BGIBMGA002187	5.00095	1.61878	8.38313	GO:0003723,GO:0008270	RNA binding|zinc ion binding
BGIBMGA003032	3.95428	1.27937	6.62919
BGIBMGA009243	13.0589	4.21279	21.9051	GO:0006486,GO:0008417,GO:0016020	protein glycosylation|fucosyltransferase activity|membrane
BGIBMGA003546	36.5112	11.7749	61.2475	GO:0000139,GO:0005789,GO:0006672,GO:0016021,GO:0016811	Golgi membrane|endoplasmic reticulum membrane|ceramide metabolic process|integral to membrane|hydrolase activity, acting on carbon-nitrogen (but not peptide) bonds, in linear amides
BGIBMGA008938	9.7585	3.13723	16.3798	GO:0004252,GO:0006508	serine-type endopeptidase activity|proteolysis
BGIBMGA004348	13.8771	4.45739	23.2969
BGIBMGA006585	9.04206	2.90366	15.1805
BGIBMGA001276	592.477	189.593	995.36	GO:0004497,GO:0005506,GO:0020037	monooxygenase activity|iron ion binding|heme binding
BGIBMGA012054	581.641	185.931	977.352
BGIBMGA010889	53.61	17.0014	90.2187
BGIBMGA010434	4.08653	1.27937	6.89369	GO:0008152,GO:0016758	metabolic process|transferase activity, transferring hexosyl groups
BGIBMGA013482	9.11471	2.8331	15.3963	GO:0004601	peroxidase activity
BGIBMGA001783	14.5997	4.53071	24.6687
BGIBMGA010854	23.1194	7.13755	39.1013	GO:0004497,GO:0005506,GO:0020037	monooxygenase activity|iron ion binding|heme binding
BGIBMGA004429	4.04618	1.24684	6.84552	GO:0007186,GO:0016021	G-protein coupled receptor signaling pathway|integral to membrane	path:bmor04080	Neuroactive ligand-receptor interaction - Bombyx mori (domestic silkworm)
BGIBMGA011304	4.26629	1.27937	7.25322
BGIBMGA012216	5.53646	1.65681	9.41611
BGIBMGA011644	8.76963	2.62378	14.9155
BGIBMGA001972	7.28623	2.17853	12.3939			path:bmor00561,path:bmor00564,path:bmor00565,path:bmor00600,path:bmor01100	Glycerolipid metabolism - Bombyx mori (domestic silkworm)|Glycerophospholipid metabolism - Bombyx mori (domestic silkworm)|Ether lipid metabolism - Bombyx mori (domestic silkworm)|Sphingolipid metabolism - Bombyx mori (domestic silkworm)|Metabolic pathways - Bombyx mori (domestic silkworm)
BGIBMGA014100	52.6651	15.6483	89.6819
BGIBMGA012800	62.6245	18.4571	106.792	GO:0005215,GO:0006814,GO:0016020	transporter activity|sodium ion transport|membrane
BGIBMGA004708	21.8378	6.42385	37.2518	GO:0006629	lipid metabolic process	path:bmor00100,path:bmor04142	Steroid biosynthesis - Bombyx mori (domestic silkworm)|Lysosome - Bombyx mori (domestic silkworm)
BGIBMGA009101	1043.99	306.674	1781.3
BGIBMGA005341	586.515	172.064	1000.97
BGIBMGA011574	7.61627	2.21381	13.0187
BGIBMGA008231	13.4433	3.90039	22.9862	GO:0005215,GO:0006810,GO:0016021	transporter activity|transport|integral to membrane
BGIBMGA009585	4.34658	1.24684	7.44632
BGIBMGA006745	81.56	23.3868	139.733	GO:0005507,GO:0016491	copper ion binding|oxidoreductase activity
BGIBMGA007426	8.08489	2.31138	13.8584
BGIBMGA009659	4.3572	1.24409	7.47031
BGIBMGA007888	4.49614	1.28212	7.71015	GO:0003700,GO:0005634,GO:0006355,GO:0008270,GO:0043565,GO:0003707	sequence-specific DNA binding transcription factor activity|nucleus|regulation of transcription, DNA-dependent|zinc ion binding|sequence-specific DNA binding|steroid hormone receptor activity
BGIBMGA000378	18.6058	5.28876	31.9228
BGIBMGA008110	13.9788	3.94118	24.0164
BGIBMGA010328	143.759	40.4887	247.028
BGIBMGA012700	27.91	7.8063	48.0137
BGIBMGA011226	12.29	3.41987	21.1601	GO:0005215,GO:0006810,GO:0016021	transporter activity|transport|integral to membrane
BGIBMGA003654	254.88	70.2259	439.534	GO:0004714,GO:0005006,GO:0016020,GO:0005524,GO:0006468,GO:0007169,GO:0004713	transmembrane receptor protein tyrosine kinase activity|epidermal growth factor-activated receptor activity|membrane|ATP binding|protein phosphorylation|transmembrane receptor protein tyrosine kinase signaling pathway|protein tyrosine kinase activity	path:bmor04068	FoxO signaling pathway - Bombyx mori (domestic silkworm)
BGIBMGA007324	196.692	53.2603	340.124	GO:0004411,GO:0006559,GO:0006570	homogentisate 1,2-dioxygenase activity|L-phenylalanine catabolic process|tyrosine metabolic process	path:bmor00350,path:bmor01100	Tyrosine metabolism - Bombyx mori (domestic silkworm)|Metabolic pathways - Bombyx mori (domestic silkworm)
BGIBMGA002289	38.2617	10.3224	66.2009
BGIBMGA010946	26.0573	6.95935	45.1553	GO:0005515	protein binding
BGIBMGA010003	3.63126	0.969724	6.29279
BGIBMGA011094	8.2079	2.17302	14.2428
BGIBMGA008840	14.5977	3.83259	25.3627	GO:0016740,GO:0004888,GO:0016020	transferase activity|transmembrane signaling receptor activity|membrane
BGIBMGA008091	21.7151	5.67447	37.7557
BGIBMGA007146	271.927	70.7077	473.146	GO:0008152,GO:0008483	metabolic process|transaminase activity
BGIBMGA003523	8.78219	2.24082	15.3236
BGIBMGA010855	17.3529	4.3951	30.3107	GO:0006470,GO:0008138	protein dephosphorylation|protein tyrosine/serine/threonine phosphatase activity
BGIBMGA013690	17.8281	4.47889	31.1773	GO:0005230,GO:0006810,GO:0016020,GO:0006811,GO:0030594	extracellular ligand-gated ion channel activity|transport|membrane|ion transport|neurotransmitter receptor activity
BGIBMGA012386	6.92659	1.72462	12.1286	GO:0004497,GO:0005506,GO:0020037	monooxygenase activity|iron ion binding|heme binding
BGIBMGA013938	381.787	93.9637	669.61			path:bmor04068	FoxO signaling pathway - Bombyx mori (domestic silkworm)
BGIBMGA009476	578.242	142.198	1014.29	GO:0006508	proteolysis
BGIBMGA013483	5.07882	1.24684	8.9108	GO:0004601	peroxidase activity
BGIBMGA006535	12.8934	3.13723	22.6496
BGIBMGA013485	6.40749	1.55098	11.264	GO:0005215,GO:0006810,GO:0016020	transporter activity|transport|membrane
BGIBMGA009544	95.8064	23.1546	168.458
BGIBMGA014116	39.3868	9.43335	69.3402	GO:0004563,GO:0005975	beta-N-acetylhexosaminidase activity|carbohydrate metabolic process	path:bmor00511,path:bmor00520,path:bmor00531,path:bmor00603,path:bmor00604,path:bmor01100,path:bmor04142	Other glycan degradation - Bombyx mori (domestic silkworm)|Amino sugar and nucleotide sugar metabolism - Bombyx mori (domestic silkworm)|Glycosaminoglycan degradation - Bombyx mori (domestic silkworm)|Glycosphingolipid biosynthesis - globo series - Bombyx mori (domestic silkworm)|Glycosphingolipid biosynthesis - ganglio series - Bombyx mori (domestic silkworm)|Metabolic pathways - Bombyx mori (do…
BGIBMGA010240	9.34502	2.21381	16.4762	GO:0004553,GO:0005975,GO:0005576,GO:0006030,GO:0008061	hydrolase activity, hydrolyzing O-glycosyl compounds|carbohydrate metabolic process|extracellular region|chitin metabolic process|chitin binding	path:bmor00520	Amino sugar and nucleotide sugar metabolism - Bombyx mori (domestic silkworm)
BGIBMGA000006	22.9833	5.37309	40.5935
BGIBMGA004280	102.444	22.1508	182.737	GO:0004356,GO:0006542,GO:0006807	glutamate-ammonia ligase activity|glutamine biosynthetic process|nitrogen compound metabolic process
BGIBMGA009194	395.758	84.1803	707.335
BGIBMGA002937	40.9008	8.69209	73.1095	GO:0004517,GO:0006809,GO:0010181,GO:0016491	nitric-oxide synthase activity|nitric oxide biosynthetic process|FMN binding|oxidoreductase activity	path:bmor00330,path:bmor01100	Arginine and proline metabolism - Bombyx mori (domestic silkworm)|Metabolic pathways - Bombyx mori (domestic silkworm)
BGIBMGA004921	4.7511	0.999491	8.50272	GO:0003824,GO:0008152	catalytic activity|metabolic process
BGIBMGA010890	7.40762	1.55649	13.2588
BGIBMGA005046	12.221	2.56149	21.8805	GO:0008152,GO:0016758	metabolic process|transferase activity, transferring hexosyl groups	path:bmor00040,path:bmor00053,path:bmor00500,path:bmor00830,path:bmor00860,path:bmor00980,path:bmor00982,path:bmor00983,path:bmor01100	Pentose and glucuronate interconversions - Bombyx mori (domestic silkworm)|Ascorbate and aldarate metabolism - Bombyx mori (domestic silkworm)|Starch and sucrose metabolism - Bombyx mori (domestic silkworm)|Retinol metabolism - Bombyx mori (domestic silkworm)|Porphyrin and chlorophyll metabolism - Bombyx mori (domestic silkworm)|Metabolism of xenobiotics by cytochrome P450 - Bombyx mori (domestic…
BGIBMGA014606	80.1638	16.7187	143.609
BGIBMGA002170	2.98901	0.622045	5.35598
BGIBMGA009195	596.644	123.168	1070.12
BGIBMGA010329	95.6297	19.5126	171.747
BGIBMGA006801	11.2123	2.24634	20.1783	GO:0004713,GO:0005524,GO:0006468	protein tyrosine kinase activity|ATP binding|protein phosphorylation
BGIBMGA012215	21.6824	4.18578	39.179
BGIBMGA001910	34.331	6.59789	62.0641	GO:0004930,GO:0016020	G-protein coupled receptor activity|membrane
BGIBMGA010465	369.74	69.2431	670.237			path:bmor00600,path:bmor01100	Sphingolipid metabolism - Bombyx mori (domestic silkworm)|Metabolic pathways - Bombyx mori (domestic silkworm)
BGIBMGA002384	11.7076	2.18129	21.234
BGIBMGA013001	7.03955	1.27661	12.8025	GO:0016491,GO:0016614,GO:0050660	oxidoreductase activity|oxidoreductase activity, acting on CH-OH group of donors|flavin adenine dinucleotide binding
BGIBMGA001732	126.148	22.1454	230.15
BGIBMGA012101	5.94564	1.03477	10.8565
BGIBMGA005945	3.85787	0.654567	7.06117
BGIBMGA002944	66.7363	10.7864	122.686	GO:0008152,GO:0016491	metabolic process|oxidoreductase activity
BGIBMGA011617	2.15387	0.344923	3.96281
BGIBMGA010715	2.16041	0.309644	4.01118
BGIBMGA002922	9.16724	1.28212	17.0524	GO:0005524,GO:0016887	ATP binding|ATPase activity
BGIBMGA000538	11.7252	1.61878	21.8316	GO:0016021	integral to membrane
BGIBMGA002317	18.7667	2.58575	34.9477			path:bmor00520	Amino sugar and nucleotide sugar metabolism - Bombyx mori (domestic silkworm)
BGIBMGA010834	2.30433	0.309644	4.29901
BGIBMGA012923	4.72024	0.6248	8.81569	GO:0004252,GO:0006508	serine-type endopeptidase activity|proteolysis
BGIBMGA010029	2.3407	0.309644	4.37176	GO:0005576,GO:0006030,GO:0008061	extracellular region|chitin metabolic process|chitin binding
BGIBMGA007154	19.7639	2.5885	36.9393
BGIBMGA012070	13.2076	1.55373	24.8615	GO:0005634,GO:0006511,GO:0007275	nucleus|ubiquitin-dependent protein catabolic process|multicellular organismal development
BGIBMGA001003	3.04264	0.344923	5.74036	GO:0004497,GO:0005506,GO:0020037	monooxygenase activity|iron ion binding|heme binding
BGIBMGA010801	9.01412	0.999491	17.0288	GO:0006810,GO:0016020	transport|membrane
BGIBMGA000202	53.8662	5.89937	101.833
BGIBMGA013865	6.00933	0.657323	11.3613
BGIBMGA001146	53.1879	5.57099	100.805
BGIBMGA007177	3.11074	0.3124	5.90909	GO:0003676,GO:0005622,GO:0008270	nucleic acid binding|intracellular|zinc ion binding
BGIBMGA005359	6.90179	0.689846	13.1137
BGIBMGA009392	1664.42	165.084	3163.75
BGIBMGA006968	40.9915	3.75888	78.2241			path:bmor00380,path:bmor01100	Tryptophan metabolism - Bombyx mori (domestic silkworm)|Metabolic pathways - Bombyx mori (domestic silkworm)
BGIBMGA008448	22.261	1.9637	42.5583
BGIBMGA007838	37.6413	3.24858	72.0341	GO:0008152	metabolic process	path:bmor00561,path:bmor00564,path:bmor01100	Glycerolipid metabolism - Bombyx mori (domestic silkworm)|Glycerophospholipid metabolism - Bombyx mori (domestic silkworm)|Metabolic pathways - Bombyx mori (domestic silkworm)
BGIBMGA002206	31.6313	2.56425	60.6984
BGIBMGA014597	4.36393	0.344923	8.38294
BGIBMGA011495	3.96134	0.309644	7.61303	GO:0005576,GO:0042742	extracellular region|defense response to bacterium
BGIBMGA013199	21.9685	1.68934	42.2476	GO:0003677,GO:0003700,GO:0005634,GO:0006355,GO:0043565	DNA binding|sequence-specific DNA binding transcription factor activity|nucleus|regulation of transcription, DNA-dependent|sequence-specific DNA binding
BGIBMGA011252	56.6398	3.724	109.556
BGIBMGA002586	9.43553	0.619289	18.2518
BGIBMGA013429	26.9741	1.65406	52.2942
BGIBMGA000688	816.238	47.6676	1584.81	GO:0016021	integral to membrane
BGIBMGA002852	6.00875	0.344923	11.6726
BGIBMGA000419	6.18449	0.3124	12.0566	GO:0006631,GO:0016491	fatty acid metabolic process|oxidoreductase activity	path:bmor00040,path:bmor01100	Pentose and glucuronate interconversions - Bombyx mori (domestic silkworm)|Metabolic pathways - Bombyx mori (domestic silkworm)
BGIBMGA010162	6.95799	0.344923	13.5711	GO:0005215,GO:0006810,GO:0016021	transporter activity|transport|integral to membrane
BGIBMGA012132	21.1259	1.03477	41.217
BGIBMGA002943	66.9672	3.27284	130.662	GO:0008152,GO:0016491	metabolic process|oxidoreductase activity
BGIBMGA005299	7510.9	345.761	14676
BGIBMGA003330	7.22746	0.309644	14.1453
BGIBMGA014054	7.72159	0.309644	15.1335	GO:0005215,GO:0006810,GO:0016021	transporter activity|transport|integral to membrane
BGIBMGA013277	44.693	1.55373	87.8322	GO:0003824,GO:0008152	catalytic activity|metabolic process
BGIBMGA001498	592.612	19.6999	1165.52			path:bmor04512	ECM-receptor interaction - Bombyx mori (domestic silkworm)
BGIBMGA005300	137.599	4.43038	270.768	GO:0003840	gamma-glutamyltransferase activity	path:bmor00430,path:bmor00460,path:bmor00480,path:bmor00590,path:bmor01100	Taurine and hypotaurine metabolism - Bombyx mori (domestic silkworm)|Cyanoamino acid metabolism - Bombyx mori (domestic silkworm)|Glutathione metabolism - Bombyx mori (domestic silkworm)|Arachidonic acid metabolism - Bombyx mori (domestic silkworm)|Metabolic pathways - Bombyx mori (domestic silkworm)
BGIBMGA011601	5301.8	116.808	10486.8	GO:0008483,GO:0030170	transaminase activity|pyridoxal phosphate binding	path:bmor00250,path:bmor00260,path:bmor01100	Alanine, aspartate and glutamate metabolism - Bombyx mori (domestic silkworm)|Glycine, serine and threonine metabolism - Bombyx mori (domestic silkworm)|Metabolic pathways - Bombyx mori (domestic silkworm)
BGIBMGA014259	14.4437	0.309644	28.5778
BGIBMGA008815	865.422	17.2497	1713.59	GO:0005509	calcium ion binding
BGIBMGA003935	47.0008	0.928933	93.0726	GO:0005215,GO:0006810,GO:0016021	transporter activity|transport|integral to membrane
BGIBMGA010742	82.5136	1.37969	163.648	GO:0005215,GO:0006810,GO:0016021	transporter activity|transport|integral to membrane
BGIBMGA003571	23.2892	0.344923	46.2336
BGIBMGA010059	45.6149	0.344923	90.8848	GO:0005216,GO:0006811,GO:0016020	ion channel activity|ion transport|membrane
BGIBMGA003352	3.02883	5.73146	0.326197
BGIBMGA014088	3.24296	6.10332	0.382594
BGIBMGA001857	5.70987	10.6808	0.738922	GO:0005576,GO:0006030,GO:0008061	extracellular region|chitin metabolic process|chitin binding
BGIBMGA010134	2.69115	4.99971	0.382594
BGIBMGA012113	2.65637	4.93015	0.382594
BGIBMGA003777	5.92318	10.1026	1.74378	GO:0005634	nucleus	path:bmor04068	FoxO signaling pathway - Bombyx mori (domestic silkworm)
BGIBMGA010184	4.51211	7.60278	1.42145
BGIBMGA008740	5.25227	8.67038	1.83417	GO:0005634,GO:0008270,GO:0003676,GO:0005622	nucleus|zinc ion binding|nucleic acid binding|intracellular
BGIBMGA007633	6.89297	11.3334	2.45257
BGIBMGA001171	14.2419	23.3313	5.15254
BGIBMGA007176	9.64189	15.7885	3.49529	GO:0003676,GO:0005622,GO:0008270	nucleic acid binding|intracellular|zinc ion binding
BGIBMGA003532	8.12337	13.1039	3.14283	GO:0006508	proteolysis
BGIBMGA008616	5.36969	8.55274	2.18664
BGIBMGA003769	7.77689	12.377	3.17683
BGIBMGA005383	8.73196	13.886	3.57795	GO:0003677,GO:0006306	DNA binding|DNA methylation
BGIBMGA001294	15.319	24.2813	6.35672
BGIBMGA002202	10.0137	15.7932	4.23421	GO:0046983	protein dimerization activity
BGIBMGA001293	11.618	18.0532	5.18267
BGIBMGA001836	298.98	464.276	133.685	GO:0005509,GO:0007155,GO:0005576	calcium ion binding|cell adhesion|extracellular region	path:bmor04145,path:bmor04512	Phagosome - Bombyx mori (domestic silkworm)|ECM-receptor interaction - Bombyx mori (domestic silkworm)
BGIBMGA004409	9.88908	15.1575	4.62067
BGIBMGA009443	9.28624	14.1691	4.4034
BGIBMGA010806	9.49561	14.4833	4.50788
BGIBMGA003498	11.35	17.2616	5.43839
BGIBMGA011170	25.0436	37.4788	12.6084
BGIBMGA003010	40.34	60.2293	20.4507
BGIBMGA009892	25.2518	37.5914	12.9122	GO:0005576,GO:0006030,GO:0008061	extracellular region|chitin metabolic process|chitin binding
BGIBMGA013002	15.9575	23.5447	8.3703	GO:0016491,GO:0016614,GO:0050660	oxidoreductase activity|oxidoreductase activity, acting on CH-OH group of donors|flavin adenine dinucleotide binding
BGIBMGA002018	107.222	157.321	57.1234	GO:0005578,GO:0007155,GO:0031012,GO:0005604	proteinaceous extracellular matrix|cell adhesion|extracellular matrix|basement membrane	path:bmor04512	ECM-receptor interaction - Bombyx mori (domestic silkworm)
BGIBMGA000815	14.8463	21.7574	7.93518	GO:0005515,GO:0006355,GO:0008270	protein binding|regulation of transcription, DNA-dependent|zinc ion binding
BGIBMGA010564	13.4677	19.723	7.2123			path:bmor00981	Insect hormone biosynthesis - Bombyx mori (domestic silkworm)
BGIBMGA013080	44.5821	65.0782	24.0861
BGIBMGA010311	27.8398	40.6288	15.0507
BGIBMGA007355	329.688	479.265	180.111	GO:0004675,GO:0005024,GO:0016020,GO:0005524,GO:0006468,GO:0004672	transmembrane receptor protein serine/threonine kinase activity|transforming growth factor beta-activated receptor activity|membrane|ATP binding|protein phosphorylation|protein kinase activity	path:bmor04350	TGF-beta signaling pathway - Bombyx mori (domestic silkworm)
BGIBMGA007967	15.362	22.278	8.44603	GO:0006470,GO:0008138	protein dephosphorylation|protein tyrosine/serine/threonine phosphatase activity
BGIBMGA005540	12.8658	18.6506	7.08098	GO:0003779,GO:0016043	actin binding|cellular component organization
BGIBMGA002445	14.8388	21.2655	8.41203	GO:0003723,GO:0004000,GO:0006396	RNA binding|adenosine deaminase activity|RNA processing
BGIBMGA009774	15.0486	21.4936	8.60362	GO:0003676,GO:0005524,GO:0008026	nucleic acid binding|ATP binding|ATP-dependent helicase activity
BGIBMGA001789	28.5548	40.6983	16.4113
BGIBMGA006529	23.357	33.2802	13.4338
BGIBMGA002843	83.4934	117.714	49.2724
BGIBMGA001173	22243.1	31354	13132.2	GO:0003676,GO:0004519	nucleic acid binding|endonuclease activity
BGIBMGA013914	104.057	146.405	61.7092
BGIBMGA000814	56.6164	79.59	33.6429	GO:0005515,GO:0006355,GO:0008270	protein binding|regulation of transcription, DNA-dependent|zinc ion binding
BGIBMGA003140	36.5989	51.3071	21.8907
BGIBMGA003693	825.763	1154.2	497.324	GO:0003824,GO:0008152	catalytic activity|metabolic process
BGIBMGA008364	26.0063	36.344	15.6685	GO:0003677,GO:0005634	DNA binding|nucleus
BGIBMGA013300	112.977	157.834	68.12
BGIBMGA003341	212.426	295.858	128.995	GO:0003676,GO:0005622,GO:0008270	nucleic acid binding|intracellular|zinc ion binding
BGIBMGA002400	62.2872	86.6435	37.931
BGIBMGA012091	24.9912	34.7221	15.2603	GO:0005198,GO:0007155,GO:0031012	structural molecule activity|cell adhesion|extracellular matrix
BGIBMGA010805	21.0734	29.0771	13.0698	GO:0003677,GO:0003899	DNA binding|DNA-directed RNA polymerase activity
BGIBMGA005799	43.1571	59.4281	26.8862
BGIBMGA005545	45.4089	62.3022	28.5155	GO:0016491	oxidoreductase activity
BGIBMGA004959	37.6899	51.6742	23.7055	GO:0006486,GO:0008378,GO:0016020	protein glycosylation|galactosyltransferase activity|membrane
BGIBMGA013412	22.7013	31.0612	14.3414
BGIBMGA004430	29.0445	39.6859	18.4031	GO:0003676,GO:0005622,GO:0008270	nucleic acid binding|intracellular|zinc ion binding
BGIBMGA012103	29.6506	40.504	18.7973	GO:0004518,GO:0006281	nuclease activity|DNA repair
BGIBMGA004514	36.5172	49.6518	23.3826	GO:0004725,GO:0006470	protein tyrosine phosphatase activity|protein dephosphorylation
BGIBMGA000459	43.3668	58.7682	27.9654
BGIBMGA006300	28.3282	38.3808	18.2756
BGIBMGA008328	21.5322	29.1659	13.8985
BGIBMGA004825	85.1523	114.974	55.33	GO:0003887,GO:0006260,GO:0008408,GO:0000166,GO:0003677	DNA-directed DNA polymerase activity|DNA replication|3'-5' exonuclease activity|nucleotide binding|DNA binding
BGIBMGA003139	52.4633	70.7877	34.1388	GO:0005634	nucleus
BGIBMGA010407	32.769	44.1938	21.3441
BGIBMGA007929	24.9519	33.6425	16.2613	GO:0016020,GO:0030154,GO:0016021,GO:0007219,GO:0007275	membrane|cell differentiation|integral to membrane|Notch signaling pathway|multicellular organismal development	path:bmor04320,path:bmor04330	Dorso-ventral axis formation - Bombyx mori (domestic silkworm)|Notch signaling pathway - Bombyx mori (domestic silkworm)
BGIBMGA001707	65.8689	88.7953	42.9426	GO:0003924,GO:0005525,GO:0043234,GO:0051258	GTPase activity|GTP binding|protein complex|protein polymerization
BGIBMGA008277	23.6825	31.9176	15.4474
BGIBMGA000754	44.2484	59.6296	28.8672	GO:0005525,GO:0005622	GTP binding|intracellular
BGIBMGA002597	32.4347	43.6614	21.2081	GO:0004713,GO:0005524,GO:0006468	protein tyrosine kinase activity|ATP binding|protein phosphorylation
BGIBMGA005382	190.954	257.047	124.862	GO:0003677,GO:0008270,GO:0006306	DNA binding|zinc ion binding|DNA methylation	path:bmor00270,path:bmor01100	Cysteine and methionine metabolism - Bombyx mori (domestic silkworm)|Metabolic pathways - Bombyx mori (domestic silkworm)
BGIBMGA007833	39.9419	53.6871	26.1967
BGIBMGA002844	51.9228	69.7131	34.1325
BGIBMGA000872	38.3428	51.4606	25.2251	GO:0004672,GO:0005524,GO:0006468	protein kinase activity|ATP binding|protein phosphorylation
BGIBMGA006517	1008.46	1353.32	663.606	GO:0005515	protein binding
BGIBMGA004418	50.8943	68.2039	33.5846
BGIBMGA013221	412.705	552.178	273.232	GO:0008152,GO:0016491	metabolic process|oxidoreductase activity
BGIBMGA013057	32.8911	43.9876	21.7947
BGIBMGA002846	1283.42	1715.04	851.8
BGIBMGA002845	183.053	244.596	121.51	GO:0008104	protein localization
BGIBMGA005775	50.9377	68.0148	33.8607
BGIBMGA013081	54.4852	72.7289	36.2414
BGIBMGA001874	253.441	168.83	338.053
BGIBMGA004800	5269.9	3502.3	7037.5	GO:0006508	proteolysis
BGIBMGA006536	45.3441	30.1302	60.5579
BGIBMGA007586	1256.66	834.968	1678.36	GO:0008152,GO:0016652	metabolic process|oxidoreductase activity, acting on NAD(P)H, NAD(P) as acceptor	path:bmor00020,path:bmor00480,path:bmor01100,path:bmor01200,path:bmor01210,path:bmor01230,path:bmor04146	Citrate cycle (TCA cycle) - Bombyx mori (domestic silkworm)|Glutathione metabolism - Bombyx mori (domestic silkworm)|Metabolic pathways - Bombyx mori (domestic silkworm)|Carbon metabolism - Bombyx mori (domestic silkworm)|2-Oxocarboxylic acid metabolism - Bombyx mori (domestic silkworm)|Biosynthesis of amino acids - Bombyx mori (domestic silkworm)|Peroxisome - Bombyx mori (domestic silkworm)
BGIBMGA010365	839.31	557.043	1121.58	GO:0016491	oxidoreductase activity	path:bmor01040,path:bmor01212	Biosynthesis of unsaturated fatty acids - Bombyx mori (domestic silkworm)|Fatty acid metabolism - Bombyx mori (domestic silkworm)
BGIBMGA007397	727.698	482.786	972.611
BGIBMGA012541	1003.5	664.087	1342.92	GO:0031072,GO:0006457,GO:0051082	heat shock protein binding|protein folding|unfolded protein binding	path:bmor04141	Protein processing in endoplasmic reticulum - Bombyx mori (domestic silkworm)
BGIBMGA006442	25.0338	16.5466	33.521	GO:0003677	DNA binding
BGIBMGA000462	391.506	257.455	525.556
BGIBMGA014558	239.409	157.309	321.508
BGIBMGA012268	376.315	243.142	509.489	GO:0016491	oxidoreductase activity
BGIBMGA004804	96.8895	62.4223	131.357
BGIBMGA003987	345.048	220.84	469.256			path:bmor00790,path:bmor01100	Folate biosynthesis - Bombyx mori (domestic silkworm)|Metabolic pathways - Bombyx mori (domestic silkworm)
BGIBMGA003362	1034.25	661.61	1406.89	GO:0009058,GO:0016779	biosynthetic process|nucleotidyltransferase activity	path:bmor00564,path:bmor01100	Glycerophospholipid metabolism - Bombyx mori (domestic silkworm)|Metabolic pathways - Bombyx mori (domestic silkworm)
BGIBMGA010944	1846.99	1181.13	2512.85
BGIBMGA000424	99.1387	63.0172	135.26	GO:0016021	integral to membrane
BGIBMGA009972	19.2403	12.2282	26.2523
BGIBMGA008392	1313.42	818.927	1807.91	GO:0003924,GO:0005047,GO:0005525,GO:0005785,GO:0006886,GO:0003723,GO:0006614,GO:0016020	GTPase activity|signal recognition particle binding|GTP binding|signal recognition particle receptor complex|intracellular protein transport|RNA binding|SRP-dependent cotranslational protein targeting to membrane|membrane	path:bmor03060	Protein export - Bombyx mori (domestic silkworm)
BGIBMGA004435	26.5221	16.4482	36.5961
BGIBMGA001568	2507.44	1554.78	3460.11	GO:0004553,GO:0005975	hydrolase activity, hydrolyzing O-glycosyl compounds|carbohydrate metabolic process
BGIBMGA012453	984.12	607.681	1360.56	GO:0004930,GO:0016020	G-protein coupled receptor activity|membrane
BGIBMGA009594	44.8532	27.6737	62.0326
BGIBMGA003937	195.072	119.487	270.656	GO:0016021	integral to membrane
BGIBMGA001569	4601.7	2817.53	6385.87	GO:0004553,GO:0005975	hydrolase activity, hydrolyzing O-glycosyl compounds|carbohydrate metabolic process
BGIBMGA004288	27543.7	16829.7	38257.8
BGIBMGA012188	100.002	61.0858	138.919			path:bmor00040,path:bmor00053,path:bmor00500,path:bmor00520,path:bmor01100	Pentose and glucuronate interconversions - Bombyx mori (domestic silkworm)|Ascorbate and aldarate metabolism - Bombyx mori (domestic silkworm)|Starch and sucrose metabolism - Bombyx mori (domestic silkworm)|Amino sugar and nucleotide sugar metabolism - Bombyx mori (domestic silkworm)|Metabolic pathways - Bombyx mori (domestic silkworm)
BGIBMGA002524	58.3376	35.5715	81.1036
BGIBMGA003964	1420.16	864.525	1975.8	GO:0005215,GO:0006810,GO:0016021	transporter activity|transport|integral to membrane
BGIBMGA009162	17.0337	10.2969	23.7704
BGIBMGA006083	92.6341	55.9033	129.365	GO:0008152,GO:0016491	metabolic process|oxidoreductase activity
BGIBMGA012026	371.644	224.186	519.102
BGIBMGA014369	8218.36	4920.48	11516.2	GO:0003993	acid phosphatase activity	path:bmor00740	Riboflavin metabolism - Bombyx mori (domestic silkworm)
BGIBMGA008008	141.264	84.0405	198.488
BGIBMGA007278	2059.67	1204.13	2915.21
BGIBMGA012246	18.2054	10.6088	25.802
BGIBMGA003936	72.6176	42.0683	103.167
BGIBMGA012485	3487.26	2017.14	4957.38	GO:0008152,GO:0008483	metabolic process|transaminase activity	path:bmor00260,path:bmor00750,path:bmor01100,path:bmor01200,path:bmor01230	Glycine, serine and threonine metabolism - Bombyx mori (domestic silkworm)|Vitamin B6 metabolism - Bombyx mori (domestic silkworm)|Metabolic pathways - Bombyx mori (domestic silkworm)|Carbon metabolism - Bombyx mori (domestic silkworm)|Biosynthesis of amino acids - Bombyx mori (domestic silkworm)
BGIBMGA011834	837.499	483.485	1191.51	GO:0008113,GO:0019538	peptide-methionine (S)-S-oxide reductase activity|protein metabolic process
BGIBMGA013885	237.638	135.206	340.071	GO:0006486,GO:0008378,GO:0016020	protein glycosylation|galactosyltransferase activity|membrane
BGIBMGA005881	53.2815	30.3127	76.2502
BGIBMGA009191	178.986	100.126	257.846			path:bmor04142	Lysosome - Bombyx mori (domestic silkworm)
BGIBMGA004757	19.267	10.7455	27.7885
BGIBMGA001187	13.138	7.31483	18.9612
BGIBMGA000583	2156.72	1196.52	3116.92	GO:0008745,GO:0009253	N-acetylmuramoyl-L-alanine amidase activity|peptidoglycan catabolic process
BGIBMGA010035	29.0009	15.9372	42.0646	GO:0003700,GO:0005634,GO:0006355,GO:0043565	sequence-specific DNA binding transcription factor activity|nucleus|regulation of transcription, DNA-dependent|sequence-specific DNA binding
BGIBMGA008009	425.073	231.902	618.244
BGIBMGA009102	508.768	275.585	741.952
BGIBMGA013849	654.89	354.73	955.05	GO:0004867	serine-type endopeptidase inhibitor activity
BGIBMGA008529	19.4459	10.4937	28.398	GO:0015018,GO:0016020	galactosylgalactosylxylosylprotein 3-beta-glucuronosyltransferase activity|membrane	path:bmor00532,path:bmor00534,path:bmor01100	Glycosaminoglycan biosynthesis - chondroitin sulfate / dermatan sulfate - Bombyx mori (domestic silkworm)|Glycosaminoglycan biosynthesis - heparan sulfate / heparin - Bombyx mori (domestic silkworm)|Metabolic pathways - Bombyx mori (domestic silkworm)
BGIBMGA010033	77.9007	41.1158	114.686
BGIBMGA009842	13.3255	6.99818	19.6529
BGIBMGA005582	112.738	58.6581	166.817			path:bmor04630	Jak-STAT signaling pathway - Bombyx mori (domestic silkworm)
BGIBMGA013371	36.9034	19.1808	54.6261	GO:0003677	DNA binding
BGIBMGA004293	44346.9	22803.4	65890.4
BGIBMGA004436	513.619	260.369	766.869	GO:0005215,GO:0006810,GO:0016021	transporter activity|transport|integral to membrane
BGIBMGA004655	453.312	224.331	682.293	GO:0003824,GO:0006633,GO:0008152,GO:0016740,GO:0016491,GO:0009058,GO:0016788	catalytic activity|fatty acid biosynthetic process|metabolic process|transferase activity|oxidoreductase activity|biosynthetic process|hydrolase activity, acting on ester bonds
BGIBMGA000453	8.85283	4.38076	13.3249
BGIBMGA009047	181.928	88.4024	275.454
BGIBMGA013593	42.7615	20.2005	65.3226
BGIBMGA009265	78.299	36.9173	119.681	GO:0003700,GO:0005634,GO:0006355	sequence-specific DNA binding transcription factor activity|nucleus|regulation of transcription, DNA-dependent
BGIBMGA003645	3617.71	1696.09	5539.33	GO:0003824,GO:0006464	catalytic activity|cellular protein modification process	path:bmor00785,path:bmor01100	Lipoic acid metabolism - Bombyx mori (domestic silkworm)|Metabolic pathways - Bombyx mori (domestic silkworm)
BGIBMGA006388	7.02264	3.18842	10.8569	GO:0003700,GO:0005634,GO:0006355,GO:0043565	sequence-specific DNA binding transcription factor activity|nucleus|regulation of transcription, DNA-dependent|sequence-specific DNA binding
BGIBMGA009376	43.2869	19.0321	67.5417
BGIBMGA000178	34.1327	14.6705	53.5949
BGIBMGA005786	758.037	316.882	1199.19			path:bmor00053,path:bmor00562	Ascorbate and aldarate metabolism - Bombyx mori (domestic silkworm)|Inositol phosphate metabolism - Bombyx mori (domestic silkworm)
BGIBMGA002573	8.0776	3.14044	13.0148	GO:0003995,GO:0003997,GO:0005777,GO:0006635	acyl-CoA dehydrogenase activity|acyl-CoA oxidase activity|peroxisome|fatty acid beta-oxidation	path:bmor00071,path:bmor00592,path:bmor01040,path:bmor01100,path:bmor01212,path:bmor04146	Fatty acid degradation - Bombyx mori (domestic silkworm)|alpha-Linolenic acid metabolism - Bombyx mori (domestic silkworm)|Biosynthesis of unsaturated fatty acids - Bombyx mori (domestic silkworm)|Metabolic pathways - Bombyx mori (domestic silkworm)|Fatty acid metabolism - Bombyx mori (domestic silkworm)|Peroxisome - Bombyx mori (domestic silkworm)
BGIBMGA007228	9475.6	3681.53	15269.7	GO:0005328,GO:0005887,GO:0006836,GO:0016020	neurotransmitter:sodium symporter activity|integral to plasma membrane|neurotransmitter transport|membrane
BGIBMGA007384	21.4474	8.31771	34.577	GO:0007166,GO:0016020	cell surface receptor signaling pathway|membrane
BGIBMGA001231	434.252	163.619	704.884
BGIBMGA006280	52.0653	19.6031	84.5276	GO:0005576	extracellular region
BGIBMGA011209	695.413	260.416	1130.41
BGIBMGA004612	28120.8	9637.53	46604	GO:0006457,GO:0051082,GO:0005524	protein folding|unfolded protein binding|ATP binding	path:bmor04141	Protein processing in endoplasmic reticulum - Bombyx mori (domestic silkworm)
BGIBMGA003917	20.8589	6.94779	34.77
BGIBMGA001091	7.7969	2.51185	13.0819	GO:0007155,GO:0007275,GO:0004867	cell adhesion|multicellular organismal development|serine-type endopeptidase inhibitor activity
BGIBMGA005670	141.737	45.3433	238.131
BGIBMGA000017	36.9773	11.7629	62.1917	GO:0005576	extracellular region
BGIBMGA014242	329.217	104.459	553.976
BGIBMGA013782	469.969	136.171	803.767
BGIBMGA011616	102.7	29.2473	176.153
BGIBMGA014225	5.8315	1.6194	10.0436
BGIBMGA001176	16.1368	4.18403	28.0896
BGIBMGA010023	8637.21	2227.34	15047.1	GO:0004252,GO:0006508	serine-type endopeptidase activity|proteolysis
BGIBMGA007546	1499.54	383.369	2615.71
BGIBMGA013803	41.7923	10.0163	73.5683
BGIBMGA000417	13.5218	3.16443	23.8791
BGIBMGA004123	36093.6	8359.73	63827.5
BGIBMGA011984	105.894	24.2527	187.535	GO:0009058,GO:0016769	biosynthetic process|transferase activity, transferring nitrogenous groups	path:bmor00250,path:bmor01100,path:bmor01200,path:bmor01210,path:bmor01230	Alanine, aspartate and glutamate metabolism - Bombyx mori (domestic silkworm)|Metabolic pathways - Bombyx mori (domestic silkworm)|Carbon metabolism - Bombyx mori (domestic silkworm)|2-Oxocarboxylic acid metabolism - Bombyx mori (domestic silkworm)|Biosynthesis of amino acids - Bombyx mori (domestic silkworm)
BGIBMGA011608	68.9312	15.6854	122.177	GO:0004553,GO:0005975	hydrolase activity, hydrolyzing O-glycosyl compounds|carbohydrate metabolic process
BGIBMGA005781	37.52	8.45447	66.5855
BGIBMGA014115	9.26371	1.86891	16.6585	GO:0004563,GO:0005975	beta-N-acetylhexosaminidase activity|carbohydrate metabolic process
BGIBMGA002910	5.1452	0.971641	9.31876	GO:0005215,GO:0006810,GO:0016021	transporter activity|transport|integral to membrane
BGIBMGA014551	3.38548	0.623772	6.14718
BGIBMGA004124	15559.5	2853.12	28265.8
BGIBMGA010528	19.0365	3.4595	34.6135	GO:0005328,GO:0005887,GO:0006836,GO:0016020	neurotransmitter:sodium symporter activity|integral to plasma membrane|neurotransmitter transport|membrane
BGIBMGA004002	24273.3	4375.17	44171.3
BGIBMGA004562	4.74422	0.621363	8.86707	GO:0005215,GO:0006810,GO:0016021	transporter activity|transport|integral to membrane
BGIBMGA001325	8.63276	0.971641	16.2939
BGIBMGA004869	111.605	9.00861	214.201
BGIBMGA004007	1555.21	122.825	2987.59
BGIBMGA004121	218.147	16.5179	419.777
BGIBMGA001092	69.1695	4.69982	133.639
BGIBMGA000861	197.702	10.6688	384.736
BGIBMGA005710	17.7364	0.647761	34.825	GO:0016491,GO:0016614,GO:0050660	oxidoreductase activity|oxidoreductase activity, acting on CH-OH group of donors|flavin adenine dinucleotide binding
BGIBMGA001634	2.45548	4.57658	0.334383
BGIBMGA014139	5.43994	9.89659	0.9833	GO:0016787,GO:0009166	hydrolase activity|nucleotide catabolic process	path:bmor00230,path:bmor00240,path:bmor00760,path:bmor01100	Purine metabolism - Bombyx mori (domestic silkworm)|Pyrimidine metabolism - Bombyx mori (domestic silkworm)|Nicotinate and nicotinamide metabolism - Bombyx mori (domestic silkworm)|Metabolic pathways - Bombyx mori (domestic silkworm)
BGIBMGA001718	2.92789	5.18969	0.666086
BGIBMGA008431	6.62407	11.5789	1.66923	GO:0008083	growth factor activity	path:bmor04350	TGF-beta signaling pathway - Bombyx mori (domestic silkworm)
BGIBMGA013812	7.49388	12.9697	2.01811
BGIBMGA007381	10.0762	17.1602	2.99228
BGIBMGA011110	14.4186	24.5154	4.32177
BGIBMGA006073	5.48939	9.30954	1.66923
BGIBMGA011583	4.15332	7.02063	1.28602
BGIBMGA001635	12.1318	20.2446	4.01904			path:bmor03040,path:bmor04141,path:bmor04144	Spliceosome - Bombyx mori (domestic silkworm)|Protein processing in endoplasmic reticulum - Bombyx mori (domestic silkworm)|Endocytosis - Bombyx mori (domestic silkworm)
BGIBMGA007969	7.56976	12.5041	2.63536
BGIBMGA005012	31.9502	52.5464	11.354
BGIBMGA004569	7.62996	12.5296	2.73034	GO:0003676,GO:0005622,GO:0008270	nucleic acid binding|intracellular|zinc ion binding
BGIBMGA009587	5.27348	8.59218	1.95479
BGIBMGA006781	6.73248	10.8296	2.63536
BGIBMGA013475	5.14385	8.27228	2.01543	GO:0005622,GO:0006355	intracellular|regulation of transcription, DNA-dependent
BGIBMGA002204	6.42821	10.2184	2.63804
BGIBMGA005259	5.63063	8.91145	2.34981
BGIBMGA013848	7.49037	11.6621	3.31862	GO:0004867	serine-type endopeptidase inhibitor activity
BGIBMGA009960	16.2664	25.1464	7.38649
BGIBMGA002925	7.07265	10.9072	3.23813
BGIBMGA008627	7.18016	11.0707	3.28964
BGIBMGA009081	9.1342	13.9981	4.27026	GO:0005216,GO:0006811,GO:0016020	ion channel activity|ion transport|membrane
BGIBMGA002488	9.75053	14.8567	4.64434	GO:0006508,GO:0008235	proteolysis|metalloexopeptidase activity
BGIBMGA010473	8.13598	12.2357	4.03621
BGIBMGA005013	365.275	547.253	183.297
BGIBMGA013312	25.81	38.081	13.5391	GO:0004871,GO:0005634,GO:0007166	signal transducer activity|nucleus|cell surface receptor signaling pathway
BGIBMGA013122	9.39852	13.8092	4.98785	GO:0003676,GO:0005622,GO:0008270	nucleic acid binding|intracellular|zinc ion binding
BGIBMGA012793	10.542	15.4564	5.62764
BGIBMGA003424	16.1411	23.6505	8.63173
BGIBMGA009300	27.6908	40.1208	15.2609	GO:0004383,GO:0006182,GO:0009190,GO:0016849	guanylate cyclase activity|cGMP biosynthetic process|cyclic nucleotide biosynthetic process|phosphorus-oxygen lyase activity
BGIBMGA012405	49.922	72.0173	27.8268
BGIBMGA010453	20.1629	28.9374	11.3884	GO:0005509,GO:0007156,GO:0016020	calcium ion binding|homophilic cell adhesion|membrane	path:bmor04391	Hippo signaling pathway - fly - Bombyx mori (domestic silkworm)
BGIBMGA008257	12.1942	17.4286	6.95981
BGIBMGA003208	98.7412	140.753	56.7297	GO:0008270,GO:0003700,GO:0005634,GO:0006355,GO:0043565	zinc ion binding|sequence-specific DNA binding transcription factor activity|nucleus|regulation of transcription, DNA-dependent|sequence-specific DNA binding
BGIBMGA007420	36.3896	51.7178	21.0613
BGIBMGA007914	45.7902	64.9466	26.6337	GO:0003700,GO:0005634,GO:0006355,GO:0008270,GO:0043565,GO:0003707	sequence-specific DNA binding transcription factor activity|nucleus|regulation of transcription, DNA-dependent|zinc ion binding|sequence-specific DNA binding|steroid hormone receptor activity
BGIBMGA012081	13.9971	19.7944	8.19969
BGIBMGA003436	14.4006	20.351	8.45028
BGIBMGA009328	30.1081	42.4311	17.7851
BGIBMGA013086	12.9952	18.284	7.70638			path:bmor03440,path:bmor03460	Homologous recombination - Bombyx mori (domestic silkworm)|Fanconi anemia pathway - Bombyx mori (domestic silkworm)
BGIBMGA013776	20.1453	28.264	12.0266
BGIBMGA008715	31.4211	43.9462	18.8961
BGIBMGA013204	40.0799	55.8576	24.3022	GO:0003725,GO:0005622	double-stranded RNA binding|intracellular
BGIBMGA001410	20.2691	27.8176	12.7205
BGIBMGA001365	24.4705	33.5019	15.4391
BGIBMGA007609	83.8701	114.693	53.0472
BGIBMGA007605	194.729	265.575	123.884
BGIBMGA002800	36.158	49.2683	23.0478
BGIBMGA013730	169.436	230.565	108.306
BGIBMGA007861	57.34	77.7072	36.9728	GO:0005737,GO:0006817,GO:0005201,GO:0005581	cytoplasm|phosphate ion transport|extracellular matrix structural constituent|collagen
BGIBMGA008159	103.083	139.46	66.706
BGIBMGA012319	23.9009	32.2815	15.5202
BGIBMGA005876	32.2656	43.4489	21.0823	GO:0007160,GO:0016020	cell-matrix adhesion|membrane
BGIBMGA008588	44.4411	59.7891	29.093
BGIBMGA003290	41.4614	55.6075	27.3154
BGIBMGA011735	67.2652	90.1367	44.3936	GO:0003676	nucleic acid binding
BGIBMGA005897	376.804	249.348	504.261	GO:0003824	catalytic activity	path:bmor00270,path:bmor00330,path:bmor00410,path:bmor00480,path:bmor01100	Cysteine and methionine metabolism - Bombyx mori (domestic silkworm)|Arginine and proline metabolism - Bombyx mori (domestic silkworm)|beta-Alanine metabolism - Bombyx mori (domestic silkworm)|Glutathione metabolism - Bombyx mori (domestic silkworm)|Metabolic pathways - Bombyx mori (domestic silkworm)
BGIBMGA004251	754.154	489.367	1018.94	GO:0003824	catalytic activity	path:bmor00330,path:bmor00480,path:bmor01100	Arginine and proline metabolism - Bombyx mori (domestic silkworm)|Glutathione metabolism - Bombyx mori (domestic silkworm)|Metabolic pathways - Bombyx mori (domestic silkworm)
BGIBMGA008872	257.702	161.662	353.741
BGIBMGA008818	10163	6319.79	14006.2	GO:0008152	metabolic process	path:bmor00790,path:bmor01100	Folate biosynthesis - Bombyx mori (domestic silkworm)|Metabolic pathways - Bombyx mori (domestic silkworm)
BGIBMGA007784	351.861	214.861	488.861	GO:0005524,GO:0006810,GO:0016021,GO:0042626,GO:0016887	ATP binding|transport|integral to membrane|ATPase activity, coupled to transmembrane movement of substances|ATPase activity
BGIBMGA014212	42.603	25.0694	60.1365	GO:0005634	nucleus
BGIBMGA007281	672.789	389.434	956.143
BGIBMGA007254	136.799	78.6105	194.988
BGIBMGA012790	226.646	129.684	323.608	GO:0005215,GO:0006810,GO:0016021	transporter activity|transport|integral to membrane
BGIBMGA011646	13.9179	7.82582	20.01	GO:0004563,GO:0005975	beta-N-acetylhexosaminidase activity|carbohydrate metabolic process	path:bmor00511,path:bmor00520,path:bmor00531,path:bmor00603,path:bmor00604,path:bmor01100,path:bmor04142	Other glycan degradation - Bombyx mori (domestic silkworm)|Amino sugar and nucleotide sugar metabolism - Bombyx mori (domestic silkworm)|Glycosaminoglycan degradation - Bombyx mori (domestic silkworm)|Glycosphingolipid biosynthesis - globo series - Bombyx mori (domestic silkworm)|Glycosphingolipid biosynthesis - ganglio series - Bombyx mori (domestic silkworm)|Metabolic pathways - Bombyx mori (do…
BGIBMGA001007	1050.26	570.869	1529.65
BGIBMGA003963	11.6168	5.63803	17.5956
BGIBMGA005364	15.9862	7.74324	24.2291	GO:0016740	transferase activity
BGIBMGA013862	27.3537	11.0025	43.7048	GO:0008152,GO:0016758	metabolic process|transferase activity, transferring hexosyl groups
BGIBMGA010158	6.49773	2.55606	10.4394
BGIBMGA013861	33.8052	8.3174	59.293	GO:0008152,GO:0016758	metabolic process|transferase activity, transferring hexosyl groups
BGIBMGA005908	22.1913	4.9753	39.4073	GO:0008898	homocysteine S-methyltransferase activity
BGIBMGA004115	23796.9	2645.14	44948.6
BGIBMGA011017	3.9097	0.345336	7.47406
BGIBMGA013545	5.44108	10.5464	0.335728
BGIBMGA009426	2.86198	5.38824	0.335728
BGIBMGA011420	4.88275	8.72653	1.03897
BGIBMGA012362	3.10567	5.53987	0.671457			path:bmor00230	Purine metabolism - Bombyx mori (domestic silkworm)
BGIBMGA014191	3.07779	5.48412	0.671457	GO:0004553,GO:0005975	hydrolase activity, hydrolyzing O-glycosyl compounds|carbohydrate metabolic process
BGIBMGA011470	5.78457	10.1805	1.38866
BGIBMGA006322	5.12253	8.85641	1.38866	GO:0004383,GO:0006182,GO:0009190,GO:0016849	guanylate cyclase activity|cGMP biosynthetic process|cyclic nucleotide biosynthetic process|phosphorus-oxygen lyase activity
BGIBMGA002877	4.78811	8.12398	1.45224
BGIBMGA012423	4.90173	8.04729	1.75618	GO:0004252,GO:0006508	serine-type endopeptidase activity|proteolysis
BGIBMGA014533	14.596	22.8108	6.38117
BGIBMGA013346	13.1906	20.473	5.9082	GO:0005216,GO:0006811,GO:0016020	ion channel activity|ion transport|membrane
BGIBMGA003215	7.62223	11.7716	3.47283
BGIBMGA006493	8.35061	12.8927	3.80856	GO:0003676,GO:0005622,GO:0008270	nucleic acid binding|intracellular|zinc ion binding
BGIBMGA013615	13.6017	20.9099	6.29354
BGIBMGA009299	21.8558	33.407	10.3045	GO:0004383,GO:0006182	guanylate cyclase activity|cGMP biosynthetic process
BGIBMGA008123	9.90028	14.9492	4.8514
BGIBMGA009460	36.2936	54.092	18.4953
BGIBMGA002117	9.90587	14.5967	5.21505
BGIBMGA005050	40.4952	59.32	21.6704
BGIBMGA008825	22.097	32.3613	11.8327
BGIBMGA001985	22.5902	32.7639	12.4165
BGIBMGA004614	52.2209	75.224	29.2177			path:bmor03040,path:bmor04141,path:bmor04144	Spliceosome - Bombyx mori (domestic silkworm)|Protein processing in endoplasmic reticulum - Bombyx mori (domestic silkworm)|Endocytosis - Bombyx mori (domestic silkworm)
BGIBMGA013143	16.1757	23.0479	9.30349
BGIBMGA014618	31.7203	45.1136	18.3271
BGIBMGA010121	15.7566	22.3726	9.14066	GO:0005622,GO:0007165	intracellular|signal transduction
BGIBMGA004412	82.4091	116.579	48.2395
BGIBMGA008381	39.0656	55.235	22.8962
BGIBMGA011107	17.1868	24.2474	10.1261
BGIBMGA002064	17.002	23.9018	10.1021	GO:0009190,GO:0016849	cyclic nucleotide biosynthetic process|phosphorus-oxygen lyase activity	path:bmor00230	Purine metabolism - Bombyx mori (domestic silkworm)
BGIBMGA002224	15.6537	21.9683	9.33915
BGIBMGA005549	31.2254	43.4088	19.0419
BGIBMGA012629	67.7058	93.8728	41.5389
BGIBMGA009811	19.0743	26.3082	11.8404	GO:0005515,GO:0008270	protein binding|zinc ion binding
BGIBMGA012282	22.5634	30.8029	14.3239	GO:0005509	calcium ion binding
BGIBMGA012768	21.2441	28.959	13.5292
BGIBMGA004786	28.9296	39.3337	18.5256
BGIBMGA006880	30.6695	41.6016	19.7374	GO:0003676	nucleic acid binding
BGIBMGA002897	30.0313	40.6151	19.4475
BGIBMGA012542	40.1075	54.1243	26.0907
BGIBMGA006671	20.5461	27.722	13.3702
BGIBMGA005198	23.6074	31.8303	15.3846
BGIBMGA008950	213.947	132.471	295.423
BGIBMGA013280	16.3696	10.0733	22.666
BGIBMGA010100	18.6199	11.139	26.1008	GO:0008152,GO:0016758	metabolic process|transferase activity, transferring hexosyl groups
BGIBMGA000658	8.10265	3.84848	12.3568
BGIBMGA009096	7.32727	3.37622	11.2783
BGIBMGA004287	2878.03	5748.3	7.76856
BGIBMGA004285	6796.85	13120.2	473.446
BGIBMGA009202	2199.3	4218.02	180.589
BGIBMGA010613	2.43544	4.55692	0.313953	GO:0016491	oxidoreductase activity	path:bmor01040,path:bmor01212	Biosynthesis of unsaturated fatty acids - Bombyx mori (domestic silkworm)|Fatty acid metabolism - Bombyx mori (domestic silkworm)
BGIBMGA009158	2.65464	4.93422	0.37506	GO:0008270	zinc ion binding
BGIBMGA004289	3316.44	6158.47	474.402
BGIBMGA002690	9.45405	17.3588	1.54931
BGIBMGA004882	72.1665	131.206	13.1271	GO:0003676	nucleic acid binding
BGIBMGA007377	1919.25	3467.08	371.422	GO:0004252,GO:0006508	serine-type endopeptidase activity|proteolysis
BGIBMGA003316	6.27297	11.1679	1.37803
BGIBMGA000674	7.84924	13.8557	1.84281	GO:0005272,GO:0006814,GO:0016020	sodium channel activity|sodium ion transport|membrane
BGIBMGA011714	253.709	447.137	60.2808
BGIBMGA008538	16.3475	28.7647	3.9303	GO:0008080	N-acetyltransferase activity
BGIBMGA005094	178.317	312.542	44.0913	GO:0005524,GO:0016887	ATP binding|ATPase activity
BGIBMGA008354	45.6203	79.338	11.9026	GO:0005549,GO:0006810	odorant binding|transport
BGIBMGA005703	380.363	654.436	106.29	GO:0016491,GO:0016614,GO:0050660	oxidoreductase activity|oxidoreductase activity, acting on CH-OH group of donors|flavin adenine dinucleotide binding
BGIBMGA005735	1287.64	2214.7	360.58			path:bmor00100,path:bmor01100	Steroid biosynthesis - Bombyx mori (domestic silkworm)|Metabolic pathways - Bombyx mori (domestic silkworm)
BGIBMGA010652	4.63818	7.95945	1.31692
BGIBMGA008279	5.72654	9.63073	1.82236	GO:0004252,GO:0006508	serine-type endopeptidase activity|proteolysis
BGIBMGA007391	713.787	1199.51	228.065	GO:0009058,GO:0016769	biosynthetic process|transferase activity, transferring nitrogenous groups	path:bmor00300,path:bmor00310,path:bmor00380,path:bmor01100,path:bmor01210,path:bmor01230	Lysine biosynthesis - Bombyx mori (domestic silkworm)|Lysine degradation - Bombyx mori (domestic silkworm)|Tryptophan metabolism - Bombyx mori (domestic silkworm)|Metabolic pathways - Bombyx mori (domestic silkworm)|2-Oxocarboxylic acid metabolism - Bombyx mori (domestic silkworm)|Biosynthesis of amino acids - Bombyx mori (domestic silkworm)
BGIBMGA011489	12.6081	21.023	4.19312
BGIBMGA009477	1427.7	2359.2	496.196	GO:0004180,GO:0006508	carboxypeptidase activity|proteolysis
BGIBMGA003729	514.813	848.85	180.777
BGIBMGA001204	22.0604	35.9771	8.14362	GO:0008270	zinc ion binding
BGIBMGA009874	54.5565	88.6517	20.4613
BGIBMGA000338	19.2365	31.1916	7.28152	GO:0042302	structural constituent of cuticle
BGIBMGA002901	28.6222	46.2056	11.0387
BGIBMGA001338	48.5347	77.8566	19.2128	GO:0008152,GO:0016758	metabolic process|transferase activity, transferring hexosyl groups
BGIBMGA000254	16.1676	25.4896	6.84561	GO:0042302	structural constituent of cuticle
BGIBMGA001865	365.335	575.929	154.742	GO:0003824,GO:0044237,GO:0050662	catalytic activity|cellular metabolic process|coenzyme binding	path:bmor00052,path:bmor00520,path:bmor01100	Galactose metabolism - Bombyx mori (domestic silkworm)|Amino sugar and nucleotide sugar metabolism - Bombyx mori (domestic silkworm)|Metabolic pathways - Bombyx mori (domestic silkworm)
BGIBMGA004045	25.1449	39.6346	10.6552
BGIBMGA011100	281.208	440.824	121.591	GO:0016740	transferase activity
BGIBMGA012560	1393.6	2183.48	603.727	GO:0005737,GO:0016616,GO:0046168,GO:0051287,GO:0005975,GO:0016614	cytoplasm|oxidoreductase activity, acting on the CH-OH group of donors, NAD or NADP as acceptor|glycerol-3-phosphate catabolic process|NAD binding|carbohydrate metabolic process|oxidoreductase activity, acting on CH-OH group of donors	path:bmor00564	Glycerophospholipid metabolism - Bombyx mori (domestic silkworm)
BGIBMGA013272	1148.66	1786.76	510.562
BGIBMGA010840	613.91	949.15	278.67	GO:0003725,GO:0005622,GO:0003676,GO:0004386,GO:0005524,GO:0008026	double-stranded RNA binding|intracellular|nucleic acid binding|helicase activity|ATP binding|ATP-dependent helicase activity
BGIBMGA007899	236.963	363.481	110.445	GO:0005576,GO:0006030,GO:0008061	extracellular region|chitin metabolic process|chitin binding
BGIBMGA005015	40.0495	61.3472	18.7519	GO:0004497	monooxygenase activity
BGIBMGA005025	4196.19	6405.16	1987.23
BGIBMGA011578	295.861	450.165	141.557
BGIBMGA010717	10.8486	16.4501	5.24696
BGIBMGA004140	666.633	1008.78	324.486	GO:0016874	ligase activity	path:bmor00280,path:bmor01100	Valine, leucine and isoleucine degradation - Bombyx mori (domestic silkworm)|Metabolic pathways - Bombyx mori (domestic silkworm)
BGIBMGA004540	10.4253	15.7648	5.08591			path:bmor04141	Protein processing in endoplasmic reticulum - Bombyx mori (domestic silkworm)
BGIBMGA010596	523.33	791.151	255.51	GO:0003677,GO:0005622,GO:0005515,GO:0006355,GO:0008270,GO:0005634	DNA binding|intracellular|protein binding|regulation of transcription, DNA-dependent|zinc ion binding|nucleus
BGIBMGA002539	4420.98	6662.56	2179.39	GO:0015992,GO:0016020	proton transport|membrane	path:bmor00190,path:bmor01100,path:bmor04142,path:bmor04145	Oxidative phosphorylation - Bombyx mori (domestic silkworm)|Metabolic pathways - Bombyx mori (domestic silkworm)|Lysosome - Bombyx mori (domestic silkworm)|Phagosome - Bombyx mori (domestic silkworm)
BGIBMGA001745	19.4638	29.2242	9.70342	GO:0004252,GO:0006508	serine-type endopeptidase activity|proteolysis
BGIBMGA003315	22.0209	33.0623	10.9794	GO:0009190,GO:0016849,GO:0004016,GO:0016021	cyclic nucleotide biosynthetic process|phosphorus-oxygen lyase activity|adenylate cyclase activity|integral to membrane
BGIBMGA012752	41.4724	62.2375	20.7073
BGIBMGA000171	81.0032	121.513	40.4934
BGIBMGA002827	369.431	553.978	184.884
BGIBMGA008348	4785.15	7153.96	2416.35	GO:0008158,GO:0016020	hedgehog receptor activity|membrane	path:bmor04142	Lysosome - Bombyx mori (domestic silkworm)
BGIBMGA011498	37.6778	56.2919	19.0637	GO:0003676,GO:0005622,GO:0008270	nucleic acid binding|intracellular|zinc ion binding
BGIBMGA004147	898.462	1341.85	455.076
BGIBMGA002899	34.1711	50.9968	17.3454
BGIBMGA004303	9.60582	14.3193	4.89236
BGIBMGA002538	911.502	1358.28	464.724	GO:0015992,GO:0016020	proton transport|membrane
BGIBMGA000324	2343.02	3479.75	1206.29	GO:0042302	structural constituent of cuticle
BGIBMGA012584	23.3162	34.6075	12.0248			path:bmor04391	Hippo signaling pathway - fly - Bombyx mori (domestic silkworm)
BGIBMGA012792	46850	69231.3	24468.6	GO:0004252,GO:0006508	serine-type endopeptidase activity|proteolysis
BGIBMGA005607	22.578	33.3533	11.8027
BGIBMGA013860	355.276	523.095	187.458	GO:0008152,GO:0016758	metabolic process|transferase activity, transferring hexosyl groups	path:bmor00040,path:bmor00053,path:bmor00500,path:bmor00830,path:bmor00860,path:bmor00980,path:bmor00982,path:bmor00983,path:bmor01100	Pentose and glucuronate interconversions - Bombyx mori (domestic silkworm)|Ascorbate and aldarate metabolism - Bombyx mori (domestic silkworm)|Starch and sucrose metabolism - Bombyx mori (domestic silkworm)|Retinol metabolism - Bombyx mori (domestic silkworm)|Porphyrin and chlorophyll metabolism - Bombyx mori (domestic silkworm)|Metabolism of xenobiotics by cytochrome P450 - Bombyx mori (domestic…
BGIBMGA004639	605.358	891.232	319.483	GO:0007166,GO:0016020	cell surface receptor signaling pathway|membrane	path:bmor04310	Wnt signaling pathway - Bombyx mori (domestic silkworm)
BGIBMGA010640	9639.05	14189.8	5088.29	GO:0006629	lipid metabolic process
BGIBMGA001511	41.0555	60.169	21.942
BGIBMGA009180	43.0076	63.0212	22.994
BGIBMGA001301	39.6383	57.9478	21.3289	GO:0007155,GO:0016020	cell adhesion|membrane
BGIBMGA002548	1468.13	2136.17	800.102	GO:0042302	structural constituent of cuticle
BGIBMGA006333	147.839	214.91	80.7689
BGIBMGA003327	955.488	1387.48	523.495
BGIBMGA004814	126.683	183.93	69.4348
BGIBMGA012624	561.007	813.821	308.193			path:bmor00100,path:bmor01100	Steroid biosynthesis - Bombyx mori (domestic silkworm)|Metabolic pathways - Bombyx mori (domestic silkworm)
BGIBMGA012032	1347.49	1950.27	744.708	GO:0005524,GO:0006457	ATP binding|protein folding
BGIBMGA001227	1461.67	2112.73	810.619
BGIBMGA009408	169.742	245.002	94.4823	GO:0003677,GO:0003899	DNA binding|DNA-directed RNA polymerase activity	path:bmor00230,path:bmor00240,path:bmor01100,path:bmor03020	Purine metabolism - Bombyx mori (domestic silkworm)|Pyrimidine metabolism - Bombyx mori (domestic silkworm)|Metabolic pathways - Bombyx mori (domestic silkworm)|RNA polymerase - Bombyx mori (domestic silkworm)
BGIBMGA007396	35.2435	50.8135	19.6735
BGIBMGA007853	26.8182	38.6369	14.9995
BGIBMGA012262	418.856	602.325	235.388	GO:0007155,GO:0016020	cell adhesion|membrane
BGIBMGA013118	163.637	235.122	92.151	GO:0016491	oxidoreductase activity
BGIBMGA008280	4894.72	7031.38	2758.06	GO:0004252,GO:0006508	serine-type endopeptidase activity|proteolysis
BGIBMGA005724	398.591	572.577	224.606	GO:0008083	growth factor activity
BGIBMGA000714	1907.18	2739.55	1074.82
BGIBMGA005106	458.676	658.728	258.623
BGIBMGA008370	337.087	482.808	191.366	GO:0005634	nucleus
BGIBMGA001666	327.571	468.303	186.839
BGIBMGA003481	647	924.833	369.166
BGIBMGA001228	3708.84	5296.56	2121.12
BGIBMGA000328	666.483	950.959	382.008	GO:0042302	structural constituent of cuticle
BGIBMGA012263	613.641	875.538	351.744	GO:0007155,GO:0016020	cell adhesion|membrane
BGIBMGA001201	8266.78	11778.6	4754.91
BGIBMGA014068	1002.88	1428	577.758
BGIBMGA012460	163.185	232.017	94.3537
BGIBMGA001637	90.6141	128.795	52.433
BGIBMGA012810	93.5285	132.827	54.2304	GO:0006508,GO:0008236	proteolysis|serine-type peptidase activity	path:bmor03060	Protein export - Bombyx mori (domestic silkworm)
BGIBMGA010479	32.2661	45.8124	18.7199
BGIBMGA002430	13185.2	18698.3	7672.11			path:bmor04512	ECM-receptor interaction - Bombyx mori (domestic silkworm)
BGIBMGA010150	375.597	531.703	219.492
BGIBMGA005699	23.5713	33.295	13.8477
BGIBMGA000944	2550.51	3598.55	1502.48
BGIBMGA000005	468.398	660.706	276.091	GO:0004497,GO:0005506,GO:0020037	monooxygenase activity|iron ion binding|heme binding
BGIBMGA003178	19.8244	27.9581	11.6907	GO:0006810,GO:0016020	transport|membrane
BGIBMGA000590	61.4281	86.6217	36.2345	GO:0008083	growth factor activity
BGIBMGA000875	578.564	815.041	342.088
BGIBMGA006264	151.064	212.32	89.8082
BGIBMGA008965	372.422	523.202	221.642	GO:0005634,GO:0003677,GO:0006355	nucleus|DNA binding|regulation of transcription, DNA-dependent
BGIBMGA007973	88.827	124.77	52.8841
BGIBMGA006595	329.465	462.471	196.459
BGIBMGA012265	296.545	416.216	176.873	GO:0007155,GO:0016020	cell adhesion|membrane
BGIBMGA005576	17607.2	24693.6	10520.9	GO:0005515	protein binding
BGIBMGA004783	43.4956	60.9886	26.0027	GO:0004835,GO:0006464	tubulin-tyrosine ligase activity|cellular protein modification process
BGIBMGA013507	22.6563	31.7285	13.5841	GO:0005634	nucleus
BGIBMGA010143	60.9854	85.2906	36.6802	GO:0042302	structural constituent of cuticle
BGIBMGA009772	1027.95	1437.51	618.401
BGIBMGA012038	130.507	182.377	78.637	GO:0006508	proteolysis
BGIBMGA006334	103.86	145.057	62.6619
BGIBMGA006758	1302.27	1816.73	787.8
BGIBMGA001803	4239.54	5913.68	2565.41	GO:0004177,GO:0005622,GO:0006508	aminopeptidase activity|intracellular|proteolysis	path:bmor00480,path:bmor01100	Glutathione metabolism - Bombyx mori (domestic silkworm)|Metabolic pathways - Bombyx mori (domestic silkworm)
BGIBMGA012518	82.3986	114.738	50.059	GO:0003676,GO:0005622,GO:0008270	nucleic acid binding|intracellular|zinc ion binding
BGIBMGA003099	16.4116	22.8364	9.98669	GO:0004114,GO:0007165	3',5'-cyclic-nucleotide phosphodiesterase activity|signal transduction
BGIBMGA002549	75.3674	104.847	45.8881	GO:0042302	structural constituent of cuticle
BGIBMGA005024	6235.8	8642.92	3828.68
BGIBMGA013087	230.027	318.382	141.672
BGIBMGA011367	199.138	275.606	122.669
BGIBMGA010002	28.1239	38.9001	17.3477	GO:0005622,GO:0007165	intracellular|signal transduction
BGIBMGA003698	24.278	33.5448	15.0112
BGIBMGA001575	95.3626	131.721	59.0039
BGIBMGA009013	34.6415	47.8056	21.4775	GO:0006508,GO:0008234	proteolysis|cysteine-type peptidase activity
BGIBMGA002540	46.9987	64.7935	29.2038	GO:0016491	oxidoreductase activity	path:bmor00860,path:bmor01100	Porphyrin and chlorophyll metabolism - Bombyx mori (domestic silkworm)|Metabolic pathways - Bombyx mori (domestic silkworm)
BGIBMGA004613	45.2123	62.3053	28.1193			path:bmor03040,path:bmor04141,path:bmor04144	Spliceosome - Bombyx mori (domestic silkworm)|Protein processing in endoplasmic reticulum - Bombyx mori (domestic silkworm)|Endocytosis - Bombyx mori (domestic silkworm)
BGIBMGA007183	151205	208334	94076	GO:0004252,GO:0006508	serine-type endopeptidase activity|proteolysis
BGIBMGA009671	312.748	430.588	194.908	GO:0003824,GO:0008152	catalytic activity|metabolic process
BGIBMGA012517	260.383	357.931	162.834	GO:0003676,GO:0005622,GO:0008270	nucleic acid binding|intracellular|zinc ion binding
BGIBMGA011983	895.989	1231.46	560.522	GO:0009058,GO:0016769	biosynthetic process|transferase activity, transferring nitrogenous groups	path:bmor00250,path:bmor01100,path:bmor01200,path:bmor01210,path:bmor01230	Alanine, aspartate and glutamate metabolism - Bombyx mori (domestic silkworm)|Metabolic pathways - Bombyx mori (domestic silkworm)|Carbon metabolism - Bombyx mori (domestic silkworm)|2-Oxocarboxylic acid metabolism - Bombyx mori (domestic silkworm)|Biosynthesis of amino acids - Bombyx mori (domestic silkworm)
BGIBMGA001645	158.337	217.542	99.1312
BGIBMGA009735	32.386	44.4948	20.2771
BGIBMGA003358	30.6092	42.0117	19.2067
BGIBMGA002730	549.804	754.418	345.191	GO:0008152,GO:0016491	metabolic process|oxidoreductase activity
BGIBMGA008839	72.3398	99.2297	45.45	GO:0008270	zinc ion binding
BGIBMGA005057	62.2144	85.2124	39.2164	GO:0008152	metabolic process	path:bmor00564,path:bmor04146	Glycerophospholipid metabolism - Bombyx mori (domestic silkworm)|Peroxisome - Bombyx mori (domestic silkworm)
BGIBMGA007194	350.586	478.957	222.215	GO:0004176,GO:0005524,GO:0004252,GO:0006508	ATP-dependent peptidase activity|ATP binding|serine-type endopeptidase activity|proteolysis
BGIBMGA002675	395.723	540.228	251.218	GO:0016740	transferase activity
BGIBMGA011368	175.086	238.928	111.244	GO:0004197,GO:0004221,GO:0006511	cysteine-type endopeptidase activity|ubiquitin thiolesterase activity|ubiquitin-dependent protein catabolic process
BGIBMGA001251	26.2812	35.8486	16.7137	GO:0005634	nucleus	path:bmor04068,path:bmor04310,path:bmor04630	FoxO signaling pathway - Bombyx mori (domestic silkworm)|Wnt signaling pathway - Bombyx mori (domestic silkworm)|Jak-STAT signaling pathway - Bombyx mori (domestic silkworm)
BGIBMGA006476	505.278	689.019	321.537	GO:0003676	nucleic acid binding	path:bmor03015	mRNA surveillance pathway - Bombyx mori (domestic silkworm)
BGIBMGA000596	6800.05	9268.54	4331.56	GO:0000221,GO:0005524,GO:0015986,GO:0046933,GO:0046961	vacuolar proton-transporting V-type ATPase, V1 domain|ATP binding|ATP synthesis coupled proton transport|proton-transporting ATP synthase activity, rotational mechanism|proton-transporting ATPase activity, rotational mechanism	path:bmor00190,path:bmor01100,path:bmor04142,path:bmor04145	Oxidative phosphorylation - Bombyx mori (domestic silkworm)|Metabolic pathways - Bombyx mori (domestic silkworm)|Lysosome - Bombyx mori (domestic silkworm)|Phagosome - Bombyx mori (domestic silkworm)
BGIBMGA011308	1450.81	1977.12	924.506	GO:0003995	acyl-CoA dehydrogenase activity	path:bmor00071,path:bmor00280,path:bmor01100,path:bmor01212	Fatty acid degradation - Bombyx mori (domestic silkworm)|Valine, leucine and isoleucine degradation - Bombyx mori (domestic silkworm)|Metabolic pathways - Bombyx mori (domestic silkworm)|Fatty acid metabolism - Bombyx mori (domestic silkworm)
BGIBMGA003129	357.547	487.088	228.006
BGIBMGA000028	681.803	927.089	436.517
BGIBMGA013930	887.397	1205.98	568.812	GO:0004301,GO:0009636,GO:0016020	epoxide hydrolase activity|response to toxic substance|membrane	path:bmor00981	Insect hormone biosynthesis - Bombyx mori (domestic silkworm)
BGIBMGA010089	51.7382	70.2863	33.1901
BGIBMGA002348	147.024	199.653	94.3943	GO:0003746,GO:0006414	translation elongation factor activity|translational elongation
BGIBMGA003234	42.3583	57.505	27.2115
BGIBMGA011660	53.4254	72.4898	34.361
BGIBMGA011412	579.385	785.907	372.863	GO:0008152,GO:0016652	metabolic process|oxidoreductase activity, acting on NAD(P)H, NAD(P) as acceptor	path:bmor00020,path:bmor01100,path:bmor01200,path:bmor01210,path:bmor01230	Citrate cycle (TCA cycle) - Bombyx mori (domestic silkworm)|Metabolic pathways - Bombyx mori (domestic silkworm)|Carbon metabolism - Bombyx mori (domestic silkworm)|2-Oxocarboxylic acid metabolism - Bombyx mori (domestic silkworm)|Biosynthesis of amino acids - Bombyx mori (domestic silkworm)
BGIBMGA008879	780.4	1058.07	502.735	GO:0000221,GO:0005524,GO:0015986,GO:0046933,GO:0046961	vacuolar proton-transporting V-type ATPase, V1 domain|ATP binding|ATP synthesis coupled proton transport|proton-transporting ATP synthase activity, rotational mechanism|proton-transporting ATPase activity, rotational mechanism
BGIBMGA005845	489.635	663.774	315.496	GO:0009058,GO:0016769	biosynthetic process|transferase activity, transferring nitrogenous groups	path:bmor00600,path:bmor01100	Sphingolipid metabolism - Bombyx mori (domestic silkworm)|Metabolic pathways - Bombyx mori (domestic silkworm)
BGIBMGA010561	67.2779	91.1646	43.3913			path:bmor04068,path:bmor04070,path:bmor04150,path:bmor04630	FoxO signaling pathway - Bombyx mori (domestic silkworm)|Phosphatidylinositol signaling system - Bombyx mori (domestic silkworm)|mTOR signaling pathway - Bombyx mori (domestic silkworm)|Jak-STAT signaling pathway - Bombyx mori (domestic silkworm)
BGIBMGA005957	290.031	392.761	187.302
BGIBMGA003119	147.578	199.722	95.4335	GO:0003746,GO:0006414	translation elongation factor activity|translational elongation
BGIBMGA013322	87.3932	118.27	56.5168
BGIBMGA010290	43.5792	58.9573	28.201	GO:0016787,GO:0009166	hydrolase activity|nucleotide catabolic process
BGIBMGA005490	409.788	554.017	265.56	GO:0005525,GO:0007049	GTP binding|cell cycle
BGIBMGA008294	308.635	417.245	200.024	GO:0003676,GO:0005524,GO:0008026	nucleic acid binding|ATP binding|ATP-dependent helicase activity
BGIBMGA012333	94.0969	127.199	60.995
BGIBMGA014193	76.4828	103.329	49.6369
BGIBMGA004557	24.143	32.6161	15.6698
BGIBMGA002799	29.8525	40.3272	19.3777
BGIBMGA006875	160.7	216.936	104.465
BGIBMGA006497	6840.88	9234.05	4447.71	GO:0004872,GO:0016021	receptor activity|integral to membrane
BGIBMGA004042	41.0084	55.3474	26.6694
BGIBMGA007083	100.397	135.48	65.3149	GO:0005249,GO:0006813,GO:0008076,GO:0016020	voltage-gated potassium channel activity|potassium ion transport|voltage-gated potassium channel complex|membrane
BGIBMGA001174	52.9944	71.5082	34.4807
BGIBMGA000086	154.731	208.756	100.706
BGIBMGA012526	1745.72	2354.75	1136.69	GO:0008483,GO:0030170	transaminase activity|pyridoxal phosphate binding	path:bmor00564,path:bmor01100	Glycerophospholipid metabolism - Bombyx mori (domestic silkworm)|Metabolic pathways - Bombyx mori (domestic silkworm)
BGIBMGA010038	25.7078	34.6633	16.7523
BGIBMGA005035	1959.01	2640.78	1277.23
BGIBMGA001683	4309.16	5806.21	2812.11	GO:0003924,GO:0005525,GO:0043234,GO:0051258	GTPase activity|GTP binding|protein complex|protein polymerization	path:bmor04145	Phagosome - Bombyx mori (domestic silkworm)
BGIBMGA012303	60.5044	81.47	39.5387
BGIBMGA003569	4586.08	6173.29	2998.86	GO:0004252,GO:0006508	serine-type endopeptidase activity|proteolysis
BGIBMGA001250	27.2478	36.667	17.8286
BGIBMGA013062	24.4674	32.9123	16.0226
BGIBMGA008336	83.9857	112.92	55.0516	GO:0004672,GO:0005524,GO:0006468	protein kinase activity|ATP binding|protein phosphorylation	path:bmor04310,path:bmor04340,path:bmor04711	Wnt signaling pathway - Bombyx mori (domestic silkworm)|Hedgehog signaling pathway - Bombyx mori (domestic silkworm)|Circadian rhythm - fly - Bombyx mori (domestic silkworm)
BGIBMGA010988	562.751	756.096	369.406
BGIBMGA007269	389.871	523.649	256.092
BGIBMGA014507	2213.53	2972.71	1454.35	GO:0015986,GO:0016021,GO:0016469,GO:0046933,GO:0046961	ATP synthesis coupled proton transport|integral to membrane|proton-transporting two-sector ATPase complex|proton-transporting ATP synthase activity, rotational mechanism|proton-transporting ATPase activity, rotational mechanism	path:bmor00190,path:bmor01100,path:bmor04145	Oxidative phosphorylation - Bombyx mori (domestic silkworm)|Metabolic pathways - Bombyx mori (domestic silkworm)|Phagosome - Bombyx mori (domestic silkworm)
BGIBMGA010186	44.4845	59.7065	29.2626
BGIBMGA001558	544.025	729.623	358.427	GO:0004812,GO:0005524,GO:0006418	aminoacyl-tRNA ligase activity|ATP binding|tRNA aminoacylation for protein translation	path:bmor00970	Aminoacyl-tRNA biosynthesis - Bombyx mori (domestic silkworm)
BGIBMGA001277	199.235	267.111	131.359	GO:0004497,GO:0005506,GO:0020037	monooxygenase activity|iron ion binding|heme binding
BGIBMGA003701	161.865	216.673	107.057	GO:0016787	hydrolase activity
BGIBMGA009962	127.312	170.364	84.2607	GO:0004114,GO:0007165	3',5'-cyclic-nucleotide phosphodiesterase activity|signal transduction	path:bmor00230	Purine metabolism - Bombyx mori (domestic silkworm)
BGIBMGA011297	134.525	179.823	89.2265
BGIBMGA005701	411.621	550.142	273.101	GO:0030674,GO:0051015	protein binding, bridging|actin filament binding
BGIBMGA009000	1554.99	2077.93	1032.04	GO:0016491	oxidoreductase activity	path:bmor00020,path:bmor00190,path:bmor01100,path:bmor01200	Citrate cycle (TCA cycle) - Bombyx mori (domestic silkworm)|Oxidative phosphorylation - Bombyx mori (domestic silkworm)|Metabolic pathways - Bombyx mori (domestic silkworm)|Carbon metabolism - Bombyx mori (domestic silkworm)
BGIBMGA003196	6439.9	8598.23	4281.57	GO:0015986,GO:0016469,GO:0046933,GO:0046961	ATP synthesis coupled proton transport|proton-transporting two-sector ATPase complex|proton-transporting ATP synthase activity, rotational mechanism|proton-transporting ATPase activity, rotational mechanism	path:bmor00190,path:bmor01100,path:bmor04142,path:bmor04145	Oxidative phosphorylation - Bombyx mori (domestic silkworm)|Metabolic pathways - Bombyx mori (domestic silkworm)|Lysosome - Bombyx mori (domestic silkworm)|Phagosome - Bombyx mori (domestic silkworm)
BGIBMGA003374	35.6218	47.5196	23.724	GO:0005509	calcium ion binding
BGIBMGA014607	153.041	204.106	101.977	GO:0006626,GO:0042719,GO:0045039	protein targeting to mitochondrion|mitochondrial intermembrane space protein transporter complex|protein import into mitochondrial inner membrane
BGIBMGA005586	184.118	122.61	245.626
BGIBMGA008012	34.1135	22.6998	45.5272	GO:0000775,GO:0003677,GO:0005634,GO:0003676	chromosome, centromeric region|DNA binding|nucleus|nucleic acid binding
BGIBMGA012057	218.742	145.475	292.01
BGIBMGA000130	78.069	51.8894	104.249	GO:0016740	transferase activity
BGIBMGA010279	49.0807	32.5961	65.5652	GO:0005515	protein binding
BGIBMGA006672	165.179	109.585	220.774
BGIBMGA006891	783.782	518.678	1048.89	GO:0004713,GO:0005524,GO:0006468,GO:0009190,GO:0016849	protein tyrosine kinase activity|ATP binding|protein phosphorylation|cyclic nucleotide biosynthetic process|phosphorus-oxygen lyase activity
BGIBMGA006014	87.2368	57.4747	116.999	GO:0008270	zinc ion binding	path:bmor03022	Basal transcription factors - Bombyx mori (domestic silkworm)
BGIBMGA007193	63.2666	41.6542	84.8789			path:bmor03018	RNA degradation - Bombyx mori (domestic silkworm)
BGIBMGA014450	36.5945	24.076	49.113
BGIBMGA008167	1055.17	692.1	1418.23	GO:0006508,GO:0008236	proteolysis|serine-type peptidase activity
BGIBMGA006910	54.6751	35.8511	73.4992
BGIBMGA005342	135.18	88.6344	181.725	GO:0004221,GO:0005622,GO:0006511	ubiquitin thiolesterase activity|intracellular|ubiquitin-dependent protein catabolic process
BGIBMGA008897	95.8608	62.8313	128.89	GO:0003676,GO:0005622,GO:0008270	nucleic acid binding|intracellular|zinc ion binding
BGIBMGA011989	61.3149	40.1624	82.4675	GO:0003676,GO:0005622,GO:0008270	nucleic acid binding|intracellular|zinc ion binding
BGIBMGA002435	225.849	147.646	304.051
BGIBMGA011216	354.227	231.533	476.921	GO:0016740,GO:0004888,GO:0016020	transferase activity|transmembrane signaling receptor activity|membrane
BGIBMGA005869	23.8884	15.6052	32.1716
BGIBMGA001348	55.2836	36.1035	74.4637	GO:0016491	oxidoreductase activity	path:bmor00040,path:bmor00051,path:bmor00052,path:bmor00561,path:bmor00620,path:bmor01100	Pentose and glucuronate interconversions - Bombyx mori (domestic silkworm)|Fructose and mannose metabolism - Bombyx mori (domestic silkworm)|Galactose metabolism - Bombyx mori (domestic silkworm)|Glycerolipid metabolism - Bombyx mori (domestic silkworm)|Pyruvate metabolism - Bombyx mori (domestic silkworm)|Metabolic pathways - Bombyx mori (domestic silkworm)
BGIBMGA004292	91762.9	59923.3	123602
BGIBMGA004113	74.4684	48.6292	100.308
BGIBMGA004169	179.021	116.822	241.221
BGIBMGA006210	24.1864	15.7673	32.6054			path:bmor04120	Ubiquitin mediated proteolysis - Bombyx mori (domestic silkworm)
BGIBMGA004594	72.8361	47.4812	98.1911	GO:0005634,GO:0008270,GO:0003676,GO:0005622	nucleus|zinc ion binding|nucleic acid binding|intracellular
BGIBMGA012796	31.3579	20.4238	42.292
BGIBMGA005356	76.0312	49.4699	102.593	GO:0004497,GO:0005506,GO:0020037	monooxygenase activity|iron ion binding|heme binding
BGIBMGA011013	243.043	157.813	328.274
BGIBMGA011223	427.449	277.391	577.506	GO:0016874	ligase activity
BGIBMGA000577	101.795	65.8738	137.716	GO:0005216,GO:0006811,GO:0016020	ion channel activity|ion transport|membrane
BGIBMGA009407	93.0634	60.1465	125.98
BGIBMGA001987	41.342	26.712	55.972
BGIBMGA013774	160.393	103.629	217.157	GO:0003824,GO:0009116	catalytic activity|nucleoside metabolic process	path:bmor00240,path:bmor00983,path:bmor01100	Pyrimidine metabolism - Bombyx mori (domestic silkworm)|Drug metabolism - other enzymes - Bombyx mori (domestic silkworm)|Metabolic pathways - Bombyx mori (domestic silkworm)
BGIBMGA001559	70.9162	45.7355	96.0969	GO:0005515,GO:0005737	protein binding|cytoplasm	path:bmor04144	Endocytosis - Bombyx mori (domestic silkworm)
BGIBMGA008144	22.7298	14.5769	30.8828
BGIBMGA007132	51.4694	32.992	69.9468	GO:0003677,GO:0005622	DNA binding|intracellular	path:bmor03410	Base excision repair - Bombyx mori (domestic silkworm)
BGIBMGA001129	41.1159	26.3161	55.9157	GO:0003700,GO:0005634,GO:0006355,GO:0004348,GO:0005764,GO:0006665,GO:0007040	sequence-specific DNA binding transcription factor activity|nucleus|regulation of transcription, DNA-dependent|glucosylceramidase activity|lysosome|sphingolipid metabolic process|lysosome organization
BGIBMGA010545	150.768	96.2405	205.296	GO:0004672,GO:0005524,GO:0006468	protein kinase activity|ATP binding|protein phosphorylation	path:bmor04141	Protein processing in endoplasmic reticulum - Bombyx mori (domestic silkworm)
BGIBMGA003852	159.468	101.561	217.374
BGIBMGA000529	23.4227	14.9143	31.931	GO:0006508,GO:0008237,GO:0016020	proteolysis|metallopeptidase activity|membrane
BGIBMGA004407	34.8446	22.1725	47.5167			path:bmor03015	mRNA surveillance pathway - Bombyx mori (domestic silkworm)
BGIBMGA014172	32.5548	20.7069	44.4027
BGIBMGA012052	41.8874	26.6296	57.1452	GO:0003676,GO:0005622,GO:0008270	nucleic acid binding|intracellular|zinc ion binding
BGIBMGA002397	33.8933	21.524	46.2627
BGIBMGA008785	34.9669	22.1336	47.8002	GO:0003676,GO:0005622,GO:0008270	nucleic acid binding|intracellular|zinc ion binding
BGIBMGA013988	43.2198	27.347	59.0926	GO:0004553,GO:0005975	hydrolase activity, hydrolyzing O-glycosyl compounds|carbohydrate metabolic process	path:bmor00603,path:bmor04142	Glycosphingolipid biosynthesis - globo series - Bombyx mori (domestic silkworm)|Lysosome - Bombyx mori (domestic silkworm)
BGIBMGA007073	32.1895	20.36	44.0189	GO:0004197,GO:0004221,GO:0006511	cysteine-type endopeptidase activity|ubiquitin thiolesterase activity|ubiquitin-dependent protein catabolic process
BGIBMGA008080	445.282	280.31	610.254
BGIBMGA005275	19.8277	12.4684	27.1869			path:bmor03018	RNA degradation - Bombyx mori (domestic silkworm)
BGIBMGA008775	21.1464	13.2749	29.0179
BGIBMGA011524	3216.76	2016.92	4416.6	GO:0005622	intracellular	path:bmor04120	Ubiquitin mediated proteolysis - Bombyx mori (domestic silkworm)
BGIBMGA013262	27.4646	17.1928	37.7363
BGIBMGA009097	30.3697	18.9319	41.8074	GO:0005634,GO:0006139,GO:0008168	nucleus|nucleobase-containing compound metabolic process|methyltransferase activity
BGIBMGA012502	38.8759	24.2236	53.5281	GO:0005215,GO:0006810,GO:0016020	transporter activity|transport|membrane
BGIBMGA004420	895.746	556.425	1235.07	GO:0006508	proteolysis
BGIBMGA004024	115.886	71.9545	159.817
BGIBMGA000387	6010.72	3729.49	8291.95	GO:0016740	transferase activity
BGIBMGA001497	88.3543	54.6501	122.059	GO:0005634,GO:0005515,GO:0006355,GO:0008270,GO:0003677	nucleus|protein binding|regulation of transcription, DNA-dependent|zinc ion binding|DNA binding
BGIBMGA011755	453.185	279.987	626.382	GO:0004672,GO:0005524,GO:0006468	protein kinase activity|ATP binding|protein phosphorylation	path:bmor04068,path:bmor04150	FoxO signaling pathway - Bombyx mori (domestic silkworm)|mTOR signaling pathway - Bombyx mori (domestic silkworm)
BGIBMGA009749	146.244	89.5791	202.91	GO:0003677,GO:0005515,GO:0006355,GO:0008270	DNA binding|protein binding|regulation of transcription, DNA-dependent|zinc ion binding
BGIBMGA009412	20.3152	12.442	28.1883
BGIBMGA002776	71.3004	43.5568	99.044
BGIBMGA009253	77.0702	46.8955	107.245	GO:0006508,GO:0008233	proteolysis|peptidase activity
BGIBMGA004381	220.233	133.974	306.493			path:bmor04146	Peroxisome - Bombyx mori (domestic silkworm)
BGIBMGA009891	257.698	156.108	359.289	GO:0005576,GO:0006030,GO:0008061	extracellular region|chitin metabolic process|chitin binding	path:bmor00520	Amino sugar and nucleotide sugar metabolism - Bombyx mori (domestic silkworm)
BGIBMGA001034	36.5017	22.0514	50.952
BGIBMGA001926	1101.9	664.469	1539.33	GO:0008299	isoprenoid biosynthetic process	path:bmor00900,path:bmor01100	Terpenoid backbone biosynthesis - Bombyx mori (domestic silkworm)|Metabolic pathways - Bombyx mori (domestic silkworm)
BGIBMGA001773	24.9878	15.046	34.9297	GO:0005737,GO:0016462	cytoplasm|pyrophosphatase activity	path:bmor00230	Purine metabolism - Bombyx mori (domestic silkworm)
BGIBMGA005036	557.809	335.764	779.854	GO:0003824,GO:0008152	catalytic activity|metabolic process	path:bmor00520,path:bmor01100	Amino sugar and nucleotide sugar metabolism - Bombyx mori (domestic silkworm)|Metabolic pathways - Bombyx mori (domestic silkworm)
BGIBMGA006857	2463.34	1482.26	3444.42	GO:0005328,GO:0005887,GO:0006836,GO:0016020	neurotransmitter:sodium symporter activity|integral to plasma membrane|neurotransmitter transport|membrane
BGIBMGA005454	15.4605	9.23742	21.6835	GO:0005515,GO:0008270	protein binding|zinc ion binding
BGIBMGA013535	26.0596	15.5534	36.5659
BGIBMGA002427	645.616	384.794	906.439	GO:0005524,GO:0003676,GO:0004386	ATP binding|nucleic acid binding|helicase activity
BGIBMGA007679	34.9951	20.853	49.1371
BGIBMGA006904	21.8017	12.9733	30.6302	GO:0000785,GO:0003682,GO:0005634,GO:0006333	chromatin|chromatin binding|nucleus|chromatin assembly or disassembly
BGIBMGA001528	74.8422	44.5013	105.183
BGIBMGA000854	113.433	67.2754	159.591
BGIBMGA013986	87.4234	51.7619	123.085
BGIBMGA001758	17.4037	10.2458	24.5615
BGIBMGA011222	238.098	139.821	336.375	GO:0008152,GO:0016874,GO:0005524	metabolic process|ligase activity|ATP binding
BGIBMGA011032	38.5138	22.6067	54.4208
BGIBMGA008337	55.3652	32.341	78.3893	GO:0003676,GO:0008270	nucleic acid binding|zinc ion binding
BGIBMGA004245	48.1475	27.9979	68.297
BGIBMGA010830	20.0281	11.6355	28.4207	GO:0004222,GO:0006508	metalloendopeptidase activity|proteolysis
BGIBMGA008006	413.695	240.034	587.356
BGIBMGA014178	737.015	424.973	1049.06	GO:0004553,GO:0005975	hydrolase activity, hydrolyzing O-glycosyl compounds|carbohydrate metabolic process
BGIBMGA000906	28.207	16.2642	40.1497
BGIBMGA004323	59.501	34.2341	84.768
BGIBMGA001341	164.425	94.6009	234.249
BGIBMGA004406	4910.77	2798.01	7023.52
BGIBMGA007461	14.9664	8.51871	21.4141	GO:0005215,GO:0006810,GO:0016021	transporter activity|transport|integral to membrane
BGIBMGA011630	952.662	540.824	1364.5	GO:0003779,GO:0007010	actin binding|cytoskeleton organization
BGIBMGA005184	27.7841	15.7235	39.8447
BGIBMGA000809	228.759	128.493	329.025
BGIBMGA002464	706.99	395.719	1018.26
BGIBMGA013608	19.0235	10.6072	27.4398	GO:0004675,GO:0005024,GO:0016020,GO:0004672,GO:0005524,GO:0006468	transmembrane receptor protein serine/threonine kinase activity|transforming growth factor beta-activated receptor activity|membrane|protein kinase activity|ATP binding|protein phosphorylation
BGIBMGA012120	42.8506	23.7745	61.9266	GO:0043087	regulation of GTPase activity
BGIBMGA013875	19.9863	11.0484	28.9242
BGIBMGA002333	14.1938	7.84375	20.5438
BGIBMGA006816	223.606	123.169	324.044	GO:0005524,GO:0006807,GO:0003824,GO:0008152,GO:0016874,GO:0005737,GO:0006526,GO:0019856,GO:0016787,GO:0006520,GO:0016743,GO:0016597	ATP binding|nitrogen compound metabolic process|catalytic activity|metabolic process|ligase activity|cytoplasm|arginine biosynthetic process|pyrimidine nucleobase biosynthetic process|hydrolase activity|cellular amino acid metabolic process|carboxyl- or carbamoyltransferase activity|amino acid binding	path:bmor00240,path:bmor00250,path:bmor01100	Pyrimidine metabolism - Bombyx mori (domestic silkworm)|Alanine, aspartate and glutamate metabolism - Bombyx mori (domestic silkworm)|Metabolic pathways - Bombyx mori (domestic silkworm)
BGIBMGA013068	50.9531	27.9062	73.9999	GO:0003677	DNA binding
BGIBMGA000808	145.323	79.2406	211.406	GO:0004527,GO:0005634	exonuclease activity|nucleus	path:bmor03008,path:bmor03018	Ribosome biogenesis in eukaryotes - Bombyx mori (domestic silkworm)|RNA degradation - Bombyx mori (domestic silkworm)
BGIBMGA002635	1253	683.093	1822.91	GO:0005215,GO:0006810,GO:0016021	transporter activity|transport|integral to membrane
BGIBMGA005988	33.8793	18.4683	49.2903	GO:0005215,GO:0006810,GO:0016020	transporter activity|transport|membrane
BGIBMGA009890	20.8593	11.2821	30.4366	GO:0004553,GO:0005975	hydrolase activity, hydrolyzing O-glycosyl compounds|carbohydrate metabolic process
BGIBMGA011924	14.9994	8.10947	21.8893	GO:0007267	cell-cell signaling
BGIBMGA006544	42.7669	23.0637	62.4702	GO:0007186,GO:0016021	G-protein coupled receptor signaling pathway|integral to membrane
BGIBMGA001990	47.1803	25.4379	68.9228
BGIBMGA004366	32.0487	17.2327	46.8647			path:bmor00480,path:bmor01100	Glutathione metabolism - Bombyx mori (domestic silkworm)|Metabolic pathways - Bombyx mori (domestic silkworm)
BGIBMGA004574	15.31	8.21711	22.4029	GO:0006810,GO:0016020	transport|membrane
BGIBMGA011667	55.891	29.9271	81.855
BGIBMGA002465	302.407	161.323	443.491
BGIBMGA007492	11.5893	6.1699	17.0087	GO:0007166,GO:0016020	cell surface receptor signaling pathway|membrane
BGIBMGA004703	18.0648	9.60281	26.5268			path:bmor04150	mTOR signaling pathway - Bombyx mori (domestic silkworm)
BGIBMGA003542	81.001	42.6467	119.355
BGIBMGA011590	13.7592	7.20074	20.3178	GO:0004970,GO:0005234,GO:0016020	ionotropic glutamate receptor activity|extracellular-glutamate-gated ion channel activity|membrane
BGIBMGA000001	23.5662	12.2666	34.8657
BGIBMGA002463	686.667	357.251	1016.08
BGIBMGA013363	20.1073	10.4039	29.8108	GO:0003700,GO:0005634,GO:0006355,GO:0008270,GO:0043565,GO:0003707	sequence-specific DNA binding transcription factor activity|nucleus|regulation of transcription, DNA-dependent|zinc ion binding|sequence-specific DNA binding|steroid hormone receptor activity
BGIBMGA001145	38.4665	19.8965	57.0365
BGIBMGA012404	548.172	283.232	813.111	GO:0003676,GO:0005524,GO:0008026,GO:0004386	nucleic acid binding|ATP binding|ATP-dependent helicase activity|helicase activity
BGIBMGA001627	558.254	286.311	830.198
BGIBMGA012047	36.3394	18.6344	54.0445
BGIBMGA014566	11.1712	5.71682	16.6255	GO:0004559,GO:0005975	alpha-mannosidase activity|carbohydrate metabolic process
BGIBMGA009664	180.874	92.5238	269.224
BGIBMGA001356	13.6851	6.9709	20.3993
BGIBMGA005471	13.9509	7.09309	20.8087	GO:0016491	oxidoreductase activity	path:bmor01040,path:bmor01212	Biosynthesis of unsaturated fatty acids - Bombyx mori (domestic silkworm)|Fatty acid metabolism - Bombyx mori (domestic silkworm)
BGIBMGA008401	63.8274	32.1711	95.4837	GO:0008152	metabolic process	path:bmor00790,path:bmor01100	Folate biosynthesis - Bombyx mori (domestic silkworm)|Metabolic pathways - Bombyx mori (domestic silkworm)
BGIBMGA007264	59.8968	29.8287	89.965
BGIBMGA011028	97.8152	48.4353	147.195	GO:0005515,GO:0005622,GO:0042981,GO:0005524,GO:0006915	protein binding|intracellular|regulation of apoptotic process|ATP binding|apoptotic process
BGIBMGA012943	581.621	286.944	876.299	GO:0005488	binding
BGIBMGA009886	59.284	29.2296	89.3384
BGIBMGA003258	33.2353	16.3121	50.1584	GO:0005524	ATP binding
BGIBMGA007486	48.2053	23.5965	72.8141
BGIBMGA005613	58.0693	28.3727	87.7658
BGIBMGA000834	20.0485	9.75036	30.3466	GO:0005634,GO:0008270,GO:0003676,GO:0005622	nucleus|zinc ion binding|nucleic acid binding|intracellular
BGIBMGA012135	40.1961	19.4992	60.893
BGIBMGA000470	29.0534	14.0839	44.0229	GO:0006508,GO:0008237,GO:0016787,GO:0046983	proteolysis|metallopeptidase activity|hydrolase activity|protein dimerization activity	path:bmor00330,path:bmor01100,path:bmor01210,path:bmor01230	Arginine and proline metabolism - Bombyx mori (domestic silkworm)|Metabolic pathways - Bombyx mori (domestic silkworm)|2-Oxocarboxylic acid metabolism - Bombyx mori (domestic silkworm)|Biosynthesis of amino acids - Bombyx mori (domestic silkworm)
BGIBMGA005091	11.5529	5.58922	17.5165	GO:0006508	proteolysis
BGIBMGA007448	357.32	172.76	541.879
BGIBMGA013586	76.4923	36.5396	116.445
BGIBMGA010963	12.1461	5.69687	18.5953
BGIBMGA007234	7.77552	3.64023	11.9108	GO:0003777,GO:0005524,GO:0005875,GO:0007018	microtubule motor activity|ATP binding|microtubule associated complex|microtubule-based movement
BGIBMGA009887	316.826	147.269	486.382	GO:0007186,GO:0016021	G-protein coupled receptor signaling pathway|integral to membrane	path:bmor04080	Neuroactive ligand-receptor interaction - Bombyx mori (domestic silkworm)
BGIBMGA011741	19.9262	9.2095	30.643			path:bmor00230,path:bmor00240,path:bmor01100,path:bmor03020	Purine metabolism - Bombyx mori (domestic silkworm)|Pyrimidine metabolism - Bombyx mori (domestic silkworm)|Metabolic pathways - Bombyx mori (domestic silkworm)|RNA polymerase - Bombyx mori (domestic silkworm)
BGIBMGA010934	215.902	99.5745	332.23
BGIBMGA000584	38.4344	17.6246	59.2443	GO:0008745,GO:0009253	N-acetylmuramoyl-L-alanine amidase activity|peptidoglycan catabolic process
BGIBMGA010004	112.068	50.9635	173.173	GO:0016020	membrane
BGIBMGA012501	10.1096	4.52901	15.6903
BGIBMGA003221	873.498	391.078	1355.92
BGIBMGA008005	9.53366	4.25935	14.808
BGIBMGA014081	10.8771	4.81861	16.9356
BGIBMGA005668	13.5438	5.88679	21.2008
BGIBMGA007565	723.007	312.879	1133.13
BGIBMGA001315	23.0759	9.80611	36.3458	GO:0003677	DNA binding
BGIBMGA012866	34.8374	14.047	55.6278	GO:0008745,GO:0009253	N-acetylmuramoyl-L-alanine amidase activity|peptidoglycan catabolic process
BGIBMGA005664	349.403	140.274	558.531	GO:0004555,GO:0005991	alpha,alpha-trehalase activity|trehalose metabolic process	path:bmor00500,path:bmor01100	Starch and sucrose metabolism - Bombyx mori (domestic silkworm)|Metabolic pathways - Bombyx mori (domestic silkworm)
BGIBMGA002747	21.1647	8.39651	33.9328	GO:0005576	extracellular region
BGIBMGA000963	9.46952	3.73195	15.2071
BGIBMGA002855	24.9781	9.6267	40.3295
BGIBMGA010357	6.36556	2.39009	10.341
BGIBMGA004330	5.59287	2.02075	9.16498	GO:0005509	calcium ion binding
BGIBMGA005042	45.9422	16.478	75.4064
BGIBMGA000377	4.81121	1.71119	7.91123	GO:0003677,GO:0006355,GO:0003676,GO:0008270	DNA binding|regulation of transcription, DNA-dependent|nucleic acid binding|zinc ion binding
BGIBMGA010375	11.276	3.99364	18.5583
BGIBMGA001775	12.8821	4.40288	21.3614
BGIBMGA004583	4.9808	1.67531	8.28629
BGIBMGA006775	14.5945	4.83601	24.3529
BGIBMGA003703	165.287	54.3884	276.185
BGIBMGA014285	16.3192	5.11765	27.5208	GO:0005576	extracellular region
BGIBMGA007766	684.37	207.213	1161.53	GO:0006071,GO:0008889	glycerol metabolic process|glycerophosphodiester phosphodiesterase activity
BGIBMGA011006	4.45163	1.30598	7.59727
BGIBMGA001663	4.64747	1.29399	8.00095	GO:0003676,GO:0005622,GO:0008270	nucleic acid binding|intracellular|zinc ion binding
BGIBMGA002077	3.69734	1.02434	6.37034	GO:0042318	penicillin biosynthetic process
BGIBMGA011091	6.15279	1.59559	10.71			path:bmor00561,path:bmor00564,path:bmor01100	Glycerolipid metabolism - Bombyx mori (domestic silkworm)|Glycerophospholipid metabolism - Bombyx mori (domestic silkworm)|Metabolic pathways - Bombyx mori (domestic silkworm)
BGIBMGA012289	3.73166	0.960537	6.50278
BGIBMGA000478	4.60092	0.968501	8.23334
BGIBMGA003724	10.3112	2.01279	18.6097	GO:0003950,GO:0006471	NAD+ ADP-ribosyltransferase activity|protein ADP-ribosylation
BGIBMGA013656	29.0619	5.47902	52.6448	GO:0005215,GO:0006810,GO:0016021	transporter activity|transport|integral to membrane
BGIBMGA006112	5.79299	1.02434	10.5617	GO:0007155	cell adhesion
BGIBMGA001313	4.12297	0.67093	7.57501
BGIBMGA014209	29.1803	4.53294	53.8276
BGIBMGA008375	9.50431	1.28603	17.7226
BGIBMGA010097	3.3704	0.317525	6.42328
BGIBMGA006746	3.49466	0.325488	6.66384	GO:0005507,GO:0016491	copper ion binding|oxidoreductase activity
BGIBMGA005658	148.501	5.15353	291.849
BGIBMGA005787	11.8186	0.317525	23.3196			path:bmor00053,path:bmor00562	Ascorbate and aldarate metabolism - Bombyx mori (domestic silkworm)|Inositol phosphate metabolism - Bombyx mori (domestic silkworm)
BGIBMGA001342	15.6004	30.5291	0.671749	GO:0003713,GO:0005634	transcription coactivator activity|nucleus
BGIBMGA005923	3.0071	5.67832	0.335875
BGIBMGA000844	2.57258	4.8093	0.335875
BGIBMGA003849	2.44138	4.53469	0.348067
BGIBMGA012908	2.43393	4.51978	0.348067
BGIBMGA013321	3.37524	6.08039	0.670093
BGIBMGA003325	20.2771	36.4815	4.07264
BGIBMGA001376	14.5964	25.7643	3.42859
BGIBMGA008686	5.75362	10.1515	1.35569
BGIBMGA001859	4.07201	7.1397	1.00431	GO:0005524,GO:0016887,GO:0003777,GO:0007018,GO:0030286	ATP binding|ATPase activity|microtubule motor activity|microtubule-based movement|dynein complex
BGIBMGA002629	15.185	26.2624	4.10756	GO:0005549,GO:0006810	odorant binding|transport
BGIBMGA013492	28.2066	48.2711	8.14196	GO:0016740	transferase activity
BGIBMGA013546	15.4369	26.0985	4.7754
BGIBMGA011931	4.37068	7.37679	1.36457
BGIBMGA010073	157.855	262.944	52.7651
BGIBMGA008297	7.58196	12.416	2.74796
BGIBMGA006827	22.874	37.2253	8.5227
BGIBMGA008824	7.81107	12.5538	3.06833	GO:0008152	metabolic process	path:bmor00790,path:bmor01100	Folate biosynthesis - Bombyx mori (domestic silkworm)|Metabolic pathways - Bombyx mori (domestic silkworm)
BGIBMGA002942	9.17174	14.5929	3.75061	GO:0008152,GO:0016491	metabolic process|oxidoreductase activity
BGIBMGA007666	15.8138	24.9006	6.72697
BGIBMGA008317	17.553	27.6274	7.4785	GO:0005488,GO:0016021	binding|integral to membrane
BGIBMGA000983	13.552	21.3138	5.79025	GO:0004672,GO:0005524,GO:0006468	protein kinase activity|ATP binding|protein phosphorylation
BGIBMGA010027	6.99827	10.8761	3.12041	GO:0005216,GO:0006811,GO:0016020	ion channel activity|ion transport|membrane
BGIBMGA008721	16.0713	24.9496	7.19305	GO:0005230,GO:0006810,GO:0016020,GO:0006811,GO:0030594	extracellular ligand-gated ion channel activity|transport|membrane|ion transport|neurotransmitter receptor activity
BGIBMGA000327	438.879	663.472	214.286	GO:0042302	structural constituent of cuticle
BGIBMGA013005	8.94052	13.4481	4.4329	GO:0016491,GO:0016614,GO:0050660	oxidoreductase activity|oxidoreductase activity, acting on CH-OH group of donors|flavin adenine dinucleotide binding
BGIBMGA012426	10.5192	15.6362	5.40229	GO:0004252,GO:0006508	serine-type endopeptidase activity|proteolysis
BGIBMGA009050	9.75301	14.3786	5.12738	GO:0005509	calcium ion binding
BGIBMGA005369	290.745	426.973	154.517
BGIBMGA002441	103.53	152.016	55.0435
BGIBMGA010530	286.281	418.341	154.22	GO:0016747	transferase activity, transferring acyl groups other than amino-acyl groups
BGIBMGA008307	136.162	198.191	74.1333	GO:0016740	transferase activity
BGIBMGA012722	87.9427	127.31	48.5752
BGIBMGA004755	13.3258	19.2268	7.42476
BGIBMGA000346	33.7806	48.522	19.0391	GO:0042302	structural constituent of cuticle
BGIBMGA010298	13.8582	19.9053	7.81106
BGIBMGA013770	12.5128	17.9245	7.10108
BGIBMGA010531	456.421	653.767	259.074
BGIBMGA003131	122.809	174.748	70.87
BGIBMGA013114	74.1426	105.472	42.8131
BGIBMGA013376	61.9439	88.0909	35.7969
BGIBMGA007295	45.3177	64.2049	26.4306	GO:0016740	transferase activity
BGIBMGA009272	48.9302	69.0583	28.8022	GO:0005216,GO:0006811,GO:0016020	ion channel activity|ion transport|membrane	path:bmor04745	Phototransduction - fly - Bombyx mori (domestic silkworm)
BGIBMGA012705	310.242	437.839	182.645
BGIBMGA011262	17.3047	24.3618	10.2475
BGIBMGA000751	17.0487	23.9174	10.1799
BGIBMGA012302	19.148	26.7952	11.5007
BGIBMGA004224	25.3112	35.2863	15.3361	GO:0003824	catalytic activity
BGIBMGA010544	1563.11	2175.52	950.692
BGIBMGA007667	17.7157	24.5975	10.8339
BGIBMGA007423	384.965	530.578	239.352	GO:0004014,GO:0006597,GO:0008295	adenosylmethionine decarboxylase activity|spermine biosynthetic process|spermidine biosynthetic process	path:bmor00270,path:bmor00330,path:bmor01100	Cysteine and methionine metabolism - Bombyx mori (domestic silkworm)|Arginine and proline metabolism - Bombyx mori (domestic silkworm)|Metabolic pathways - Bombyx mori (domestic silkworm)
BGIBMGA011307	138.615	189.941	87.2895
BGIBMGA004580	135.738	185.935	85.5415	GO:0008270	zinc ion binding
BGIBMGA001947	36.5713	49.9284	23.2143	GO:0003700,GO:0003707,GO:0005634,GO:0006355	sequence-specific DNA binding transcription factor activity|steroid hormone receptor activity|nucleus|regulation of transcription, DNA-dependent
BGIBMGA002932	56.1602	76.3483	35.9721	GO:0016491	oxidoreductase activity
BGIBMGA011818	82.0542	111.483	52.6256
BGIBMGA012096	114.278	154.868	73.6872
BGIBMGA007834	20.4569	27.6615	13.2522
BGIBMGA002892	49.2788	66.4621	32.0956	GO:0006281	DNA repair	path:bmor03460	Fanconi anemia pathway - Bombyx mori (domestic silkworm)
BGIBMGA001135	56.5393	76.2177	36.8609
BGIBMGA008853	50.3166	67.8043	32.8289	GO:0003824,GO:0008152	catalytic activity|metabolic process	path:bmor00071,path:bmor01100,path:bmor01212,path:bmor04146	Fatty acid degradation - Bombyx mori (domestic silkworm)|Metabolic pathways - Bombyx mori (domestic silkworm)|Fatty acid metabolism - Bombyx mori (domestic silkworm)|Peroxisome - Bombyx mori (domestic silkworm)
BGIBMGA000772	135.894	182.679	89.1101
BGIBMGA004581	329.48	442.791	216.169
BGIBMGA012308	66.1344	88.631	43.6379
BGIBMGA011784	70.8093	94.6143	47.0044	GO:0003676,GO:0008270,GO:0005524,GO:0008026,GO:0004386	nucleic acid binding|zinc ion binding|ATP binding|ATP-dependent helicase activity|helicase activity
BGIBMGA009800	97.5006	130.182	64.8192	GO:0016491	oxidoreductase activity	path:bmor00040,path:bmor00051,path:bmor00052,path:bmor00561,path:bmor00620,path:bmor01100	Pentose and glucuronate interconversions - Bombyx mori (domestic silkworm)|Fructose and mannose metabolism - Bombyx mori (domestic silkworm)|Galactose metabolism - Bombyx mori (domestic silkworm)|Glycerolipid metabolism - Bombyx mori (domestic silkworm)|Pyruvate metabolism - Bombyx mori (domestic silkworm)|Metabolic pathways - Bombyx mori (domestic silkworm)
[truncated: 158 more rows]
