# Supplementary material for: Identification of Key Genes Involved in Resistance to Early Stage of BmNPV Infection in Silkworms
Source: Viruses. 2022 Oct 29;14(11):2405. doi: 10.3390/v14112405 (PMC9694779; doi:10.3390/v14112405)
Supplement: Supplementary file 1 [file viruses-14-02405-s001.zip › Table S4.xlsx]

## Sheet: B-1h VS B-0h
id	baseMean	baseMean_Sample_B-0h	baseMean_Sample_B-1h	foldChange	log2FoldChange	pval	padj	up_down
BGIBMGA011468-TA	63.1687	123.263	3.07418	0.0249399	-5.3254	3.25792e-06	0.000201031	Down
BGIBMGA005005-TA	1281.12	2499.87	62.3701	0.0249494	-5.32485	1.90573e-05	0.00080952	Down
BGIBMGA010426-TA	6.12245	11.9087	0.336201	0.0282315	-5.14655	0.025254	0.16376	Down
BGIBMGA005004-TA	481.533	934.03	29.0353	0.0310861	-5.00759	2.70909e-05	0.0010517	Down
BGIBMGA005277-TA	6.55953	12.4707	0.648407	0.0519946	-4.26549	0.0133978	0.107	Down
BGIBMGA013924-TA	503.109	951.185	55.0338	0.0578581	-4.11134	3.33088e-34	3.90513e-30	Down
BGIBMGA013577-TA	268.887	502.302	35.4707	0.0706163	-3.82385	0.00280675	0.035613	Down
BGIBMGA004578-TA	2.24348	4.17476	0.312207	0.0747843	-3.74112	0.0418182	0.227085	Down
BGIBMGA010289-TA	9.32444	17.2799	1.36899	0.0792244	-3.65791	0.00037245	0.00775597	Down
BGIBMGA010288-TA	2253.72	4168.96	338.478	0.0811901	-3.62255	0.0143668	0.111473	Down
BGIBMGA013578-TA	531.448	976.367	86.5286	0.0886231	-3.49617	0.0060175	0.0622975	Down
BGIBMGA008098-TA	4.03437	7.39633	0.672401	0.0909101	-3.45942	0.00543193	0.0579472	Down
BGIBMGA003383-TA	11.7581	21.523	1.99321	0.0926084	-3.43271	1.66309e-05	0.000733011	Down
BGIBMGA006019-TA	4.02744	7.3583	0.696587	0.0946669	-3.401	0.00545138	0.0581019	Down
BGIBMGA008478-TA	18.7685	33.838	3.69897	0.109314	-3.19345	9.8252e-08	1.17541e-05	Down
BGIBMGA009135-TA	10.2099	18.4022	2.01759	0.109639	-3.18917	3.14995e-05	0.00117238	Down
BGIBMGA012521-TA	14.1427	25.3312	2.95421	0.116623	-3.10007	2.99874e-06	0.0001931	Down
BGIBMGA000989-TA	22.9716	41.0441	4.89905	0.11936	-3.0666	3.04259e-08	4.74756e-06	Down
BGIBMGA010427-TA	6.88142	12.2018	1.56103	0.127935	-2.96652	0.0324007	0.193021	Down
BGIBMGA003909-TA	37.4539	65.9488	8.95898	0.135848	-2.87994	4.94554e-10	1.56707e-07	Down
BGIBMGA005704-TA	72.7776	126.942	18.6134	0.146629	-2.76975	0.004773	0.052841	Down
BGIBMGA013659-TA	7.79047	13.467	2.11395	0.156972	-2.67142	0.000951848	0.015762	Down
BGIBMGA006689-TA	209.365	360.773	57.9577	0.160649	-2.63802	0.00136821	0.0206979	Down
BGIBMGA011451-TA	8.27211	14.2384	2.3058	0.161942	-2.62645	0.00115082	0.0181347	Down
BGIBMGA009882-TA	13.6963	23.5498	3.84284	0.163179	-2.61547	5.53658e-05	0.00190354	Down
BGIBMGA004865-TA	289.285	496.527	82.0435	0.165235	-2.59741	0.0376693	0.212939	Down
BGIBMGA002677-TA	543.377	931.945	154.809	0.166114	-2.58976	0.0428916	0.230988	Down
BGIBMGA010837-TA	184.729	316.475	52.9832	0.167417	-2.57848	9.10053e-12	4.44561e-09	Down
BGIBMGA006195-TA	22.7232	38.8413	6.605	0.170051	-2.55596	1.55302e-06	0.000118137	Down
BGIBMGA011452-TA	26.9453	45.9167	7.9738	0.173658	-2.52568	0.0038915	0.0455784	Down
BGIBMGA009978-TA	2435.11	4093.77	776.449	0.189666	-2.39847	1.60343e-06	0.000119736	Down
BGIBMGA013168-TA	247.353	414.44	80.2659	0.193673	-2.3683	4.88644e-08	6.82007e-06	Down
BGIBMGA001137-TA	63.8782	106.812	20.944	0.196082	-2.35047	1.65151e-09	4.40052e-07	Down
BGIBMGA011829-TA	120.089	200.379	39.7997	0.198622	-2.3319	1.85749e-11	8.06565e-09	Down
BGIBMGA001490-TA	2512.93	4180.57	845.289	0.202195	-2.30618	1.35013e-07	1.52201e-05	Down
BGIBMGA009732-TA	58.9705	97.9815	19.9595	0.203707	-2.29543	6.53217e-09	1.39242e-06	Down
BGIBMGA011395-TA	1330.09	2198.49	461.697	0.210006	-2.25149	1.03638e-13	6.39502e-11	Down
BGIBMGA000542-TA	621.182	1026.39	215.979	0.210426	-2.24861	1.75286e-13	1.02752e-10	Down
BGIBMGA005249-TA	84.1301	138.885	29.3756	0.211511	-2.24119	1.07285e-09	3.14454e-07	Down
BGIBMGA009122-TA	102.202	168.28	36.124	0.214666	-2.21983	1.49434e-08	2.67922e-06	Down
BGIBMGA001299-TA	603.672	991.961	215.382	0.217128	-2.20339	0.0168619	0.124021	Down
BGIBMGA008679-TA	7.39227	12.0704	2.71417	0.224863	-2.15288	0.0134139	0.107055	Down
BGIBMGA009070-TA	14.0858	22.9599	5.21183	0.226997	-2.13925	0.000597039	0.0111491	Down
BGIBMGA010621-TA	236.963	385.586	88.3389	0.229103	-2.12593	4.65054e-11	1.7588e-08	Down
BGIBMGA000074-TA	851.914	1383.09	320.742	0.231903	-2.1084	8.77856e-10	2.63897e-07	Down
BGIBMGA013422-TA	6.24145	10.1291	2.35379	0.232379	-2.10545	0.015144	0.115497	Down
BGIBMGA012702-TA	268.603	434.531	102.676	0.236291	-2.08136	8.46397e-11	3.00702e-08	Down
BGIBMGA013902-TA	108.874	175.883	41.8641	0.238022	-2.07083	3.73564e-09	8.9381e-07	Down
BGIBMGA003267-TA	675.057	1085.04	265.075	0.2443	-2.03327	2.84472e-11	1.15005e-08	Down
BGIBMGA008082-TA	3656.98	5865.22	1448.75	0.247006	-2.01738	3.10906e-07	3.06308e-05	Down
BGIBMGA009631-TA	5.03424	8.0509	2.01759	0.250604	-1.99652	0.0403529	0.222529	Down
BGIBMGA009331-TA	30.5895	48.8333	12.3457	0.252814	-1.98385	0.0089886	0.0820735	Down
BGIBMGA000029-TA	136.305	217.247	55.3633	0.254841	-1.97233	7.13247e-08	9.08925e-06	Down
BGIBMGA000727-TA	9.99091	15.9226	4.05917	0.254931	-1.97182	0.00424134	0.0488463	Down
BGIBMGA013834-TA	3243.79	5167.93	1319.65	0.255354	-1.96943	2.49685e-11	1.04547e-08	Down
BGIBMGA014294-TA	10.5666	16.81	4.32319	0.25718	-1.95915	0.0395003	0.219584	Down
BGIBMGA010838-TA	7.33563	11.6691	3.00219	0.257278	-1.9586	0.0151903	0.115569	Down
BGIBMGA004654-TA	4.91066	7.80354	2.01778	0.258572	-1.95136	0.0492619	0.251984	Down
BGIBMGA003955-TA	12.1744	19.3287	5.02016	0.259725	-1.94494	0.00474484	0.0526682	Down
BGIBMGA003833-TA	511.524	812.048	211	0.259837	-1.94432	3.58683e-06	0.000216763	Down
BGIBMGA009535-TA	108.295	171.578	45.0115	0.262339	-1.9305	2.25954e-08	3.7311e-06	Down
BGIBMGA010735-TA	861.976	1364.98	358.969	0.262984	-1.92695	0.0141919	0.110409	Down
BGIBMGA002870-TA	53.107	84.0935	22.1204	0.263045	-1.92662	1.33962e-06	0.00010622	Down
BGIBMGA008239-TA	29.3887	46.528	12.2495	0.263271	-1.92538	2.93657e-05	0.00109995	Down
BGIBMGA009685-TA	792.983	1255.38	330.591	0.26334	-1.925	7.25638e-05	0.00234363	Down
BGIBMGA000726-TA	5.59901	8.84423	2.35379	0.266138	-1.90975	0.0342084	0.199637	Down
BGIBMGA000837-TA	197.568	311.99	83.146	0.266502	-1.90778	0.00123553	0.0191605	Down
BGIBMGA012663-TA	28.7349	45.3655	12.1043	0.266817	-1.90608	6.35002e-05	0.00212415	Down
BGIBMGA008687-TA	244.788	385.959	103.616	0.268464	-1.8972	1.41634e-05	0.000653746	Down
BGIBMGA005692-TA	207.481	327.04	87.9232	0.268846	-1.89515	2.14891e-05	0.000871759	Down
BGIBMGA013611-TA	161.765	254.938	68.5922	0.269054	-1.89403	1.0675e-08	2.0186e-06	Down
BGIBMGA012045-TA	320.857	505.534	136.181	0.269381	-1.89228	1.57668e-09	4.29884e-07	Down
BGIBMGA002309-TA	2496.24	3930.38	1062.1	0.270229	-1.88774	3.12088e-06	0.000197758	Down
BGIBMGA004834-TA	236.158	371.774	100.542	0.270439	-1.88662	1.1522e-05	0.000557826	Down
BGIBMGA005250-TA	31.7199	49.8934	13.5464	0.271506	-1.88094	4.13558e-05	0.00149186	Down
BGIBMGA009012-TA	2614.6	4104.07	1125.13	0.274151	-1.86696	2.0137e-10	6.94373e-08	Down
BGIBMGA003137-TA	24.0076	37.5671	10.4481	0.278119	-1.84622	0.00120219	0.0187677	Down
BGIBMGA007648-TA	197.389	308.768	86.0098	0.278558	-1.84395	0.000699431	0.012635	Down
BGIBMGA013361-TA	7.55019	11.8098	3.2906	0.278634	-1.84356	0.0250629	0.162881	Down
BGIBMGA003200-TA	27.6815	43.209	12.1539	0.281281	-1.82991	0.000103423	0.00304332	Down
BGIBMGA011174-TA	120.642	187.892	53.3908	0.284156	-1.81524	1.27292e-07	1.4776e-05	Down
BGIBMGA002542-TA	8.85772	13.7766	3.93881	0.285905	-1.80639	0.0144638	0.111856	Down
BGIBMGA013141-TA	198.007	307.963	88.0513	0.285915	-1.80634	1.23332e-05	0.00058304	Down
BGIBMGA014290-TA	9.06181	14.0886	4.03498	0.2864	-1.8039	0.0139268	0.109143	Down
BGIBMGA014286-TA	13.2147	20.5212	5.90822	0.287909	-1.79632	0.00382377	0.0449647	Down
BGIBMGA000475-TA	8093.38	12566.9	3619.86	0.288047	-1.79562	1.20561e-09	3.36537e-07	Down
BGIBMGA014214-TA	830.271	1288.78	371.765	0.288463	-1.79354	0.0397313	0.220253	Down
BGIBMGA001035-TA	482.291	747.982	216.601	0.28958	-1.78796	0.00145826	0.0216964	Down
BGIBMGA000474-TA	529.053	819.939	238.168	0.29047	-1.78354	1.11356e-05	0.000546029	Down
BGIBMGA008928-TA	108.423	167.896	48.9502	0.291552	-1.77818	2.95053e-07	2.95658e-05	Down
BGIBMGA014459-TA	77.0222	119.265	34.7794	0.291615	-1.77786	1.13958e-06	9.40875e-05	Down
BGIBMGA013510-TA	316.68	490.025	143.336	0.292507	-1.77346	1.6012e-08	2.80187e-06	Down
BGIBMGA004535-TA	407.248	630.097	184.398	0.29265	-1.77275	8.7408e-09	1.76685e-06	Down
BGIBMGA002823-TA	359.648	555.557	163.738	0.294728	-1.76254	0.0498789	0.254032	Down
BGIBMGA010474-TA	15.9286	24.5786	7.27846	0.296129	-1.7557	0.00165438	0.0236537	Down
BGIBMGA007349-TA	4759.11	7343.17	2175.05	0.296201	-1.75535	2.51473e-09	6.19387e-07	Down
BGIBMGA011878-TA	2198.04	3389.72	1006.36	0.296886	-1.75202	2.53587e-09	6.19387e-07	Down
BGIBMGA011173-TA	51.0754	78.7582	23.3926	0.297018	-1.75138	1.11777e-05	0.000546029	Down
BGIBMGA009699-TA	1124.96	1733.86	516.059	0.297635	-1.74838	4.93577e-09	1.13465e-06	Down
BGIBMGA004711-TA	102.612	158.025	47.1994	0.298682	-1.74332	4.57822e-07	4.25992e-05	Down
BGIBMGA012117-TA	122.69	188.528	56.8518	0.301556	-1.7295	3.27934e-07	3.17744e-05	Down
BGIBMGA009181-TA	304.952	468.557	141.348	0.301666	-1.72898	2.67996e-08	4.30409e-06	Down
BGIBMGA001600-TA	15.9367	24.476	7.39737	0.30223	-1.72628	0.00206326	0.0280637	Down
BGIBMGA008904-TA	242.673	372.602	112.743	0.302583	-1.7246	7.6949e-06	0.000404551	Down
BGIBMGA014211-TA	1368.82	2101.21	636.435	0.30289	-1.72313	6.0825e-09	1.32058e-06	Down
BGIBMGA010739-TA	900.695	1382.01	419.385	0.303461	-1.72042	0.00354923	0.0428539	Down
BGIBMGA013100-TA	540.504	828.577	252.432	0.304657	-1.71474	1.94825e-08	3.31033e-06	Down
BGIBMGA012565-TA	7.08028	10.846	3.31459	0.305606	-1.71025	0.0344059	0.200385	Down
BGIBMGA000425-TA	817.291	1251.66	382.924	0.305934	-1.70871	7.27866e-06	0.000393112	Down
BGIBMGA000838-TA	62.7682	96.1161	29.4204	0.306092	-1.70796	0.00813775	0.0770654	Down
BGIBMGA004981-TA	14.0366	21.4684	6.60481	0.307652	-1.70063	0.00521323	0.0564358	Down
BGIBMGA006081-TA	1118.98	1710.1	527.863	0.308673	-1.69585	1.14147e-08	2.12423e-06	Down
BGIBMGA013503-TA	79.9103	121.943	37.8771	0.310612	-1.68681	0.0051087	0.0555606	Down
BGIBMGA007325-TA	161.543	246.491	76.5958	0.310745	-1.6862	2.6806e-07	2.73281e-05	Down
BGIBMGA008727-TA	7.69904	11.7475	3.6506	0.310756	-1.68615	0.0333302	0.196805	Down
BGIBMGA014157-TA	334.071	509.597	158.545	0.311118	-1.68447	0.00274064	0.0350778	Down
BGIBMGA005227-TA	6.97552	10.6366	3.3144	0.311602	-1.68222	0.0406422	0.223599	Down
BGIBMGA009063-TA	54.206	82.5936	25.8184	0.312596	-1.67763	0.0202434	0.141156	Down
BGIBMGA003138-TA	511.354	778.708	244	0.31334	-1.6742	0.000341153	0.00731202	Down
BGIBMGA004485-TA	14.2519	21.659	6.84484	0.316028	-1.66188	0.00616647	0.0631478	Down
BGIBMGA002721-TA	56.3726	85.6043	27.141	0.317052	-1.65721	1.90387e-05	0.00080952	Down
BGIBMGA004268-TA	11.0213	16.7343	5.30819	0.317204	-1.65652	0.0125195	0.102214	Down
BGIBMGA003259-TA	311.655	473.051	150.259	0.317638	-1.65455	8.08699e-05	0.00254282	Down
BGIBMGA005162-TA	210.521	319.493	101.548	0.317842	-1.65362	2.3945e-07	2.48435e-05	Down
BGIBMGA000106-TA	383.231	581.569	184.893	0.31792	-1.65326	6.44396e-08	8.30209e-06	Down
BGIBMGA008467-TA	7.6647	11.6306	3.69878	0.318021	-1.65281	0.0335302	0.19753	Down
BGIBMGA011995-TA	72.9343	110.61	35.2587	0.318766	-1.64943	7.00985e-06	0.000382249	Down
BGIBMGA002763-TA	23.7234	35.9184	11.5284	0.320962	-1.63953	0.00100988	0.0165683	Down
BGIBMGA000829-TA	1893.08	2865.5	920.663	0.321292	-1.63804	1.5687e-06	0.000118137	Down
BGIBMGA008807-TA	16.0307	24.2319	7.82945	0.323105	-1.62993	0.0042912	0.0493235	Down
BGIBMGA006022-TA	1076.51	1626.4	526.625	0.323798	-1.62683	0.00019536	0.00477167	Down
BGIBMGA005395-TA	389.555	588.355	190.755	0.324217	-1.62497	1.14898e-07	1.34707e-05	Down
BGIBMGA009342-TA	121.34	183.213	59.4678	0.324583	-1.62334	1.80105e-06	0.000131972	Down
BGIBMGA002694-TA	298.401	450.482	146.319	0.324807	-1.62235	1.93217e-07	2.07823e-05	Down
BGIBMGA012753-TA	10724.9	16189.2	5260.55	0.324942	-1.62175	3.15856e-08	4.74756e-06	Down
BGIBMGA012125-TA	277.09	418.208	135.971	0.325127	-1.62092	2.22116e-06	0.000157824	Down
BGIBMGA002001-TA	24.321	36.7044	11.9376	0.325235	-1.62044	0.000840466	0.014427	Down
BGIBMGA011920-TA	454.31	685.441	223.179	0.3256	-1.61883	0.00445013	0.0505067	Down
BGIBMGA005597-TA	117.684	177.532	57.8355	0.325775	-1.61805	0.00528022	0.056846	Down
BGIBMGA010906-TA	218.519	329.361	107.677	0.326926	-1.61296	3.24919e-07	3.17446e-05	Down
BGIBMGA005812-TA	16446.4	24782.3	8110.36	0.327264	-1.61147	1.19309e-06	9.78171e-05	Down
BGIBMGA003243-TA	106.781	160.865	52.6972	0.327587	-1.61005	2.8754e-06	0.000190459	Down
BGIBMGA008650-TA	79.3977	119.501	39.2941	0.328817	-1.60464	9.2513e-06	0.000465503	Down
BGIBMGA001599-TA	172.324	259.333	85.3142	0.328975	-1.60395	8.64408e-05	0.00266693	Down
BGIBMGA010118-TA	137.218	206.486	67.9496	0.329076	-1.60351	1.27725e-06	0.000103989	Down
BGIBMGA003279-TA	181.885	273.674	90.0947	0.329204	-1.60295	6.06498e-07	5.38681e-05	Down
BGIBMGA009156-TA	757.122	1137.83	376.411	0.330814	-1.59591	9.70806e-08	1.17337e-05	Down
BGIBMGA005646-TA	321.484	483.122	159.846	0.33086	-1.59571	2.38695e-07	2.48435e-05	Down
BGIBMGA006888-TA	60.7202	91.2481	30.1922	0.33088	-1.59562	2.45641e-05	0.000972137	Down
BGIBMGA008551-TA	2842.85	4268.6	1417.11	0.331985	-1.59081	5.01448e-08	6.91644e-06	Down
BGIBMGA002884-TA	26.0737	39.1295	13.018	0.332689	-1.58775	0.000872622	0.0147907	Down
BGIBMGA012309-TA	1302.15	1953.27	651.033	0.333304	-1.58509	6.03123e-08	7.94495e-06	Down
BGIBMGA004059-TA	3252.68	4877.75	1627.62	0.333683	-1.58345	6.17213e-08	8.04023e-06	Down
BGIBMGA003474-TA	755.781	1132.84	378.725	0.334316	-1.58072	1.33499e-07	1.51955e-05	Down
BGIBMGA011822-TA	605.512	907.476	303.549	0.334498	-1.57993	1.55539e-07	1.68846e-05	Down
BGIBMGA006085-TA	1017.75	1524.82	510.687	0.334917	-1.57813	0.000162086	0.00414008	Down
BGIBMGA012127-TA	584.113	874.212	294.013	0.336318	-1.5721	6.81279e-07	5.96069e-05	Down
BGIBMGA011813-TA	122.418	183.202	61.6348	0.33643	-1.57162	2.35916e-06	0.000163662	Down
BGIBMGA004090-TA	574.016	858.869	289.163	0.336679	-1.57055	9.30526e-05	0.00283363	Down
BGIBMGA008621-TA	128.692	192.437	64.947	0.337497	-1.56705	2.97142e-06	0.000192469	Down
BGIBMGA004248-TA	34.2475	51.1787	17.3162	0.338348	-1.56342	0.00035109	0.00741653	Down
BGIBMGA010333-TA	98.5911	147.247	49.935	0.339124	-1.56012	7.98465e-06	0.000414213	Down
BGIBMGA006634-TA	336.44	502.466	170.414	0.339156	-1.55998	3.82613e-07	3.64696e-05	Down
BGIBMGA012936-TA	97.5054	145.484	49.5264	0.340424	-1.55459	7.59779e-06	0.000401246	Down
BGIBMGA004227-TA	161.015	240.08	81.9498	0.341343	-1.5507	2.21064e-06	0.000157824	Down
BGIBMGA008925-TA	127.056	189.409	64.7036	0.341608	-1.54958	3.50392e-06	0.0002144	Down
BGIBMGA004283-TA	36.6145	54.4947	18.7343	0.343782	-1.54043	0.000344132	0.00733564	Down
BGIBMGA006632-TA	99.3639	147.831	50.8967	0.344289	-1.53831	9.17238e-06	0.000463521	Down
BGIBMGA011133-TA	337	501.357	172.642	0.34435	-1.53805	6.02327e-07	5.38681e-05	Down
BGIBMGA014213-TA	45.4234	67.5489	23.2979	0.344905	-1.53573	0.00818891	0.0774873	Down
BGIBMGA006206-TA	124.546	185.206	63.8866	0.344948	-1.53555	5.70628e-06	0.000320098	Down
BGIBMGA010099-TA	348.87	518.71	179.031	0.345147	-1.53472	5.32056e-07	4.83552e-05	Down
BGIBMGA013453-TA	54.0539	80.3664	27.7415	0.345188	-1.53455	7.83534e-05	0.00249473	Down
BGIBMGA003153-TA	1201.64	1785	618.287	0.346379	-1.52958	2.21293e-07	2.33733e-05	Down
BGIBMGA008737-TA	12.5428	18.6253	6.46027	0.346855	-1.52759	0.0166195	0.12304	Down
BGIBMGA010930-TA	332.474	493.379	171.57	0.347744	-1.5239	0.00020343	0.00489242	Down
BGIBMGA002138-TA	16.7013	24.7802	8.6224	0.347954	-1.52303	0.00626791	0.0636347	Down
BGIBMGA009841-TA	1594.69	2364.61	824.765	0.348795	-1.51955	2.46585e-07	2.53594e-05	Down
BGIBMGA004632-TA	20.1598	29.8711	10.4485	0.349787	-1.51545	0.00806812	0.0765916	Down
BGIBMGA004531-TA	225.829	334.432	117.226	0.350521	-1.51243	2.93857e-06	0.000192468	Down
BGIBMGA008688-TA	68.3094	101.096	35.5229	0.351379	-1.5089	4.99212e-05	0.00174189	Down
BGIBMGA012984-TA	13.1301	19.4154	6.84484	0.352547	-1.50411	0.0162134	0.121111	Down
BGIBMGA008427-TA	74.2155	109.715	38.7158	0.352876	-1.50277	3.99764e-05	0.00146007	Down
BGIBMGA002762-TA	23.6228	34.9001	12.3456	0.353739	-1.49924	0.00225782	0.0301833	Down
BGIBMGA005856-TA	66.6613	98.4225	34.9002	0.354595	-1.49575	0.0083221	0.0782015	Down
BGIBMGA007431-TA	154.942	228.746	81.1378	0.354707	-1.4953	3.72307e-06	0.000222692	Down
BGIBMGA003717-TA	978.689	1444.81	512.569	0.354766	-1.49506	0.0372841	0.211182	Down
BGIBMGA004056-TA	334.518	493.773	175.263	0.354946	-1.49433	1.11871e-06	9.30196e-05	Down
BGIBMGA001023-TA	17.1268	25.2708	8.98278	0.35546	-1.49224	0.0337376	0.198115	Down
BGIBMGA002594-TA	1039.13	1532.66	545.591	0.355976	-1.49015	2.99825e-05	0.00111947	Down
BGIBMGA006545-TA	8.40814	12.3965	4.41975	0.356531	-1.4879	0.0444239	0.236373	Down
BGIBMGA012408-TA	1150	1694.53	605.464	0.357305	-1.48477	0.000676409	0.0123332	Down
BGIBMGA008085-TA	307.678	451.98	163.377	0.361469	-1.46806	8.08805e-05	0.00254282	Down
BGIBMGA007119-TA	88.9804	130.621	47.3395	0.362418	-1.46427	3.40493e-05	0.00125929	Down
BGIBMGA011793-TA	102.711	150.657	54.7652	0.363509	-1.45994	0.000249431	0.00572276	Down
BGIBMGA000898-TA	162.374	238.112	86.636	0.363846	-1.4586	7.17935e-05	0.00233065	Down
BGIBMGA003840-TA	356.441	522.633	190.249	0.364021	-1.45791	2.31674e-06	0.000161676	Down
BGIBMGA003396-TA	150.944	221.213	80.6753	0.364695	-1.45524	1.15619e-05	0.000557826	Down
BGIBMGA014143-TA	440.593	645.281	235.906	0.365586	-1.45172	0.00726637	0.0706978	Down
BGIBMGA006796-TA	556.958	815.632	298.285	0.36571	-1.45123	1.39233e-06	0.000108824	Down
BGIBMGA001557-TA	35.6067	52.1187	19.0947	0.36637	-1.44863	0.00071594	0.0128869	Down
BGIBMGA013018-TA	66.075	96.6991	35.451	0.366611	-1.44768	0.000113139	0.00320398	Down
BGIBMGA012574-TA	17.0803	24.9859	9.17483	0.367201	-1.44536	0.0101321	0.0885818	Down
BGIBMGA000485-TA	9.16193	13.3992	4.92467	0.367535	-1.44405	0.0319625	0.191677	Down
BGIBMGA003237-TA	190.661	278.521	102.801	0.369095	-1.43794	7.34331e-06	0.000393119	Down
BGIBMGA013605-TA	208.081	303.875	112.287	0.369518	-1.43629	0.000139069	0.0037002	Down
BGIBMGA002569-TA	2412.95	3522.72	1303.18	0.369936	-1.43465	9.2158e-07	7.82942e-05	Down
BGIBMGA012627-TA	558.355	815.055	301.655	0.370104	-1.434	1.71124e-06	0.000126179	Down
BGIBMGA006056-TA	245.946	358.976	132.916	0.370265	-1.43337	0.000101064	0.00300388	Down
BGIBMGA000991-TA	390.293	569.582	211.004	0.370454	-1.43263	2.46778e-06	0.000168954	Down
BGIBMGA002611-TA	329.814	481.006	178.622	0.371351	-1.42914	3.13741e-06	0.000197758	Down
BGIBMGA002754-TA	22.2553	32.4527	12.0579	0.371553	-1.42836	0.00429821	0.0493284	Down
BGIBMGA013027-TA	63.4996	92.5802	34.419	0.371775	-1.4275	0.000149381	0.003918	Down
BGIBMGA007630-TA	171.61	250.172	93.047	0.371932	-1.42689	1.12557e-05	0.000547557	Down
BGIBMGA012939-TA	14.1288	20.5963	7.6614	0.37198	-1.4267	0.0479766	0.247678	Down
BGIBMGA013112-TA	1002.67	1461.3	544.047	0.372303	-1.42545	0.000767321	0.0135715	Down
BGIBMGA012041-TA	96.7322	140.912	52.5526	0.372946	-1.42296	0.0239036	0.157707	Down
BGIBMGA012511-TA	104.124	151.616	56.6319	0.373521	-1.42074	0.000374835	0.00776425	Down
BGIBMGA011196-TA	141.692	206.31	77.0744	0.373585	-1.42049	1.52859e-05	0.000689276	Down
BGIBMGA004515-TA	822.874	1197.12	448.629	0.374757	-1.41597	1.31133e-06	0.000106028	Down
BGIBMGA010666-TA	2003.76	2912.79	1094.72	0.375833	-1.41184	1.57193e-06	0.000118137	Down
BGIBMGA014238-TA	19.2484	27.977	10.5198	0.376017	-1.41113	0.00780317	0.0748032	Down
BGIBMGA005126-TA	363.515	528.248	198.783	0.376305	-1.41002	4.03449e-06	0.00023769	Down
BGIBMGA003294-TA	142.544	207.124	77.9649	0.376417	-1.40959	1.98676e-05	0.000825986	Down
BGIBMGA000300-TA	217.723	316.361	119.085	0.37642	-1.40958	8.3643e-06	0.000426361	Down
BGIBMGA013063-TA	5116.29	7432.4	2800.19	0.376755	-1.4083	1.00167e-06	8.44859e-05	Down
BGIBMGA006144-TA	612.029	888.739	335.319	0.377298	-1.40622	2.50191e-06	0.000168954	Down
BGIBMGA008116-TA	106.153	154.061	58.2451	0.378065	-1.40329	4.12295e-05	0.00149186	Down
BGIBMGA003387-TA	35.3289	51.2523	19.4055	0.378626	-1.40115	0.00705718	0.0692951	Down
BGIBMGA006261-TA	22.0685	31.9828	12.1541	0.380019	-1.39586	0.00781928	0.0748964	Down
BGIBMGA012558-TA	104.332	151.141	57.5232	0.380593	-1.39368	4.21945e-05	0.00151281	Down
BGIBMGA004078-TA	515.38	746.501	284.259	0.380788	-1.39294	3.10163e-06	0.000197628	Down
BGIBMGA001283-TA	184.677	267.466	101.888	0.380938	-1.39237	4.65728e-05	0.00164464	Down
BGIBMGA003489-TA	10.9968	15.9167	6.07695	0.381796	-1.38913	0.0337459	0.198115	Down
BGIBMGA005097-TA	330.458	478.257	182.658	0.381925	-1.38864	0.00218507	0.0294119	Down
BGIBMGA010017-TA	36.624	53	20.2479	0.382037	-1.38822	0.00783148	0.0749521	Down
BGIBMGA000757-TA	375.257	543.038	207.477	0.382067	-1.3881	0.000273213	0.00617176	Down
BGIBMGA002710-TA	10.809	15.6373	5.98078	0.38247	-1.38658	0.0345028	0.200719	Down
BGIBMGA012207-TA	70.6971	102.27	39.1241	0.382557	-1.38625	0.000199403	0.00483017	Down
BGIBMGA001525-TA	510.453	738.304	282.602	0.382771	-1.38545	3.81864e-05	0.00140344	Down
BGIBMGA009851-TA	620.711	897.284	344.137	0.383532	-1.38258	4.28183e-06	0.000248515	Down
BGIBMGA010635-TA	1200.12	1734.8	665.44	0.383583	-1.38239	2.51601e-06	0.000168954	Down
BGIBMGA010887-TA	205.234	296.571	113.897	0.384048	-1.38064	0.00179999	0.0251826	Down
BGIBMGA011581-TA	829.258	1197.17	461.347	0.385366	-1.3757	3.69808e-06	0.00022234	Down
BGIBMGA000072-TA	286.105	412.92	159.29	0.385764	-1.37421	8.91097e-06	0.00045226	Down
BGIBMGA010499-TA	51.4265	74.1995	28.6535	0.386169	-1.3727	0.00278422	0.0354139	Down
BGIBMGA006120-TA	282.299	407.293	157.305	0.38622	-1.37251	0.0468429	0.244735	Down
BGIBMGA005598-TA	29.7847	42.9725	16.597	0.386222	-1.3725	0.00261182	0.0337236	Down
BGIBMGA012503-TA	118.101	170.393	65.8104	0.386228	-1.37248	0.000315898	0.00692259	Down
BGIBMGA000711-TA	10.9409	15.7811	6.10075	0.386585	-1.37114	0.0339678	0.198737	Down
BGIBMGA009395-TA	329.878	475.796	183.959	0.386635	-1.37096	0.000733867	0.0131156	Down
BGIBMGA001686-TA	89.4865	129.062	49.9106	0.386716	-1.37065	8.84621e-05	0.002715	Down
BGIBMGA007728-TA	3817.73	5504.88	2130.59	0.387035	-1.36946	0.0244787	0.159793	Down
BGIBMGA002654-TA	212.995	307.048	118.941	0.387371	-1.36821	0.000261655	0.0059566	Down
BGIBMGA005552-TA	447.144	644.514	249.774	0.387539	-1.36759	5.93443e-06	0.000331311	Down
BGIBMGA009071-TA	35.5084	51.1535	19.8632	0.388305	-1.36474	0.0017089	0.024197	Down
BGIBMGA001648-TA	46.838	67.4485	26.2276	0.388853	-1.3627	0.000657032	0.012036	Down
BGIBMGA007230-TA	2119.63	3052.23	1187.02	0.388903	-1.36252	3.19254e-06	0.000199543	Down
BGIBMGA011897-TA	38.7112	55.7341	21.6883	0.38914	-1.36164	0.0010836	0.0173318	Down
BGIBMGA005116-TA	504.63	726.32	282.94	0.389552	-1.36011	6.2613e-06	0.000346262	Down
BGIBMGA007955-TA	170.456	245.318	95.5935	0.389672	-1.35967	0.000130825	0.00356261	Down
BGIBMGA005577-TA	2037.85	2932.85	1142.86	0.389677	-1.35965	0.000212129	0.00504463	Down
BGIBMGA014506-TA	10.4071	14.9772	5.8371	0.389733	-1.35944	0.0350433	0.20199	Down
BGIBMGA011507-TA	444.095	638.979	249.21	0.390013	-1.35841	7.75507e-05	0.00248416	Down
BGIBMGA000797-TA	13.8553	19.9285	7.78213	0.390503	-1.35659	0.0227056	0.151753	Down
BGIBMGA013327-TA	94.4733	135.864	53.0824	0.390702	-1.35586	8.34974e-05	0.00258753	Down
BGIBMGA013624-TA	268.17	385.506	150.834	0.391263	-1.35379	0.00076265	0.0135269	Down
BGIBMGA011779-TA	218.879	314.617	123.141	0.391401	-1.35328	1.84618e-05	0.000795757	Down
BGIBMGA011791-TA	235.873	338.998	132.747	0.391586	-1.3526	1.76991e-05	0.000771393	Down
BGIBMGA000813-TA	276.791	397.798	155.784	0.391617	-1.35249	1.22071e-05	0.000579415	Down
BGIBMGA000444-TA	512.15	735.978	288.321	0.391753	-1.35199	5.36515e-05	0.00185549	Down
BGIBMGA003116-TA	3886.88	5584.8	2188.96	0.39195	-1.35126	1.01537e-05	0.000500179	Down
BGIBMGA005656-TA	2816.66	4046.69	1586.63	0.39208	-1.35078	3.21679e-06	0.000199543	Down
BGIBMGA007162-TA	203.75	292.715	114.785	0.39214	-1.35056	0.000315654	0.00692259	Down
BGIBMGA001028-TA	29.0351	41.7129	16.3574	0.392143	-1.35055	0.00236449	0.030939	Down
BGIBMGA001027-TA	109.835	157.751	61.9196	0.392516	-1.34918	8.08999e-05	0.00254282	Down
BGIBMGA007082-TA	562.586	808.013	317.159	0.392518	-1.34917	7.30966e-06	0.000393112	Down
BGIBMGA011794-TA	249.957	358.756	141.158	0.393464	-1.3457	1.61341e-05	0.00071816	Down
BGIBMGA011491-TA	252.119	361.637	142.601	0.394322	-1.34256	1.61715e-05	0.00071816	Down
BGIBMGA005412-TA	287.628	412.36	162.895	0.395032	-1.33996	1.50752e-05	0.000684418	Down
BGIBMGA008228-TA	437.135	626.547	247.723	0.395379	-1.33869	1.0087e-05	0.000499798	Down
BGIBMGA010841-TA	165.301	236.808	93.7946	0.396078	-1.33614	2.76869e-05	0.00106913	Down
BGIBMGA005312-TA	262.977	376.606	149.348	0.396563	-1.33438	1.94985e-05	0.000822304	Down
BGIBMGA009888-TA	458.365	656.252	260.478	0.396918	-1.33309	1.17669e-05	0.000563082	Down
BGIBMGA009057-TA	104.819	150.07	59.5677	0.396933	-1.33303	7.1963e-05	0.00233065	Down
BGIBMGA003977-TA	824.87	1180.92	468.822	0.396998	-1.3328	4.1846e-05	0.00150492	Down
BGIBMGA011073-TA	35.426	50.7	20.1521	0.397477	-1.33106	0.00184908	0.0257772	Down
BGIBMGA002215-TA	255.079	365.013	145.145	0.397642	-1.33046	1.823e-05	0.000788666	Down
BGIBMGA004533-TA	938.701	1342.87	534.531	0.398051	-1.32897	0.00080922	0.0141067	Down
BGIBMGA006462-TA	91.4177	130.737	52.0984	0.398498	-1.32736	0.000135609	0.00362985	Down
BGIBMGA008934-TA	18.5815	26.5707	10.5922	0.398641	-1.32684	0.0210865	0.144403	Down
BGIBMGA005151-TA	120.122	171.768	68.4773	0.398663	-1.32676	6.52932e-05	0.00216242	Down
BGIBMGA004166-TA	308.113	440.531	175.695	0.398825	-1.32617	1.64028e-05	0.000725683	Down
BGIBMGA012564-TA	20.8085	29.7286	11.8884	0.399898	-1.3223	0.0102948	0.0894706	Down
BGIBMGA006477-TA	136.457	194.949	77.9642	0.399921	-1.32221	6.01073e-05	0.00204854	Down
BGIBMGA010790-TA	643.974	919.75	368.199	0.400325	-1.32076	7.74024e-06	0.000405118	Down
BGIBMGA010723-TA	332.31	474.425	190.195	0.400896	-1.3187	2.17847e-05	0.000877674	Down
BGIBMGA008492-TA	1766.48	2521.43	1011.52	0.401171	-1.31771	6.76877e-06	0.000372568	Down
BGIBMGA005991-TA	63.6619	90.8646	36.4592	0.401247	-1.31744	0.000442975	0.00894976	Down
BGIBMGA007870-TA	109.523	156.261	62.7843	0.40179	-1.31549	0.000126993	0.00350321	Down
BGIBMGA001643-TA	75.1312	107.173	43.0898	0.40206	-1.31452	0.000271064	0.00613504	Down
BGIBMGA012429-TA	268.523	382.919	154.128	0.402507	-1.31291	2.77221e-05	0.00106913	Down
BGIBMGA014446-TA	47.6658	67.9495	27.3822	0.402978	-1.31123	0.0471587	0.245728	Down
BGIBMGA013513-TA	135.479	193.066	77.8927	0.403452	-1.30953	7.17098e-05	0.00233065	Down
BGIBMGA007263-TA	440.722	627.593	253.852	0.404486	-1.30584	1.7798e-05	0.000772828	Down
BGIBMGA006772-TA	553.778	787.986	319.571	0.405554	-1.30203	1.39349e-05	0.000645742	Down
BGIBMGA010361-TA	1574.39	2239.64	909.134	0.405929	-1.3007	7.8104e-06	0.000406974	Down
BGIBMGA003053-TA	204.515	290.787	118.244	0.406635	-1.29819	0.0112054	0.0945121	Down
BGIBMGA008930-TA	492.8	700.6	284.999	0.406794	-1.29763	2.00621e-05	0.000831122	Down
BGIBMGA009609-TA	88.9646	126.431	51.4978	0.407318	-1.29577	0.000182669	0.00454695	Down
BGIBMGA004534-TA	4276.2	6076.85	2475.55	0.407375	-1.29557	0.000336975	0.00726231	Down
BGIBMGA005424-TA	29.1955	41.4822	16.9088	0.407615	-1.29472	0.013502	0.107496	Down
BGIBMGA011508-TA	1064.11	1510.38	617.845	0.409066	-1.28959	1.37784e-05	0.000641026	Down
BGIBMGA005559-TA	926.14	1314.17	538.112	0.40947	-1.28817	0.000104916	0.00306666	Down
BGIBMGA007854-TA	65.9236	93.4673	38.3798	0.410623	-1.28411	0.0110962	0.0939968	Down
BGIBMGA013116-TA	1737.58	2462.35	1012.8	0.411315	-1.28169	2.85409e-05	0.00108428	Down
BGIBMGA000127-TA	169.557	240.252	98.8612	0.41149	-1.28107	0.000698982	0.012635	Down
BGIBMGA012406-TA	172.034	243.623	100.446	0.412303	-1.27822	7.12592e-05	0.00232714	Down
BGIBMGA004702-TA	14.9973	21.2279	8.76674	0.412981	-1.27585	0.0362107	0.206755	Down
BGIBMGA003367-TA	631.632	893.259	370.006	0.41422	-1.27153	2.0187e-05	0.000831553	Down
BGIBMGA013220-TA	677.959	958.749	397.17	0.414259	-1.27139	6.99201e-05	0.00228978	Down
BGIBMGA002979-TA	146.877	207.478	86.2759	0.415832	-1.26593	0.000106604	0.00307554	Down
BGIBMGA013348-TA	655.666	925.718	385.614	0.416557	-1.26342	2.14856e-05	0.000871759	Down
BGIBMGA013610-TA	142.691	201.439	83.9431	0.416717	-1.26286	0.000144285	0.00381849	Down
BGIBMGA000059-TA	61.5445	86.7481	36.3409	0.418925	-1.25524	0.00452461	0.0509573	Down
BGIBMGA004478-TA	29.7323	41.9058	17.5588	0.419007	-1.25495	0.00484526	0.0535399	Down
BGIBMGA010178-TA	908.736	1280.73	536.743	0.419092	-1.25466	1.97069e-05	0.000825158	Down
BGIBMGA000798-TA	51.7822	72.9175	30.6469	0.420296	-1.25052	0.00126952	0.0195326	Down
BGIBMGA001406-TA	1045.11	1471.48	618.735	0.420485	-1.24987	2.23788e-05	0.000895458	Down
BGIBMGA009771-TA	329.447	463.781	195.114	0.420702	-1.24913	4.75659e-05	0.00166965	Down
BGIBMGA012348-TA	196.624	276.636	116.611	0.421534	-1.24628	9.66534e-05	0.00291302	Down
BGIBMGA005098-TA	42.8719	60.3075	25.4363	0.421776	-1.24545	0.00229893	0.0305354	Down
BGIBMGA000119-TA	179.075	251.724	106.426	0.422789	-1.24199	0.000123281	0.00341902	Down
BGIBMGA009046-TA	158.652	223.005	94.2991	0.422856	-1.24176	0.000101205	0.00300388	Down
BGIBMGA012547-TA	324.424	455.928	192.921	0.423139	-1.2408	0.00112794	0.0178462	Down
BGIBMGA009964-TA	625.143	878.049	372.237	0.423937	-1.23808	2.65491e-05	0.00103409	Down
BGIBMGA002508-TA	3155.45	4431.89	1879.01	0.423974	-1.23795	0.0225057	0.150837	Down
BGIBMGA002461-TA	299.416	420.464	178.367	0.424216	-1.23713	5.22816e-05	0.00181346	Down
BGIBMGA012142-TA	656.687	922.159	391.216	0.424239	-1.23705	2.78897e-05	0.00107206	Down
BGIBMGA006813-TA	241.45	339.027	143.872	0.424367	-1.23662	7.59048e-05	0.0024381	Down
BGIBMGA005110-TA	16.4381	23.0767	9.79953	0.42465	-1.23565	0.0251376	0.163186	Down
BGIBMGA001080-TA	52.3234	73.4475	31.1992	0.424782	-1.23521	0.0115377	0.0966888	Down
BGIBMGA001675-TA	39.7434	55.78	23.7069	0.425007	-1.23444	0.00292574	0.0368436	Down
BGIBMGA007739-TA	204.864	287.354	122.374	0.425864	-1.23154	0.000106768	0.00307554	Down
BGIBMGA013658-TA	38.3854	53.8332	22.9375	0.426085	-1.23079	0.00320999	0.0398015	Down
BGIBMGA010316-TA	148.777	208.639	88.916	0.426172	-1.23049	0.000150476	0.0039204	Down
BGIBMGA000828-TA	180.5	253.084	107.916	0.426402	-1.22971	0.000138749	0.0037002	Down
BGIBMGA006638-TA	33.1452	46.4273	19.8632	0.427834	-1.22488	0.00582675	0.0607759	Down
BGIBMGA007401-TA	185.608	259.816	111.4	0.428764	-1.22174	0.00330684	0.0406814	Down
BGIBMGA010831-TA	62.4264	87.3121	37.5408	0.429961	-1.21772	0.00108247	0.0173318	Down
BGIBMGA000752-TA	97.6895	136.629	58.7498	0.429994	-1.21761	0.00037457	0.00776425	Down
BGIBMGA000505-TA	156.653	218.96	94.3456	0.43088	-1.21464	0.000147421	0.00388396	Down
BGIBMGA009983-TA	449.335	628.029	270.642	0.430938	-1.21445	0.00129916	0.0199102	Down
BGIBMGA010388-TA	243.299	340.034	146.563	0.431025	-1.21416	0.0124838	0.102064	Down
BGIBMGA010309-TA	245.112	342.534	147.69	0.43117	-1.21367	0.000103573	0.00304332	Down
BGIBMGA004870-TA	3042.63	4251.53	1833.74	0.431312	-1.2132	0.000500994	0.00977313	Down
BGIBMGA004249-TA	160.196	223.84	96.5514	0.43134	-1.2131	0.000161174	0.00412576	Down
BGIBMGA011490-TA	72.0106	100.549	43.4724	0.43235	-1.20973	0.000835263	0.0143798	Down
BGIBMGA005564-TA	543.76	759.203	328.316	0.432448	-1.2094	5.09731e-05	0.00177332	Down
BGIBMGA002984-TA	1094.13	1527.39	660.874	0.432682	-1.20862	4.371e-05	0.0015529	Down
BGIBMGA010859-TA	27.7426	38.7199	16.7653	0.432989	-1.2076	0.00779235	0.0747607	Down
BGIBMGA001801-TA	262.538	366.24	158.835	0.433691	-1.20526	0.000101528	0.00300586	Down
BGIBMGA002345-TA	38.0734	53.1119	23.035	0.433707	-1.20521	0.00541781	0.0578492	Down
BGIBMGA003709-TA	12893.8	17982.3	7805.25	0.434053	-1.20406	0.0410672	0.224882	Down
BGIBMGA012037-TA	294.971	411.269	178.674	0.434446	-1.20275	0.0016585	0.0236836	Down
BGIBMGA012662-TA	28.6997	40.0097	17.3897	0.434637	-1.20212	0.00760987	0.0733702	Down
BGIBMGA010248-TA	152.527	212.608	92.4452	0.434816	-1.20152	0.00025996	0.00592951	Down
BGIBMGA001386-TA	295.846	412.129	179.563	0.435696	-1.19861	0.000102607	0.00303014	Down
BGIBMGA006779-TA	384.235	535.2	233.269	0.435855	-1.19808	7.84948e-05	0.00249473	Down
BGIBMGA012004-TA	144.588	201.368	87.8091	0.436063	-1.19739	0.000680291	0.0123655	Down
BGIBMGA000848-TA	90.3143	125.771	54.8576	0.43617	-1.19704	0.000533638	0.0102563	Down
BGIBMGA001825-TA	82.4145	114.75	50.0792	0.43642	-1.19621	0.00078059	0.0137412	Down
BGIBMGA011589-TA	593.079	825.459	360.699	0.436968	-1.1944	6.56486e-05	0.00216807	Down
BGIBMGA010845-TA	693.18	964.499	421.861	0.437389	-1.19301	0.00982847	0.0871626	Down
BGIBMGA007871-TA	44.3432	61.689	26.9973	0.437635	-1.1922	0.0167793	0.123802	Down
BGIBMGA005548-TA	20.1123	27.9743	12.2503	0.437912	-1.19129	0.0172644	0.12577	Down
BGIBMGA007241-TA	462.423	642.921	281.926	0.438508	-1.18933	6.9631e-05	0.00228671	Down
BGIBMGA011604-TA	341.973	475.247	208.699	0.439138	-1.18725	0.000108345	0.00309814	Down
BGIBMGA007123-TA	105.262	146.275	64.2485	0.439231	-1.18695	0.000503271	0.00978499	Down
BGIBMGA014112-TA	14.7762	20.5212	9.03115	0.44009	-1.18413	0.0382185	0.215008	Down
BGIBMGA012075-TA	110.556	153.525	67.5882	0.440243	-1.18363	0.000414184	0.00844503	Down
BGIBMGA005039-TA	90.7802	126.052	55.509	0.440367	-1.18322	0.000557014	0.0106013	Down
BGIBMGA004328-TA	103.956	144.336	63.5765	0.440477	-1.18286	0.00046357	0.00918056	Down
BGIBMGA004486-TA	44.684	62.0357	27.3323	0.44059	-1.18249	0.00321155	0.0398015	Down
BGIBMGA006263-TA	1082.94	1503.44	662.438	0.440616	-1.18241	5.84017e-05	0.00199621	Down
BGIBMGA009132-TA	3189.42	4427.23	1951.62	0.44082	-1.18174	4.91607e-05	0.00172048	Down
BGIBMGA006207-TA	1038.72	1441.66	635.789	0.441013	-1.18111	0.000230879	0.00540018	Down
BGIBMGA004774-TA	107.316	148.94	65.6919	0.441064	-1.18094	0.000450059	0.00903573	Down
BGIBMGA007541-TA	278.917	387.011	170.822	0.441387	-1.17988	0.000128642	0.00352384	Down
BGIBMGA000581-TA	205.369	284.903	125.835	0.441676	-1.17894	0.000163559	0.00416187	Down
BGIBMGA004494-TA	202.759	281.272	124.247	0.441733	-1.17875	0.000177429	0.00442592	Down
BGIBMGA002521-TA	115.266	159.87	70.6616	0.441995	-1.1779	0.000399946	0.00821184	Down
BGIBMGA004661-TA	303.174	420.444	185.905	0.442162	-1.17735	0.000139293	0.0037002	Down
BGIBMGA001579-TA	132.509	183.737	81.2812	0.442378	-1.17665	0.000636759	0.0116884	Down
BGIBMGA006158-TA	1516.41	2101.85	930.971	0.442928	-1.17485	5.52377e-05	0.00190354	Down
BGIBMGA012670-TA	161.785	224.229	99.3414	0.443035	-1.17451	0.000258334	0.00590391	Down
BGIBMGA012013-TA	748.339	1036.88	459.795	0.443439	-1.17319	6.37054e-05	0.00212415	Down
BGIBMGA002639-TA	441.037	611.025	271.048	0.443596	-1.17268	9.15025e-05	0.00280098	Down
BGIBMGA006463-TA	1870.34	2591.06	1149.61	0.443685	-1.17239	0.000231226	0.00540018	Down
BGIBMGA007488-TA	66.5417	92.1789	40.9046	0.443752	-1.17217	0.00141949	0.0212001	Down
BGIBMGA003201-TA	64.1918	88.9186	39.465	0.443833	-1.17191	0.00135092	0.0205166	Down
BGIBMGA012772-TA	1113.87	1542.94	684.811	0.443837	-1.1719	0.000230441	0.00540018	Down
BGIBMGA002783-TA	470.469	651.638	289.299	0.443957	-1.17151	9.95703e-05	0.00297619	Down
BGIBMGA004875-TA	20.332	28.1501	12.5139	0.444542	-1.16961	0.0206585	0.142806	Down
BGIBMGA006751-TA	2129.01	2946.79	1311.23	0.444971	-1.16822	6.39473e-05	0.00212415	Down
BGIBMGA011246-TA	93.6199	129.574	57.6662	0.445046	-1.16797	0.000822605	0.0142245	Down
BGIBMGA005409-TA	437.097	604.927	269.267	0.445124	-1.16772	0.000113859	0.00321658	Down
BGIBMGA013974-TA	437.75	605.797	269.703	0.445203	-1.16746	0.000111099	0.00316472	Down
BGIBMGA010819-TA	177.536	245.572	109.499	0.445895	-1.16522	0.000266694	0.00604782	Down
BGIBMGA010495-TA	119.337	164.987	73.6864	0.446619	-1.16288	0.000530515	0.0102131	Down
BGIBMGA006246-TA	422.526	583.957	261.095	0.447114	-1.16129	0.000203642	0.00489242	Down
BGIBMGA014083-TA	79.5913	109.992	49.1902	0.447214	-1.16096	0.00106907	0.0172089	Down
BGIBMGA008625-TA	104.826	144.825	64.8273	0.447624	-1.15964	0.00179484	0.0251613	Down
BGIBMGA007331-TA	37.0014	51.1137	22.8892	0.447809	-1.15904	0.00625081	0.063615	Down
BGIBMGA007731-TA	619.582	855.877	383.286	0.447829	-1.15898	9.86589e-05	0.00295825	Down
BGIBMGA011314-TA	391.925	541.378	242.472	0.447879	-1.15882	0.000125322	0.00346527	Down
BGIBMGA002152-TA	146.736	202.679	90.7931	0.447965	-1.15854	0.000307934	0.00682461	Down
BGIBMGA005434-TA	59.7471	82.4804	37.0137	0.448758	-1.15599	0.00188758	0.0261274	Down
BGIBMGA001735-TA	247.047	341.02	153.074	0.448872	-1.15563	0.000171708	0.00431072	Down
BGIBMGA014337-TA	191.649	264.478	118.819	0.449256	-1.15439	0.000340258	0.0073062	Down
BGIBMGA013473-TA	130.702	180.34	81.0629	0.449499	-1.15361	0.000450337	0.00903573	Down
BGIBMGA007418-TA	251.48	346.984	155.976	0.449518	-1.15355	0.00188621	0.0261274	Down
BGIBMGA011844-TA	8533.3	11772.7	5293.89	0.449675	-1.15305	6.33398e-05	0.00212415	Down
BGIBMGA006605-TA	57.645	79.5007	35.7893	0.450176	-1.15144	0.00201322	0.0275414	Down
BGIBMGA000412-TA	210.844	290.691	130.997	0.450641	-1.14995	0.000223448	0.00529234	Down
BGIBMGA007415-TA	24.5106	33.7926	15.2286	0.45065	-1.14992	0.0143926	0.1116	Down
BGIBMGA004511-TA	658.118	907.163	409.072	0.450935	-1.14901	0.00153282	0.0225198	Down
BGIBMGA003774-TA	22.1923	30.5738	13.8109	0.451724	-1.14649	0.0189462	0.134949	Down
BGIBMGA004873-TA	71.0929	97.8951	44.2906	0.45243	-1.14423	0.00164328	0.02359	Down
BGIBMGA013134-TA	38.1642	52.5497	23.7787	0.452498	-1.14402	0.00648861	0.0650192	Down
BGIBMGA006783-TA	73.8565	101.693	46.0201	0.45254	-1.14388	0.00153724	0.0225565	Down
BGIBMGA000131-TA	112.375	154.665	70.0844	0.453137	-1.14198	0.000718947	0.012908	Down
BGIBMGA001949-TA	136.479	187.835	85.1235	0.453183	-1.14183	0.000437341	0.00885559	Down
BGIBMGA003070-TA	191.175	263.098	119.251	0.453258	-1.14159	0.000347372	0.00737788	Down
BGIBMGA013075-TA	87.4394	120.309	54.5698	0.45358	-1.14057	0.0012779	0.0196357	Down
BGIBMGA002755-TA	141.151	194.153	88.1495	0.454022	-1.13917	0.000498063	0.00973215	Down
BGIBMGA014484-TA	18.221	25.0578	11.3842	0.454317	-1.13823	0.0409227	0.224405	Down
BGIBMGA006474-TA	61.2212	84.1806	38.2619	0.454521	-1.13758	0.00233345	0.030676	Down
BGIBMGA007571-TA	463.329	637.085	289.574	0.454529	-1.13756	0.000161124	0.00412576	Down
BGIBMGA012568-TA	868.115	1193.55	542.678	0.454675	-1.13709	9.57541e-05	0.00289335	Down
BGIBMGA014497-TA	14.0629	19.3338	8.79189	0.454741	-1.13688	0.0494734	0.252625	Down
BGIBMGA002868-TA	33.4219	45.9481	20.8958	0.454769	-1.13679	0.00849033	0.0788753	Down
BGIBMGA012672-TA	49.2627	67.7098	30.8156	0.455112	-1.13571	0.00412251	0.0478065	Down
BGIBMGA006152-TA	16.8079	23.0959	10.52	0.455493	-1.1345	0.0406829	0.223613	Down
BGIBMGA006574-TA	388.752	534.1	243.404	0.455728	-1.13376	0.00018905	0.00464659	Down
BGIBMGA006841-TA	1005.39	1381.2	629.58	0.45582	-1.13346	0.000105818	0.00307554	Down
BGIBMGA009668-TA	372.048	511.068	233.028	0.455962	-1.13301	0.000185397	0.00459533	Down
BGIBMGA008996-TA	104.252	143.197	65.3069	0.456062	-1.1327	0.00273002	0.0350184	Down
BGIBMGA002881-TA	763.415	1048.6	478.235	0.456072	-1.13267	0.000135031	0.00362475	Down
BGIBMGA011044-TA	139.872	192.076	87.6685	0.456426	-1.13155	0.000546833	0.0104756	Down
BGIBMGA011104-TA	298.749	410.203	187.296	0.456594	-1.13102	0.00022857	0.00537948	Down
BGIBMGA014397-TA	24.4035	33.5076	15.2994	0.456594	-1.13102	0.0171998	0.125482	Down
BGIBMGA000167-TA	550.708	756.155	345.261	0.456601	-1.13099	0.000131273	0.00356261	Down
BGIBMGA012059-TA	183.48	251.841	115.12	0.457116	-1.12937	0.0135129	0.107496	Down
BGIBMGA000154-TA	512.709	703.683	321.736	0.457217	-1.12905	0.000150336	0.0039204	Down
BGIBMGA007936-TA	148.912	204.367	93.4566	0.457298	-1.12879	0.000506475	0.00983098	Down
BGIBMGA006366-TA	64.9258	89.095	40.7566	0.457451	-1.12831	0.0149023	0.114094	Down
BGIBMGA007988-TA	1440.9	1977.08	904.723	0.457605	-1.12783	0.000112793	0.0032019	Down
BGIBMGA001847-TA	165.83	227.393	104.267	0.458532	-1.12491	0.000452403	0.00903573	Down
BGIBMGA007656-TA	362.103	496.459	227.746	0.458741	-1.12425	0.000177265	0.00442592	Down
BGIBMGA013544-TA	462.181	633.642	290.72	0.458808	-1.12404	0.000164083	0.00416388	Down
BGIBMGA013449-TA	516.64	708.214	325.066	0.458993	-1.12346	0.000163649	0.00416187	Down
BGIBMGA000803-TA	234.533	321.497	147.569	0.459005	-1.12342	0.000321037	0.00699599	Down
BGIBMGA009131-TA	5308.9	7276.66	3341.15	0.45916	-1.12293	9.51767e-05	0.00288334	Down
BGIBMGA010638-TA	162.453	222.66	102.245	0.459198	-1.12281	0.00046982	0.00928864	Down
BGIBMGA002360-TA	70.4045	96.4705	44.3384	0.459606	-1.12153	0.00218118	0.0293933	Down
BGIBMGA000103-TA	2539.77	3479.42	1600.11	0.459878	-1.12068	0.000116606	0.00327838	Down
BGIBMGA001197-TA	306.469	419.827	193.112	0.459981	-1.12035	0.000248196	0.0057168	Down
BGIBMGA004898-TA	451.311	618.147	284.474	0.460205	-1.11965	0.000183195	0.00455039	Down
BGIBMGA010164-TA	1554.85	2129.35	980.359	0.460404	-1.11903	0.000107062	0.00307647	Down
BGIBMGA007895-TA	440.057	602.261	277.853	0.46135	-1.11607	0.000187078	0.00461509	Down
BGIBMGA013636-TA	27.3438	37.4181	17.2695	0.461527	-1.11551	0.0139873	0.109544	Down
BGIBMGA007962-TA	133.818	183.067	84.5694	0.46196	-1.11416	0.000777443	0.0137215	Down
BGIBMGA010975-TA	99.7631	136.476	63.0498	0.461984	-1.11409	0.00120057	0.0187673	Down
BGIBMGA001084-TA	368.149	503.554	232.743	0.462201	-1.11341	0.000225066	0.0053199	Down
BGIBMGA004023-TA	92.4215	126.359	58.484	0.46284	-1.11141	0.00141763	0.0211994	Down
BGIBMGA008443-TA	27.5778	37.6952	17.4604	0.463201	-1.11029	0.0175482	0.127232	Down
BGIBMGA006509-TA	73.0533	99.8451	46.2615	0.463333	-1.10988	0.0295688	0.181785	Down
BGIBMGA012559-TA	264.128	360.893	167.364	0.463748	-1.10859	0.000336813	0.00726231	Down
BGIBMGA011019-TA	246.782	337.182	156.383	0.463793	-1.10845	0.000497283	0.00973215	Down
BGIBMGA000481-TA	72.9531	99.6701	46.2362	0.463892	-1.10814	0.0334888	0.197496	Down
BGIBMGA005279-TA	284.885	388.893	180.877	0.465108	-1.10436	0.0109113	0.0929006	Down
BGIBMGA000487-TA	21.7064	29.626	13.7869	0.465366	-1.10356	0.0231747	0.153998	Down
BGIBMGA006763-TA	122.477	167.129	77.824	0.465652	-1.10268	0.00186346	0.025902	Down
BGIBMGA009107-TA	266.037	362.693	169.381	0.46701	-1.09848	0.00242384	0.0315396	Down
BGIBMGA000486-TA	84.1144	114.666	53.5632	0.467125	-1.09812	0.00151109	0.0222843	Down
BGIBMGA008312-TA	1618.43	2206.1	1030.77	0.467237	-1.09777	0.000154275	0.00400857	Down
BGIBMGA014271-TA	265.391	361.734	169.048	0.467325	-1.0975	0.000353798	0.00742027	Down
BGIBMGA006814-TA	32.6969	44.5452	20.8487	0.468034	-1.09531	0.0123717	0.101359	Down
BGIBMGA008342-TA	129.576	176.432	82.7206	0.468853	-1.09279	0.000927998	0.0154324	Down
BGIBMGA011733-TA	28.8807	39.3149	18.4465	0.469198	-1.09173	0.014283	0.110958	Down
BGIBMGA000880-TA	203.791	277.378	130.205	0.469413	-1.09107	0.000586483	0.0110191	Down
BGIBMGA009473-TA	286.485	389.853	183.117	0.469708	-1.09016	0.00042135	0.00857622	Down
BGIBMGA010464-TA	1276.23	1736.71	815.749	0.469709	-1.09016	0.000208266	0.00498309	Down
BGIBMGA013159-TA	254.795	346.683	162.906	0.469898	-1.08958	0.00336522	0.041055	Down
BGIBMGA007681-TA	2245.5	3054.57	1436.44	0.470258	-1.08847	0.00928136	0.0838326	Down
BGIBMGA001335-TA	203.845	277.22	130.469	0.470632	-1.08733	0.000572758	0.0107958	Down
BGIBMGA012126-TA	1563.71	2125.25	1002.17	0.471552	-1.08451	0.000202055	0.00487426	Down
BGIBMGA002504-TA	458.197	622.623	293.771	0.471828	-1.08367	0.00029389	0.0065755	Down
BGIBMGA012118-TA	175.258	238.13	112.387	0.471954	-1.08328	0.000564693	0.0106782	Down
BGIBMGA008402-TA	49.0866	66.6608	31.5124	0.472728	-1.08092	0.00582951	0.0607759	Down
BGIBMGA011695-TA	692.636	940.615	444.657	0.47273	-1.08091	0.000255656	0.00585411	Down
BGIBMGA010538-TA	1713.07	2326.16	1099.98	0.472873	-1.08047	0.000195951	0.00477615	Down
BGIBMGA013133-TA	1095.07	1486.87	703.274	0.472989	-1.08012	0.000228963	0.00537948	Down
BGIBMGA014622-TA	169.423	229.95	108.896	0.473563	-1.07837	0.00304164	0.0380578	Down
BGIBMGA007512-TA	400.458	543.367	257.548	0.473986	-1.07708	0.000349328	0.00739263	Down
BGIBMGA000550-TA	92.9677	126.127	59.8086	0.474194	-1.07645	0.00171769	0.0242768	Down
BGIBMGA004776-TA	644.257	873.998	414.517	0.474277	-1.0762	0.000298743	0.00667136	Down
BGIBMGA012591-TA	81.5546	110.58	52.5289	0.47503	-1.07391	0.00222561	0.0298206	Down
BGIBMGA004889-TA	803.962	1089.73	518.196	0.475528	-1.0724	0.000239256	0.00555713	Down
BGIBMGA007534-TA	104.62	141.795	67.4453	0.475653	-1.07202	0.00170363	0.0241515	Down
BGIBMGA000903-TA	770.102	1043.58	496.623	0.475884	-1.07132	0.000311423	0.00687595	Down
BGIBMGA002808-TA	72.0998	97.6995	46.5001	0.47595	-1.07112	0.0242888	0.159174	Down
BGIBMGA003177-TA	291.632	395.101	188.163	0.476241	-1.07024	0.0104916	0.0904439	Down
BGIBMGA006357-TA	748.479	1013.8	483.161	0.476586	-1.06919	0.000314973	0.00692259	Down
BGIBMGA011103-TA	118.329	160.232	76.4258	0.47697	-1.06803	0.00152613	0.0224497	Down
BGIBMGA006945-TA	662.862	897.04	428.683	0.477887	-1.06526	0.000343479	0.00733506	Down
BGIBMGA005649-TA	19.4972	26.3852	12.6092	0.477888	-1.06526	0.0406406	0.223599	Down
BGIBMGA006771-TA	87.3432	118.17	56.5163	0.478262	-1.06413	0.00231639	0.0306171	Down
BGIBMGA002380-TA	62.6597	84.7532	40.5661	0.478639	-1.06299	0.00439641	0.0500909	Down
BGIBMGA014106-TA	45.5697	61.6202	29.5192	0.479051	-1.06175	0.0070724	0.069362	Down
BGIBMGA006866-TA	467.134	631.631	302.636	0.479135	-1.0615	0.00166591	0.0237605	Down
BGIBMGA006749-TA	2338.28	3161.16	1515.4	0.47938	-1.06076	0.000248929	0.00572244	Down
BGIBMGA000850-TA	29.7868	40.2618	19.3118	0.479656	-1.05993	0.0171862	0.125463	Down
BGIBMGA010884-TA	130.436	176.278	84.5939	0.479889	-1.05923	0.0079244	0.0756561	Down
BGIBMGA012635-TA	1620.46	2189.91	1051	0.479929	-1.05911	0.000276728	0.00622718	Down
BGIBMGA013328-TA	2987.71	4037.19	1938.23	0.480095	-1.05861	0.000239368	0.00555713	Down
BGIBMGA001011-TA	232.916	314.584	151.247	0.480785	-1.05654	0.000623477	0.0115113	Down
BGIBMGA007690-TA	275.026	371.308	178.744	0.481389	-1.05473	0.00070345	0.0126881	Down
BGIBMGA003972-TA	720.785	973.093	468.477	0.48143	-1.0546	0.000377426	0.00780413	Down
BGIBMGA004758-TA	205.188	276.998	133.377	0.481509	-1.05437	0.000722927	0.0129596	Down
BGIBMGA000796-TA	22.8898	30.8889	14.8906	0.48207	-1.05269	0.0328622	0.195274	Down
BGIBMGA007265-TA	115.148	155.358	74.9392	0.482366	-1.0518	0.00154908	0.0226734	Down
BGIBMGA005556-TA	149.938	202.267	97.6095	0.482577	-1.05117	0.00102597	0.0167499	Down
BGIBMGA014133-TA	375.574	506.518	244.63	0.482965	-1.05001	0.000513951	0.00994317	Down
BGIBMGA003615-TA	79.1566	106.747	51.5665	0.483073	-1.04969	0.00306587	0.0382793	Down
BGIBMGA014403-TA	4998.62	6740.86	3256.38	0.483081	-1.04966	0.0414598	0.22593	Down
BGIBMGA007297-TA	390.658	526.723	254.594	0.483354	-1.04885	0.000566458	0.0106943	Down
BGIBMGA005449-TA	849.128	1144.38	553.875	0.483995	-1.04693	0.000343118	0.00733506	Down
BGIBMGA013158-TA	34.087	45.9345	22.2395	0.484158	-1.04645	0.0176511	0.12782	Down
BGIBMGA006020-TA	110.644	149.064	72.2245	0.484521	-1.04537	0.00171867	0.0242768	Down
BGIBMGA012377-TA	45.789	61.6744	29.9036	0.484863	-1.04435	0.00836585	0.0782147	Down
BGIBMGA002972-TA	457.747	616.483	299.011	0.485028	-1.04386	0.000521444	0.0100715	Down
BGIBMGA005702-TA	126.504	170.261	82.7463	0.485997	-1.04098	0.00163271	0.023487	Down
BGIBMGA013072-TA	251.617	338.585	164.648	0.486282	-1.04013	0.000746481	0.0132803	Down
BGIBMGA006606-TA	2366.89	3183.89	1549.9	0.486794	-1.03862	0.000310171	0.00686122	Down
BGIBMGA008226-TA	672.076	903.583	440.57	0.487581	-1.03629	0.000492839	0.00966344	Down
BGIBMGA013996-TA	1001.72	1346.1	657.34	0.488331	-1.03407	0.000446414	0.00899272	Down
BGIBMGA006424-TA	498.09	669.314	326.867	0.488361	-1.03398	0.000581617	0.0109452	Down
BGIBMGA004960-TA	244.14	328.03	160.249	0.488521	-1.03351	0.000879875	0.0148641	Down
BGIBMGA001950-TA	329.579	442.56	216.598	0.489421	-1.03085	0.000784936	0.013797	Down
BGIBMGA001743-TA	22.072	29.637	14.5071	0.489493	-1.03064	0.0318186	0.191267	Down
BGIBMGA003762-TA	158.587	212.909	104.266	0.489722	-1.02996	0.00139664	0.0210196	Down
BGIBMGA000795-TA	18.3372	24.6171	12.0573	0.489796	-1.02975	0.0479624	0.247678	Down
BGIBMGA005288-TA	292.311	392.398	192.224	0.489869	-1.02953	0.00076748	0.0135715	Down
BGIBMGA001464-TA	766.583	1029.02	504.147	0.48993	-1.02935	0.000456124	0.00907352	Down
BGIBMGA000756-TA	75.4898	101.332	49.6477	0.489951	-1.02929	0.00419529	0.0485065	Down
BGIBMGA007613-TA	68.3992	91.8121	44.9863	0.489982	-1.0292	0.00528829	0.0568641	Down
BGIBMGA007950-TA	15438.1	20721.1	10155	0.490078	-1.02892	0.00427011	0.0491293	Down
BGIBMGA005159-TA	310.703	416.793	204.613	0.490923	-1.02643	0.0103481	0.0895386	Down
BGIBMGA005452-TA	454.872	610.087	299.657	0.491171	-1.0257	0.00265908	0.0341457	Down
BGIBMGA012554-TA	281.035	376.84	185.231	0.491536	-1.02463	0.000875503	0.0148115	Down
BGIBMGA005808-TA	675.83	905.962	445.698	0.491961	-1.02338	0.00655243	0.0655467	Down
BGIBMGA001457-TA	180.815	242.356	119.274	0.492146	-1.02284	0.00137411	0.0207604	Down
BGIBMGA002759-TA	185.743	248.869	122.617	0.492695	-1.02123	0.00138757	0.0209367	Down
BGIBMGA012833-TA	315.987	423.207	208.767	0.493297	-1.01947	0.000858608	0.0146218	Down
BGIBMGA000222-TA	128.233	171.732	84.7333	0.493404	-1.01916	0.0420122	0.227822	Down
BGIBMGA001806-TA	63.4872	85.0139	41.9605	0.493572	-1.01867	0.00629965	0.0638902	Down
BGIBMGA012895-TA	416.617	557.836	275.399	0.493691	-1.01832	0.000666302	0.0121678	Down
BGIBMGA012474-TA	369.435	494.486	244.383	0.494217	-1.01678	0.000778302	0.0137215	Down
BGIBMGA008997-TA	232.872	311.658	154.086	0.494407	-1.01623	0.00162066	0.0233709	Down
BGIBMGA001265-TA	1008.39	1349.19	667.594	0.49481	-1.01505	0.00104561	0.0170024	Down
BGIBMGA001100-TA	78.8728	105.528	52.2175	0.494821	-1.01502	0.00387347	0.0454125	Down
BGIBMGA013671-TA	23.1338	30.9435	15.3241	0.495229	-1.01383	0.0378961	0.214014	Down
BGIBMGA000114-TA	89.7021	119.934	59.47	0.495855	-1.01201	0.00397759	0.0464474	Down
BGIBMGA000473-TA	106.106	141.862	70.3505	0.495908	-1.01185	0.00278804	0.0354139	Down
BGIBMGA013200-TA	117.904	157.628	78.1811	0.495986	-1.01163	0.00256434	0.0331832	Down
BGIBMGA005327-TA	21.2594	28.4195	14.0993	0.496114	-1.01126	0.0427488	0.230381	Down
BGIBMGA005855-TA	64.5011	86.1756	42.8266	0.496969	-1.00877	0.00617797	0.0631478	Down
BGIBMGA007976-TA	190.231	254.098	126.363	0.497301	-1.00781	0.00135272	0.0205166	Down
BGIBMGA009207-TA	272.399	363.768	181.031	0.497656	-1.00678	0.0125757	0.102458	Down
BGIBMGA009209-TA	497.33	664.088	330.572	0.497783	-1.00641	0.000738719	0.0131823	Down
BGIBMGA005846-TA	103.12	137.69	68.5505	0.497861	-1.00619	0.00284681	0.0360044	Down
BGIBMGA007450-TA	249.475	333.105	165.845	0.497876	-1.00614	0.00116241	0.0182782	Down
BGIBMGA004913-TA	215.109	287.16	143.057	0.498181	-1.00526	0.00135106	0.0205166	Down
BGIBMGA009855-TA	50.5979	67.5453	33.6505	0.498191	-1.00523	0.0107702	0.0921676	Down
BGIBMGA012677-TA	30.0635	40.1203	20.0068	0.498669	-1.00384	0.0279548	0.175263	Down
BGIBMGA004753-TA	21.5664	28.7699	14.3629	0.499235	-1.00221	0.0453291	0.239097	Down
BGIBMGA011324-TA	96.377	128.554	64.2005	0.499407	-1.00171	0.00395665	0.046249	Down
BGIBMGA011331-TA	89.9295	119.932	59.9271	0.499676	-1.00094	0.0036889	0.0439519	Down
BGIBMGA013243-TA	208.126	277.523	138.729	0.499883	-1.00034	0.00139557	0.0210196	Down
BGIBMGA004175-TA	651.593	868.855	434.332	0.49989	-1.00032	0.00074436	0.0132627	Down
BGIBMGA008130-TA	309.155	206.044	412.265	2.00086	1.00062	0.00112684	0.0178462	Up
BGIBMGA001872-TA	109.129	72.6806	145.578	2.00298	1.00215	0.00273565	0.0350522	Up
BGIBMGA001340-TA	224.651	149.527	299.775	2.00482	1.00348	0.0012479	0.0193012	Up
BGIBMGA005770-TA	74.1392	49.3213	98.9571	2.00638	1.00459	0.00501679	0.0547643	Up
BGIBMGA009802-TA	59.6359	39.6508	79.6211	2.00806	1.0058	0.00584439	0.0608523	Up
BGIBMGA002802-TA	33.3228	22.1403	44.5052	2.01014	1.0073	0.0214433	0.146164	Up
BGIBMGA006914-TA	33.7001	22.3896	45.0106	2.01033	1.00743	0.0175362	0.127225	Up
BGIBMGA011783-TA	1229.89	816.285	1643.5	2.01339	1.00963	0.000455892	0.00907352	Up
BGIBMGA012328-TA	391.034	259.271	522.796	2.01641	1.01179	0.000859299	0.0146218	Up
BGIBMGA005750-TA	57.4302	38.0736	76.7867	2.0168	1.01207	0.0076609	0.0736804	Up
BGIBMGA010913-TA	259.135	171.75	346.52	2.01759	1.01263	0.0329753	0.195604	Up
BGIBMGA001999-TA	24.7853	16.4251	33.1455	2.01798	1.01292	0.0453353	0.239097	Up
BGIBMGA005475-TA	387.503	256.662	518.345	2.01956	1.01404	0.000802512	0.0140339	Up
BGIBMGA007805-TA	24.453	16.1943	32.7118	2.01997	1.01433	0.0310716	0.18768	Up
BGIBMGA007631-TA	67.1551	44.4563	89.8539	2.02118	1.0152	0.00500565	0.0547131	Up
BGIBMGA002934-TA	30.6204	20.2659	40.9748	2.02186	1.01568	0.0230483	0.153272	Up
BGIBMGA001795-TA	231.359	153.121	309.598	2.02192	1.01573	0.00111489	0.0176874	Up
BGIBMGA004937-TA	66.1214	43.683	88.5598	2.02733	1.01958	0.00618772	0.0631923	Up
BGIBMGA001041-TA	176.549	116.609	236.489	2.02806	1.0201	0.00149453	0.0221235	Up
BGIBMGA012042-TA	78.4078	51.7824	105.033	2.02836	1.02031	0.00411895	0.0478065	Up
BGIBMGA010233-TA	34.953	23.0689	46.8371	2.03032	1.02171	0.0160695	0.120229	Up
BGIBMGA007662-TA	34.761	22.925	46.5969	2.03258	1.02331	0.0173138	0.125844	Up
BGIBMGA013416-TA	143.762	94.8044	192.72	2.03282	1.02348	0.00141015	0.0211415	Up
BGIBMGA004421-TA	176.825	116.588	237.062	2.03332	1.02384	0.00549246	0.0583275	Up
BGIBMGA009338-TA	151.387	99.7661	203.008	2.03484	1.02492	0.00145057	0.0216368	Up
BGIBMGA003990-TA	69.7905	45.9757	93.6053	2.03598	1.02572	0.0186622	0.133548	Up
BGIBMGA012360-TA	160.132	105.489	214.775	2.036	1.02574	0.00159673	0.0231387	Up
BGIBMGA005643-TA	40.5452	26.6866	54.4038	2.03862	1.02759	0.013449	0.107263	Up
BGIBMGA002574-TA	785.021	516.34	1053.7	2.04071	1.02907	0.000492898	0.00966344	Up
BGIBMGA010977-TA	319.63	210.211	429.049	2.04103	1.0293	0.0287753	0.178782	Up
BGIBMGA009250-TA	27.5559	18.1227	36.9892	2.04104	1.02931	0.026572	0.169523	Up
BGIBMGA003583-TA	217.2	142.836	291.564	2.04124	1.02945	0.000873008	0.0147907	Up
BGIBMGA006037-TA	1985.03	1304.92	2665.14	2.04239	1.03026	0.000424455	0.00860953	Up
BGIBMGA005941-TA	214.405	140.852	287.958	2.0444	1.03168	0.00113841	0.0179633	Up
BGIBMGA014077-TA	28.808	18.9211	38.6949	2.04507	1.03215	0.0226722	0.151631	Up
BGIBMGA007568-TA	203.46	133.603	273.317	2.04574	1.03262	0.0108429	0.0924686	Up
BGIBMGA005269-TA	124.711	81.8203	167.602	2.04842	1.03451	0.00175562	0.024739	Up
BGIBMGA009049-TA	519.59	340.729	698.451	2.04988	1.03554	0.000390832	0.00805293	Up
BGIBMGA007814-TA	64.4557	42.2533	86.6582	2.05092	1.03627	0.00496812	0.0545651	Up
BGIBMGA013218-TA	226.388	148.384	304.392	2.05138	1.0366	0.000814697	0.0141416	Up
BGIBMGA000704-TA	129.056	84.4728	173.639	2.05557	1.03954	0.00999037	0.0878014	Up
BGIBMGA005080-TA	48.0297	31.4243	64.635	2.05685	1.04044	0.00864168	0.0798301	Up
BGIBMGA001140-TA	133.104	87.0797	179.129	2.05707	1.04059	0.00152279	0.0224287	Up
BGIBMGA008579-TA	22.4396	14.664	30.2152	2.06051	1.043	0.0432807	0.23246	Up
BGIBMGA001572-TA	90.276	58.974	121.578	2.06155	1.04373	0.00476288	0.0527788	Up
BGIBMGA009756-TA	70.2347	45.8813	94.5881	2.06158	1.04375	0.00474305	0.0526682	Up
BGIBMGA001992-TA	34.953	22.827	47.0789	2.06242	1.04434	0.015267	0.115927	Up
BGIBMGA005063-TA	36.2924	23.6826	48.9022	2.06489	1.04607	0.013074	0.105058	Up
BGIBMGA012077-TA	183.783	119.908	247.657	2.06539	1.04641	0.00101928	0.0166901	Up
BGIBMGA009754-TA	570.216	371.791	768.641	2.0674	1.04782	0.0131011	0.105203	Up
BGIBMGA000189-TA	106.538	69.4173	143.658	2.06949	1.04928	0.00183572	0.0256215	Up
BGIBMGA011254-TA	19.6242	12.7799	26.4685	2.0711	1.0504	0.0413201	0.225529	Up
BGIBMGA007218-TA	1027.11	668.803	1385.43	2.0715	1.05068	0.000334308	0.00723142	Up
BGIBMGA012441-TA	27.0716	17.612	36.5313	2.07423	1.05257	0.0221667	0.149443	Up
BGIBMGA007298-TA	84.5636	54.9904	114.137	2.07558	1.05351	0.00262008	0.033793	Up
BGIBMGA004336-TA	207.058	134.58	279.536	2.07709	1.05457	0.000716669	0.0128869	Up
BGIBMGA003312-TA	52.9493	34.3926	71.5059	2.07911	1.05596	0.00646026	0.0649572	Up
BGIBMGA009520-TA	50.2198	32.6108	67.8288	2.07995	1.05655	0.00607023	0.0625373	Up
BGIBMGA003591-TA	58.8872	38.2041	79.5703	2.08277	1.0585	0.00463272	0.0518079	Up
BGIBMGA002968-TA	28.2675	18.3211	38.2138	2.08578	1.06059	0.0189298	0.134914	Up
BGIBMGA012479-TA	175.292	113.546	237.039	2.08759	1.06184	0.000889463	0.0149829	Up
BGIBMGA001536-TA	149.202	96.6382	201.766	2.08785	1.06202	0.00345434	0.0420111	Up
BGIBMGA011792-TA	1836.29	1189.28	2483.31	2.08808	1.06218	0.000244264	0.00564842	Up
BGIBMGA009237-TA	80.0536	51.8305	108.277	2.08905	1.06285	0.00244745	0.0318004	Up
BGIBMGA003545-TA	71.4579	46.1895	96.7262	2.09411	1.06634	0.00326756	0.0404102	Up
BGIBMGA002980-TA	490.787	317.211	664.363	2.09439	1.06653	0.000348099	0.00737995	Up
BGIBMGA011068-TA	242.968	157.026	328.911	2.09463	1.06669	0.000627267	0.011563	Up
BGIBMGA007457-TA	36.9015	23.8435	49.9596	2.09532	1.06717	0.0126861	0.102996	Up
BGIBMGA012181-TA	19.0918	12.3159	25.8678	2.10035	1.07063	0.0394665	0.219584	Up
BGIBMGA010163-TA	1082.94	697.807	1468.06	2.10383	1.07302	0.00023502	0.00547787	Up
BGIBMGA011629-TA	26.0099	16.7591	35.2606	2.10397	1.07311	0.022513	0.150837	Up
BGIBMGA006979-TA	36.7607	23.6822	49.8393	2.1045	1.07348	0.00991767	0.0873668	Up
BGIBMGA009645-TA	18.0319	11.6123	24.4515	2.10565	1.07427	0.0480089	0.247736	Up
BGIBMGA003683-TA	33.2935	21.434	45.1531	2.10661	1.07493	0.0478194	0.247193	Up
BGIBMGA013531-TA	6361.49	4095.28	8627.69	2.10674	1.07501	0.000198335	0.00481425	Up
BGIBMGA001477-TA	495.576	318.766	672.386	2.10934	1.07679	0.00035543	0.00744119	Up
BGIBMGA002024-TA	59.4323	38.2087	80.656	2.11093	1.07788	0.00376048	0.0445965	Up
BGIBMGA002035-TA	601.19	386.472	815.909	2.11117	1.07805	0.000306962	0.00681596	Up
BGIBMGA008787-TA	94.1305	60.5066	127.754	2.11141	1.07821	0.00166951	0.0237736	Up
BGIBMGA004244-TA	32.2594	20.7332	43.7855	2.11185	1.07851	0.0145824	0.11255	Up
BGIBMGA013718-TA	23.25	14.9415	31.5584	2.11213	1.0787	0.0417549	0.226952	Up
BGIBMGA008784-TA	37.2247	23.9135	50.536	2.11329	1.07949	0.0109585	0.0930998	Up
BGIBMGA005183-TA	135.54	87.0557	184.025	2.11388	1.07989	0.00102723	0.0167499	Up
BGIBMGA009588-TA	23.1893	14.8906	31.4881	2.11462	1.0804	0.0276527	0.174208	Up
BGIBMGA012735-TA	32.8102	21.0405	44.5799	2.11876	1.08322	0.0210829	0.144403	Up
BGIBMGA006348-TA	99.577	63.8099	135.344	2.12105	1.08478	0.0017598	0.0247682	Up
BGIBMGA007860-TA	27.4725	17.595	37.3499	2.12275	1.08594	0.0160662	0.120229	Up
BGIBMGA009383-TA	95.0183	60.8415	129.195	2.12347	1.08642	0.0016439	0.02359	Up
BGIBMGA000073-TA	108.149	69.2332	147.065	2.12419	1.08691	0.00123779	0.0191702	Up
BGIBMGA000398-TA	628.733	402.266	855.199	2.12596	1.08811	0.000248	0.0057168	Up
BGIBMGA001653-TA	20.6933	13.2362	28.1503	2.12677	1.08867	0.0320183	0.191815	Up
BGIBMGA007466-TA	446.271	285.353	607.188	2.12785	1.08939	0.000207026	0.00496355	Up
BGIBMGA005164-TA	407.06	259.916	554.204	2.13224	1.09237	0.000277863	0.00624074	Up
BGIBMGA000561-TA	270.881	172.622	369.139	2.13842	1.09654	0.000452152	0.00903573	Up
BGIBMGA004696-TA	155.578	99.0945	212.061	2.13999	1.0976	0.000609066	0.0113165	Up
BGIBMGA012361-TA	129.551	82.444	176.657	2.14276	1.09947	0.000972025	0.0160507	Up
BGIBMGA002510-TA	38.1632	24.2773	52.0491	2.14394	1.10027	0.00755187	0.0728709	Up
BGIBMGA003461-TA	15.0551	9.55061	20.5596	2.1527	1.10615	0.0498084	0.253783	Up
BGIBMGA006877-TA	105.547	66.949	144.145	2.15305	1.10638	0.013134	0.105324	Up
BGIBMGA013098-TA	1422	901.723	1942.28	2.15397	1.107	0.0220019	0.149104	Up
BGIBMGA004452-TA	660.709	418.893	902.524	2.15454	1.10738	0.0002264	0.00534067	Up
BGIBMGA001731-TA	114.424	72.5336	156.314	2.15506	1.10773	0.000852369	0.0145673	Up
BGIBMGA010018-TA	133.231	84.4459	182.016	2.15542	1.10797	0.00079088	0.0138599	Up
BGIBMGA008539-TA	150.774	95.5644	205.983	2.15544	1.10798	0.000611689	0.0113472	Up
BGIBMGA007864-TA	154.625	97.9869	211.264	2.15604	1.10838	0.0020707	0.0281308	Up
BGIBMGA011506-TA	66.9755	42.4384	91.5127	2.15637	1.1086	0.00278353	0.0354139	Up
BGIBMGA007158-TA	34.8878	22.0991	47.6766	2.15739	1.10929	0.0094993	0.0851451	Up
BGIBMGA006628-TA	108.913	68.9794	148.847	2.15785	1.10959	0.000935807	0.0155182	Up
BGIBMGA003686-TA	16.5204	10.463	22.5778	2.15787	1.10961	0.0472773	0.246018	Up
BGIBMGA012068-TA	683.295	432.132	934.457	2.16243	1.11266	0.0153925	0.116502	Up
BGIBMGA004378-TA	28.8211	18.2258	39.4165	2.16268	1.11282	0.0146141	0.112573	Up
BGIBMGA006852-TA	164.983	104.237	225.729	2.16554	1.11472	0.000539046	0.0103433	Up
BGIBMGA002407-TA	80.7932	51.0293	110.557	2.16654	1.11539	0.00158861	0.0230792	Up
BGIBMGA011437-TA	286.645	181.013	392.276	2.16711	1.11577	0.00024246	0.00561779	Up
BGIBMGA003633-TA	46.6859	29.3845	63.9873	2.17759	1.12273	0.0297638	0.182584	Up
BGIBMGA011602-TA	40.8983	25.7366	56.0601	2.17822	1.12315	0.0066152	0.0659734	Up
BGIBMGA008730-TA	80.8506	50.8534	110.848	2.17976	1.12417	0.00165074	0.0236402	Up
BGIBMGA002295-TA	102.286	64.3282	140.243	2.18012	1.12441	0.000894528	0.0150466	Up
BGIBMGA004355-TA	481.691	302.619	660.763	2.18348	1.12663	0.00562228	0.0592234	Up
BGIBMGA005087-TA	27.5027	17.2722	37.7332	2.18463	1.12739	0.0116324	0.0972045	Up
BGIBMGA000207-TA	361.808	227.128	496.488	2.18594	1.12826	0.000171477	0.00431072	Up
BGIBMGA013781-TA	17.0181	10.6664	23.3697	2.19096	1.13157	0.0338719	0.198459	Up
BGIBMGA002661-TA	135.744	85.0348	186.453	2.19267	1.13269	0.000562045	0.0106453	Up
BGIBMGA009703-TA	337.111	211.164	463.057	2.19288	1.13282	0.000809775	0.0141067	Up
BGIBMGA008156-TA	33.5095	20.9751	46.044	2.19518	1.13434	0.00882356	0.0808815	Up
BGIBMGA005170-TA	389.859	243.893	535.825	2.19697	1.13551	0.000164886	0.00416622	Up
BGIBMGA001269-TA	97.4175	60.9034	133.932	2.19908	1.1369	0.00102482	0.0167499	Up
BGIBMGA009575-TA	131.294	82.0164	180.572	2.20165	1.13859	0.000481584	0.00947331	Up
BGIBMGA001937-TA	33.898	21.1515	46.6446	2.20527	1.14095	0.0087379	0.0803155	Up
BGIBMGA012123-TA	49.3807	30.7908	67.9707	2.2075	1.14241	0.0192276	0.136044	Up
BGIBMGA007952-TA	232.021	144.566	319.477	2.20991	1.14399	0.000287813	0.00645185	Up
BGIBMGA006180-TA	55.1306	34.3388	75.9224	2.21098	1.14468	0.0031327	0.0389892	Up
BGIBMGA001879-TA	33.8264	21.0567	46.5962	2.2129	1.14594	0.00811015	0.0769283	Up
BGIBMGA003029-TA	55.3896	34.4466	76.3326	2.21597	1.14794	0.00264123	0.033991	Up
BGIBMGA003554-TA	43.482	27.0124	59.9516	2.21941	1.15018	0.0038304	0.0449976	Up
BGIBMGA006370-TA	33.2825	20.6654	45.8996	2.22108	1.15126	0.00833177	0.0782015	Up
BGIBMGA001062-TA	58.1816	36.1145	80.2487	2.22207	1.1519	0.00219941	0.0295081	Up
BGIBMGA005629-TA	85.6011	53.0994	118.103	2.22418	1.15328	0.00101043	0.0165683	Up
BGIBMGA011525-TA	62.3727	38.6901	86.0553	2.22422	1.1533	0.00169022	0.0239905	Up
BGIBMGA012366-TA	90.0497	55.8289	124.27	2.22592	1.1544	0.000843009	0.0144495	Up
BGIBMGA003640-TA	385.138	238.574	531.701	2.22866	1.15618	0.000135109	0.00362475	Up
BGIBMGA009832-TA	30.6487	18.9509	42.3465	2.23454	1.15998	0.0244986	0.159809	Up
BGIBMGA012307-TA	18.7977	11.6064	25.9891	2.23921	1.16299	0.0437366	0.234034	Up
BGIBMGA013236-TA	25.1854	15.542	34.8287	2.24093	1.1641	0.0135677	0.107696	Up
BGIBMGA004143-TA	125.074	77.1623	172.987	2.24185	1.16469	0.000423514	0.00860533	Up
BGIBMGA008736-TA	66.4476	40.9814	91.9137	2.24282	1.16531	0.0329221	0.195432	Up
BGIBMGA013254-TA	39.2666	24.204	54.3292	2.24464	1.16649	0.00415765	0.0481663	Up
BGIBMGA008867-TA	298.739	184.07	413.408	2.24593	1.16731	0.00086661	0.0147248	Up
BGIBMGA000116-TA	22.7511	14.0157	31.4865	2.24651	1.16769	0.0379923	0.214231	Up
BGIBMGA009656-TA	31.8222	19.5954	44.0491	2.24793	1.1686	0.00832915	0.0782015	Up
BGIBMGA003713-TA	25.8014	15.8874	35.7154	2.24804	1.16867	0.0137436	0.108432	Up
BGIBMGA006362-TA	59.6144	36.7012	82.5277	2.24864	1.16905	0.00161331	0.0233223	Up
BGIBMGA001936-TA	103.615	63.7869	143.444	2.2488	1.16915	0.000548082	0.0104824	Up
BGIBMGA006927-TA	195.527	120.226	270.829	2.25268	1.17164	0.000168125	0.00423891	Up
BGIBMGA006820-TA	75.6675	46.4933	104.842	2.25499	1.17312	0.00105731	0.017116	Up
BGIBMGA001022-TA	3117.95	1915.69	4320.2	2.25516	1.17323	4.62273e-05	0.00163737	Up
BGIBMGA012378-TA	38.7817	23.7863	53.7772	2.26085	1.17687	0.00423686	0.0488426	Up
BGIBMGA005079-TA	30.9532	18.9596	42.9468	2.26518	1.17963	0.00948795	0.0851084	Up
BGIBMGA006530-TA	35.0534	21.4446	48.6623	2.26921	1.18219	0.00572331	0.0600237	Up
BGIBMGA000379-TA	54.5255	33.3189	75.732	2.27294	1.18456	0.00917963	0.0832343	Up
BGIBMGA008451-TA	28.0635	17.1447	38.9824	2.27373	1.18506	0.0103437	0.0895386	Up
BGIBMGA002652-TA	346.801	211.757	481.845	2.27546	1.18616	0.000111213	0.00316472	Up
BGIBMGA001351-TA	22.6418	13.8206	31.463	2.27653	1.18684	0.0159098	0.119449	Up
BGIBMGA006963-TA	28.6827	17.4925	39.8729	2.27943	1.18867	0.0135288	0.107496	Up
BGIBMGA006790-TA	99.8303	60.8594	138.801	2.28068	1.18947	0.000443518	0.00894976	Up
BGIBMGA010489-TA	278.39	169.429	387.351	2.28621	1.19296	0.000105152	0.00306666	Up
BGIBMGA007843-TA	25.5776	15.5586	35.5967	2.28791	1.19403	0.0111673	0.094327	Up
BGIBMGA013600-TA	37.333	22.6887	51.9774	2.2909	1.19591	0.00483527	0.0534799	Up
BGIBMGA004380-TA	39.9106	24.2429	55.5782	2.29255	1.19695	0.0037853	0.0447818	Up
BGIBMGA002575-TA	384.191	233.316	535.067	2.29332	1.19744	8.31113e-05	0.00258753	Up
BGIBMGA012585-TA	203.501	123.536	283.466	2.2946	1.19824	0.000123358	0.00341902	Up
BGIBMGA003786-TA	67.6075	41.0358	94.1791	2.29505	1.19852	0.00107742	0.0173037	Up
BGIBMGA007144-TA	7622.79	4626.73	10618.9	2.29511	1.19856	3.89616e-05	0.00142746	Up
BGIBMGA010346-TA	30.9785	18.7947	43.1622	2.2965	1.19944	0.0289671	0.179593	Up
BGIBMGA002804-TA	36.9425	22.4115	51.4735	2.29674	1.19959	0.00492329	0.0542044	Up
BGIBMGA002780-TA	14.9751	9.0774	20.8728	2.29943	1.20128	0.0338831	0.198459	Up
BGIBMGA013369-TA	487.634	295.334	679.934	2.30225	1.20305	6.16264e-05	0.00208817	Up
BGIBMGA006377-TA	180.207	109.098	251.315	2.30358	1.20388	0.00055397	0.0105721	Up
BGIBMGA012831-TA	75.2684	45.5055	105.031	2.3081	1.20671	0.000833978	0.0143788	Up
BGIBMGA002990-TA	26.9194	16.2731	37.5657	2.30846	1.20693	0.0102497	0.0892772	Up
BGIBMGA010277-TA	351.318	212.057	490.58	2.31344	1.21004	0.000410866	0.00840662	Up
BGIBMGA001268-TA	367.588	221.565	513.61	2.3181	1.21294	5.60646e-05	0.00192193	Up
BGIBMGA013852-TA	146.303	88.1845	204.422	2.31812	1.21295	0.000187375	0.00461509	Up
BGIBMGA010707-TA	32.7081	19.7113	45.7049	2.31872	1.21333	0.0153532	0.116355	Up
BGIBMGA011449-TA	38.7771	23.319	54.2352	2.3258	1.21773	0.00368659	0.0439519	Up
BGIBMGA007616-TA	20.6883	12.435	28.9417	2.32744	1.21874	0.0169613	0.12444	Up
BGIBMGA011342-TA	550.014	330.471	769.556	2.32866	1.2195	4.71799e-05	0.00166107	Up
BGIBMGA013933-TA	114.322	68.6772	159.967	2.32926	1.21987	0.000299821	0.00667668	Up
BGIBMGA005730-TA	144.532	86.7085	202.355	2.33374	1.22264	0.000120952	0.00337629	Up
BGIBMGA011906-TA	25.8626	15.504	36.2213	2.33625	1.2242	0.00921511	0.083427	Up
BGIBMGA001015-TA	168.402	100.866	235.937	2.3391	1.22596	0.000134306	0.00362475	Up
BGIBMGA013161-TA	17.4004	10.4218	24.379	2.33923	1.22603	0.0221428	0.149368	Up
BGIBMGA005683-TA	75.5173	45.2038	105.831	2.34119	1.22724	0.00274638	0.0351129	Up
BGIBMGA006721-TA	105.523	63.0937	147.952	2.34495	1.22956	0.000317792	0.00695112	Up
BGIBMGA001237-TA	547.562	326.882	768.242	2.35021	1.23279	0.0178681	0.12901	Up
BGIBMGA005834-TA	636.277	379.615	892.939	2.35222	1.23402	2.90392e-05	0.00109448	Up
BGIBMGA010379-TA	14.5984	8.70822	20.4886	2.35279	1.23438	0.0315116	0.18975	Up
BGIBMGA005642-TA	111.809	66.648	156.971	2.35522	1.23586	0.0182514	0.131115	Up
BGIBMGA010615-TA	34.0763	20.3091	47.8435	2.35577	1.2362	0.00378104	0.0447766	Up
BGIBMGA001799-TA	151.317	90.0182	212.617	2.36193	1.23996	0.000131623	0.00356386	Up
BGIBMGA006699-TA	30.4996	18.1278	42.8714	2.36495	1.24181	0.00435763	0.0497457	Up
BGIBMGA014241-TA	2874.73	1706.68	4042.78	2.3688	1.24415	1.98311e-05	0.000825986	Up
BGIBMGA001628-TA	40.4268	24.0006	56.8531	2.36882	1.24417	0.00281701	0.0357045	Up
BGIBMGA002474-TA	341.697	202.785	480.608	2.37004	1.24491	0.00186996	0.0259448	Up
BGIBMGA007659-TA	26.6933	15.8219	37.5646	2.37421	1.24745	0.00674255	0.0667919	Up
BGIBMGA013202-TA	51.9312	30.7717	73.0906	2.37526	1.24808	0.00116668	0.0182839	Up
BGIBMGA008453-TA	29.3866	17.4113	41.3618	2.37557	1.24827	0.00696922	0.0685463	Up
BGIBMGA003861-TA	23.5633	13.958	33.1686	2.37631	1.24873	0.00796253	0.0759582	Up
BGIBMGA003456-TA	139.71	82.7287	196.691	2.37754	1.24947	0.000139499	0.0037002	Up
BGIBMGA009155-TA	27.8353	16.4714	39.1992	2.37984	1.25086	0.00691705	0.0681475	Up
BGIBMGA009794-TA	905.088	535.546	1274.63	2.38006	1.251	2.21546e-05	0.000889523	Up
BGIBMGA009418-TA	738.243	436.365	1040.12	2.38361	1.25315	2.26077e-05	0.000901538	Up
BGIBMGA011477-TA	552.056	326.217	777.896	2.3846	1.25375	0.00193671	0.0267129	Up
BGIBMGA001349-TA	21.7626	12.8532	30.672	2.38633	1.25479	0.0118509	0.0986786	Up
BGIBMGA003036-TA	44.9048	26.5189	63.2906	2.38662	1.25497	0.00200616	0.0275085	Up
BGIBMGA000776-TA	36.5263	21.5583	51.4942	2.38861	1.25617	0.00235075	0.030828	Up
BGIBMGA007344-TA	78.1504	46.0279	110.273	2.39578	1.2605	0.000353517	0.00742027	Up
BGIBMGA003513-TA	414.323	243.942	584.704	2.39689	1.26117	2.8553e-05	0.00108428	Up
BGIBMGA011994-TA	57.0333	33.5561	80.5106	2.39928	1.2626	0.000896812	0.0150634	Up
BGIBMGA002076-TA	69.3503	40.7737	97.9269	2.40172	1.26407	0.00065894	0.0120521	Up
BGIBMGA001736-TA	25.4866	14.9447	36.0286	2.4108	1.26951	0.00939543	0.0845922	Up
BGIBMGA009850-TA	45.94	26.9312	64.9488	2.41165	1.27002	0.00159863	0.0231387	Up
BGIBMGA005463-TA	14.5736	8.54009	20.6072	2.41299	1.27082	0.0281477	0.175908	Up
BGIBMGA002203-TA	100.437	58.8463	142.028	2.41355	1.27115	0.000211192	0.00503869	Up
BGIBMGA013661-TA	171.206	100.256	242.155	2.41535	1.27223	7.90357e-05	0.00250436	Up
BGIBMGA013336-TA	27.7081	16.1943	39.222	2.42197	1.27618	0.00586207	0.0609822	Up
BGIBMGA006531-TA	28.8116	16.8383	40.7849	2.42214	1.27628	0.00556832	0.0588666	Up
BGIBMGA012291-TA	166.186	97.0954	235.276	2.42314	1.27688	0.00130514	0.0199498	Up
BGIBMGA003393-TA	75.7932	44.2716	107.315	2.42401	1.2774	0.000357947	0.00748052	Up
BGIBMGA000223-TA	157.31	91.7261	222.894	2.42999	1.28095	0.00765277	0.0736626	Up
BGIBMGA008544-TA	55.6908	32.4569	78.9248	2.43168	1.28195	0.000858991	0.0146218	Up
BGIBMGA007485-TA	11.9806	6.98085	16.9804	2.43242	1.28239	0.0408777	0.224368	Up
BGIBMGA002383-TA	15.8874	9.24593	22.5288	2.43662	1.28488	0.0201411	0.14064	Up
BGIBMGA001182-TA	397.561	230.908	564.215	2.44346	1.28893	1.87617e-05	0.000802825	Up
BGIBMGA002907-TA	66.8729	38.8248	94.921	2.44486	1.28975	0.00036625	0.00764041	Up
BGIBMGA009795-TA	317.305	184.154	450.456	2.44608	1.29047	2.47097e-05	0.000972137	Up
BGIBMGA008633-TA	30.5011	17.6963	43.3059	2.44717	1.29112	0.0036782	0.0439136	Up
BGIBMGA001590-TA	43.7925	25.3999	62.185	2.44823	1.29174	0.00156366	0.0228298	Up
BGIBMGA013274-TA	112.672	65.2806	160.063	2.45193	1.29392	0.000106725	0.00307554	Up
BGIBMGA004337-TA	652.302	375.927	928.677	2.47036	1.30472	0.000130688	0.00356261	Up
BGIBMGA005323-TA	964.351	555.481	1373.22	2.47213	1.30575	8.28872e-06	0.000425368	Up
BGIBMGA003268-TA	32.0601	18.4347	45.6855	2.47824	1.30932	0.00293066	0.0368659	Up
BGIBMGA012498-TA	28.53	16.3959	40.6641	2.48015	1.31043	0.00473963	0.0526682	Up
BGIBMGA011597-TA	73.1666	42.0229	104.31	2.48223	1.31163	0.0197845	0.139061	Up
BGIBMGA004206-TA	68.7884	39.3924	98.1845	2.49247	1.31758	0.00386647	0.0453758	Up
BGIBMGA002718-TA	127.862	73.1062	182.619	2.49799	1.32077	0.000160321	0.00412193	Up
BGIBMGA000623-TA	190.529	108.902	272.156	2.49908	1.3214	0.000319531	0.00697613	Up
BGIBMGA004424-TA	16.3409	9.33578	23.3461	2.50071	1.32234	0.0155958	0.117585	Up
BGIBMGA001234-TA	16.8788	9.64267	24.1149	2.50085	1.32242	0.0149957	0.114534	Up
BGIBMGA013296-TA	72.1261	41.1884	103.064	2.50225	1.32323	0.0083773	0.0782216	Up
BGIBMGA013365-TA	117.997	67.3552	168.638	2.50371	1.32407	7.8519e-05	0.00249473	Up
BGIBMGA007070-TA	844.157	481.646	1206.67	2.5053	1.32498	7.14668e-06	0.000387906	Up
BGIBMGA011577-TA	206.12	117.333	294.908	2.51343	1.32966	2.91264e-05	0.00109448	Up
BGIBMGA002952-TA	16.1131	9.16765	23.0586	2.51521	1.33068	0.0198512	0.139117	Up
BGIBMGA014405-TA	69.7145	39.6323	99.7967	2.51806	1.33231	0.00027524	0.00620561	Up
BGIBMGA008657-TA	15.0446	8.54561	21.5436	2.52102	1.33401	0.0192896	0.1364	Up
BGIBMGA012371-TA	371.832	211.188	532.476	2.52134	1.33419	1.25596e-05	0.000591361	Up
BGIBMGA008052-TA	80.2686	45.534	115.003	2.52565	1.33666	0.000156795	0.00405553	Up
BGIBMGA003771-TA	77.6132	43.989	111.237	2.52876	1.33843	0.00430519	0.0493284	Up
BGIBMGA010057-TA	935.037	529.678	1340.4	2.53058	1.33947	3.74192e-06	0.000222692	Up
BGIBMGA014248-TA	483.23	273.646	692.814	2.53179	1.34016	0.00334192	0.0408984	Up
BGIBMGA002913-TA	252.245	142.672	361.818	2.53601	1.34256	1.42546e-05	0.000655377	Up
BGIBMGA004034-TA	26.6098	15.0286	38.1911	2.54123	1.34553	0.00354115	0.0428005	Up
BGIBMGA008263-TA	24.0452	13.5756	34.5147	2.54241	1.3462	0.00527643	0.056846	Up
BGIBMGA008504-TA	219.111	123.6	314.622	2.54549	1.34794	1.55408e-05	0.000697301	Up
BGIBMGA000197-TA	37.2148	20.9879	53.4417	2.54631	1.34841	0.00131614	0.0200655	Up
BGIBMGA014596-TA	19.2473	10.8487	27.6458	2.5483	1.34954	0.0102884	0.0894706	Up
BGIBMGA006136-TA	80.9241	45.5726	116.276	2.55144	1.35131	0.000127706	0.00351461	Up
BGIBMGA005294-TA	9.92869	5.58973	14.2676	2.55248	1.3519	0.0452686	0.238959	Up
BGIBMGA014221-TA	766.605	431.503	1101.71	2.55318	1.3523	5.08025e-06	0.00028913	Up
BGIBMGA008250-TA	26.5189	14.92	38.1177	2.55481	1.35322	0.00355625	0.0428945	Up
BGIBMGA010551-TA	132.638	74.3219	190.955	2.5693	1.36137	0.00021145	0.00503869	Up
BGIBMGA009586-TA	10.8546	6.07342	15.6358	2.57446	1.36427	0.035931	0.205691	Up
BGIBMGA009276-TA	180.637	101.053	260.22	2.57508	1.36461	1.93485e-05	0.000818925	Up
BGIBMGA010300-TA	18.0667	10.0962	26.0373	2.57892	1.36677	0.0338691	0.198459	Up
BGIBMGA013662-TA	67.2952	37.6006	96.9898	2.57947	1.36707	0.000637058	0.0116884	Up
BGIBMGA006332-TA	38.2405	21.3553	55.1256	2.58136	1.36813	0.00129138	0.0198169	Up
BGIBMGA000488-TA	16.6493	9.28121	24.0174	2.58774	1.37169	0.0121596	0.100464	Up
BGIBMGA005078-TA	16.449	9.16765	23.7303	2.58848	1.37211	0.0138188	0.108756	Up
BGIBMGA012053-TA	133.537	74.4153	192.659	2.58897	1.37238	3.47942e-05	0.00128279	Up
BGIBMGA003592-TA	49.1328	27.2935	70.9722	2.60033	1.3787	0.0017622	0.0247722	Up
BGIBMGA008078-TA	50.7155	28.1722	73.2588	2.6004	1.37873	0.000398907	0.00820489	Up
BGIBMGA008215-TA	1027.19	569.793	1484.59	2.60548	1.38155	0.00499371	0.0547131	Up
BGIBMGA010384-TA	111.955	62.0164	161.893	2.61049	1.38432	0.000116215	0.00327526	Up
BGIBMGA007789-TA	171.994	95.1456	248.842	2.61538	1.38702	2.85775e-05	0.00108428	Up
BGIBMGA007071-TA	197.938	109.45	286.427	2.61696	1.38789	1.28349e-05	0.000601907	Up
BGIBMGA013619-TA	562.675	311.013	814.337	2.61834	1.38865	0.00658389	0.0658053	Up
BGIBMGA002489-TA	31.698	17.5194	45.8766	2.61862	1.38881	0.00191449	0.0264376	Up
BGIBMGA008398-TA	478.356	264.259	692.453	2.62036	1.38976	4.46525e-06	0.00025662	Up
BGIBMGA013203-TA	45.4229	25.0596	65.7862	2.62519	1.39242	0.000471231	0.00930087	Up
BGIBMGA013259-TA	119.524	65.9274	173.121	2.62593	1.39283	4.28362e-05	0.00153113	Up
BGIBMGA000810-TA	10.1443	5.58973	14.699	2.62964	1.39486	0.0337226	0.198115	Up
BGIBMGA002966-TA	19.7379	10.8702	28.6056	2.63156	1.39592	0.00723183	0.0704798	Up
BGIBMGA012623-TA	41.378	22.7561	59.9999	2.63666	1.39871	0.000598332	0.0111524	Up
BGIBMGA003510-TA	10.7991	5.93781	15.6603	2.63739	1.39911	0.0361115	0.206422	Up
BGIBMGA000855-TA	151.433	83.2444	219.622	2.63828	1.3996	0.0100664	0.0881394	Up
BGIBMGA013616-TA	3723.24	2045.42	5401.06	2.64056	1.40084	0.00927611	0.0838326	Up
BGIBMGA003708-TA	88.4377	48.5664	128.309	2.64193	1.40159	7.43211e-05	0.00239379	Up
BGIBMGA010573-TA	108.539	59.568	157.51	2.64421	1.40283	0.000353385	0.00742027	Up
BGIBMGA007626-TA	48.2424	26.4696	70.0152	2.64512	1.40333	0.000346422	0.00737106	Up
BGIBMGA009230-TA	9.01293	4.93516	13.0907	2.65254	1.40737	0.0434262	0.233013	Up
BGIBMGA002662-TA	194.968	106.726	283.211	2.65363	1.40797	0.00140943	0.0211415	Up
BGIBMGA003707-TA	11.6058	6.35054	16.8611	2.65506	1.40875	0.0293895	0.181229	Up
BGIBMGA011149-TA	13.5071	7.39082	19.6233	2.6551	1.40876	0.0171083	0.125282	Up
BGIBMGA014247-TA	163.66	89.5341	237.785	2.6558	1.40915	0.0010657	0.0171861	Up
BGIBMGA001292-TA	776.149	424.385	1127.91	2.65776	1.41021	2.20413e-06	0.000157824	Up
BGIBMGA003454-TA	469.798	256.632	682.964	2.66125	1.41211	3.0141e-06	0.0001931	Up
BGIBMGA013893-TA	19.9881	10.9138	29.0625	2.66292	1.41301	0.00573289	0.0600647	Up
BGIBMGA013991-TA	26.4922	14.4614	38.5231	2.66386	1.41352	0.0254896	0.16466	Up
BGIBMGA006367-TA	73.0336	39.8554	106.212	2.66493	1.4141	0.000106188	0.00307554	Up
BGIBMGA011251-TA	76.4996	41.7184	111.281	2.66743	1.41545	8.3003e-05	0.00258753	Up
BGIBMGA009454-TA	73.3784	39.9938	106.763	2.66949	1.41657	9.48752e-05	0.00288165	Up
BGIBMGA007362-TA	1381.73	752.229	2011.22	2.67368	1.41883	0.00141381	0.0211692	Up
BGIBMGA005051-TA	31.6455	17.2231	46.0679	2.67477	1.41942	0.00120623	0.0188057	Up
BGIBMGA002707-TA	262.809	142.816	382.803	2.68039	1.42244	0.000911527	0.0152869	Up
BGIBMGA001632-TA	22.7883	12.3585	33.218	2.68787	1.42646	0.00330026	0.0406432	Up
BGIBMGA005727-TA	22.724	12.3045	33.1435	2.69361	1.42954	0.0141835	0.110409	Up
BGIBMGA013421-TA	505.325	272.429	738.22	2.70977	1.43817	0.025917	0.166768	Up
BGIBMGA012900-TA	17.7516	9.56108	25.942	2.7133	1.44005	0.0163781	0.121606	Up
BGIBMGA008129-TA	70.2041	37.7498	102.658	2.71945	1.44331	8.36467e-05	0.00258753	Up
BGIBMGA003931-TA	32.2357	17.2726	47.1988	2.73259	1.45027	0.0115771	0.0969497	Up
BGIBMGA005700-TA	1051.27	562.97	1539.56	2.73471	1.45139	0.00150337	0.0222264	Up
BGIBMGA011905-TA	31.1081	16.629	45.5873	2.74143	1.45493	0.00121653	0.0189159	Up
BGIBMGA012138-TA	25.7099	13.7116	37.7083	2.7501	1.45949	0.00200847	0.0275085	Up
BGIBMGA001850-TA	28.5908	15.2438	41.9377	2.75113	1.46002	0.00154596	0.0226561	Up
BGIBMGA000365-TA	118.175	63.0058	173.345	2.75125	1.46009	1.5009e-05	0.000684418	Up
BGIBMGA013069-TA	61.3976	32.7056	90.0896	2.75456	1.46182	0.00844659	0.0786556	Up
BGIBMGA003920-TA	160.877	85.6169	236.138	2.75807	1.46366	9.1875e-05	0.00280506	Up
BGIBMGA005722-TA	231.876	123.24	340.512	2.76299	1.46623	2.50132e-06	0.000168954	Up
BGIBMGA005682-TA	205.174	108.908	301.441	2.76785	1.46877	0.000134943	0.00362475	Up
BGIBMGA009401-TA	326.084	172.937	479.231	2.77112	1.47047	1.42662e-06	0.000110767	Up
BGIBMGA009262-TA	35.565	18.8176	52.3124	2.77997	1.47507	0.000554574	0.0105721	Up
BGIBMGA003706-TA	24.7483	13.084	36.4125	2.78298	1.47663	0.00226547	0.0302166	Up
BGIBMGA002643-TA	588.373	310.948	865.799	2.78439	1.47736	0.00684609	0.0675619	Up
BGIBMGA011796-TA	37.4067	19.7635	55.0499	2.78543	1.4779	0.000513714	0.00994317	Up
BGIBMGA005345-TA	415.598	219.227	611.97	2.79149	1.48104	1.0135e-06	8.48738e-05	Up
BGIBMGA001659-TA	15.4825	8.14847	22.8165	2.8001	1.48548	0.0302184	0.184138	Up
BGIBMGA007340-TA	44.7425	23.5096	65.9755	2.80633	1.48868	0.00237827	0.0310846	Up
BGIBMGA008912-TA	275.024	144.126	405.922	2.81644	1.49387	1.61827e-06	0.00012008	Up
BGIBMGA010419-TA	932.839	488.846	1376.83	2.81649	1.4939	4.76337e-07	4.36295e-05	Up
BGIBMGA000133-TA	28.7599	15.0317	42.488	2.82655	1.49904	0.00103075	0.0167841	Up
BGIBMGA013617-TA	703.318	367.079	1039.56	2.83197	1.50181	0.00864316	0.0798301	Up
BGIBMGA013163-TA	138.611	72.3048	204.917	2.83407	1.50288	0.000523406	0.0100928	Up
BGIBMGA012782-TA	14.0497	7.32302	20.7763	2.83712	1.50443	0.0111992	0.0945121	Up
BGIBMGA005595-TA	9.82191	5.11196	14.5319	2.84272	1.50727	0.0301614	0.183886	Up
BGIBMGA003847-TA	12.8228	6.6712	18.9744	2.84422	1.50803	0.0138217	0.108756	Up
BGIBMGA007428-TA	26.9697	14.0212	39.9181	2.84698	1.50943	0.00116798	0.0182839	Up
BGIBMGA007549-TA	22.6874	11.7506	33.6242	2.86148	1.51676	0.00462196	0.0518048	Up
BGIBMGA009793-TA	19.8015	10.2509	29.3521	2.86336	1.51771	0.00362129	0.0433669	Up
BGIBMGA004064-TA	296.122	153.164	439.08	2.86674	1.51941	0.0131196	0.10528	Up
BGIBMGA011277-TA	112.97	58.3858	167.553	2.86976	1.52093	8.30854e-06	0.000425368	Up
BGIBMGA005182-TA	12.5799	6.49716	18.6626	2.87243	1.52227	0.0139065	0.109057	Up
BGIBMGA013601-TA	20.9648	10.8245	31.1051	2.87359	1.52286	0.00311255	0.0387795	Up
BGIBMGA002647-TA	24.0015	12.3832	35.6199	2.87648	1.5243	0.005349	0.0573233	Up
BGIBMGA003616-TA	545.96	281.476	810.444	2.87927	1.5257	2.94862e-07	2.95658e-05	Up
BGIBMGA008658-TA	828.523	426.239	1230.81	2.8876	1.52987	0.0151612	0.115497	Up
BGIBMGA004033-TA	9.53644	4.90264	14.1702	2.89033	1.53123	0.0230334	0.15326	Up
BGIBMGA013910-TA	54.2029	27.8442	80.5616	2.8933	1.53272	8.73422e-05	0.00268766	Up
BGIBMGA002803-TA	23.9009	12.2316	35.5702	2.90806	1.54006	0.00168468	0.0239408	Up
BGIBMGA013125-TA	75.6274	38.7012	112.554	2.90827	1.54016	2.05888e-05	0.000841057	Up
BGIBMGA001823-TA	13.1178	6.70924	19.5264	2.91038	1.54121	0.0103484	0.0895386	Up
BGIBMGA011880-TA	213.541	109.076	318.005	2.91544	1.54371	8.4192e-07	7.31161e-05	Up
BGIBMGA008948-TA	49.2856	25.1682	73.4029	2.9165	1.54424	9.81622e-05	0.00295091	Up
BGIBMGA007812-TA	600.97	306.788	895.153	2.91782	1.54489	2.16203e-05	0.000874056	Up
BGIBMGA007291-TA	448.332	228.77	667.894	2.9195	1.54572	4.38652e-07	4.1142e-05	Up
BGIBMGA010449-TA	365.249	186.282	544.216	2.92147	1.54669	4.72961e-07	4.36295e-05	Up
BGIBMGA012731-TA	9.8491	5.02266	14.6755	2.92187	1.54689	0.0261223	0.167629	Up
BGIBMGA001567-TA	32.6633	16.6423	48.6844	2.92535	1.54861	0.000456617	0.00907352	Up
BGIBMGA010412-TA	12.4238	6.32904	18.5185	2.92595	1.54891	0.0141252	0.110036	Up
BGIBMGA013894-TA	72.5158	36.8977	108.134	2.93064	1.55121	2.54154e-05	0.000996557	Up
BGIBMGA010828-TA	385.589	196.045	575.133	2.93369	1.55272	4.00364e-07	3.78538e-05	Up
BGIBMGA010214-TA	30.3517	15.4068	45.2965	2.94002	1.55583	0.00331061	0.0406851	Up
BGIBMGA004998-TA	266.229	134.903	397.556	2.94697	1.55923	0.00564529	0.0593591	Up
BGIBMGA012841-TA	8.80994	4.45739	13.1625	2.95296	1.56216	0.0329843	0.195604	Up
BGIBMGA014246-TA	272.92	137.84	407.999	2.95994	1.56557	0.0052722	0.056846	Up
BGIBMGA011390-TA	40.0294	20.206	59.8527	2.96213	1.56663	0.00111267	0.0176761	Up
BGIBMGA005805-TA	357.037	180.2	533.874	2.96268	1.5669	3.01452e-07	2.9951e-05	Up
BGIBMGA001367-TA	103.095	51.8968	154.293	2.97308	1.57196	5.13728e-06	0.000290964	Up
BGIBMGA000592-TA	177.887	89.4463	266.328	2.97751	1.57411	1.45561e-06	0.000112274	Up
BGIBMGA001781-TA	26.1288	13.1303	39.1273	2.97992	1.57527	0.000926012	0.0154324	Up
BGIBMGA013131-TA	19.6747	9.87624	29.4733	2.98426	1.57737	0.0251326	0.163186	Up
BGIBMGA009514-TA	188.482	94.4916	282.472	2.98938	1.57985	4.24204e-06	0.000248515	Up
BGIBMGA001660-TA	23.2745	11.6251	34.9239	3.00418	1.58697	0.00130482	0.0199498	Up
BGIBMGA003915-TA	74.1107	36.9196	111.302	3.01471	1.59202	0.00232746	0.0306597	Up
BGIBMGA003595-TA	11.4962	5.72298	17.2695	3.01756	1.59338	0.0149089	0.114094	Up
BGIBMGA012515-TA	2718.62	1349.59	4087.66	3.02883	1.59876	2.89365e-08	4.58448e-06	Up
BGIBMGA000249-TA	350.922	174.088	527.756	3.03156	1.60006	4.2757e-06	0.000248515	Up
BGIBMGA012694-TA	8.99171	4.46015	13.5233	3.03202	1.60028	0.0278373	0.175064	Up
BGIBMGA014080-TA	37.0775	18.332	55.8229	3.04511	1.60649	0.00372465	0.0443021	Up
BGIBMGA010414-TA	14.9095	7.36105	22.4579	3.0509	1.60924	0.00546919	0.058133	Up
BGIBMGA007032-TA	17.8258	8.77643	26.8752	3.06221	1.61457	0.00621107	0.0633206	Up
BGIBMGA000452-TA	10.1237	4.97084	15.2766	3.07325	1.61976	0.021976	0.149015	Up
BGIBMGA010469-TA	24.8038	12.1606	37.4471	3.07937	1.62264	0.000821211	0.0142214	Up
BGIBMGA010030-TA	677.591	332.125	1023.06	3.08033	1.62309	3.71118e-08	5.37159e-06	Up
BGIBMGA004682-TA	80.9997	39.6937	122.306	3.08124	1.62351	8.12098e-06	0.000419429	Up
BGIBMGA002664-TA	20.2024	9.90009	30.5048	3.08126	1.62352	0.0340078	0.198791	Up
BGIBMGA002034-TA	85.6172	41.9149	129.32	3.08529	1.62541	6.23182e-06	0.000346262	Up
BGIBMGA001807-TA	6.69376	3.27559	10.1119	3.08705	1.62623	0.0467151	0.244394	Up
BGIBMGA010128-TA	65.7692	32.1498	99.3886	3.09142	1.62827	1.75052e-05	0.000765789	Up
BGIBMGA005055-TA	21.2377	10.3623	32.1131	3.09904	1.63182	0.0013112	0.0200163	Up
BGIBMGA007772-TA	42.6143	20.7626	64.466	3.10491	1.63455	6.13465e-05	0.00208471	Up
BGIBMGA011334-TA	1240.46	603.341	1877.57	3.11196	1.63782	3.20726e-08	4.75973e-06	Up
BGIBMGA005489-TA	531.207	257.322	805.092	3.12873	1.64558	3.20402e-05	0.00118873	Up
BGIBMGA005660-TA	9.2839	4.49267	14.0751	3.13291	1.6475	0.0199311	0.139506	Up
BGIBMGA003739-TA	346.96	167.719	526.201	3.1374	1.64957	0.00674527	0.0667919	Up
BGIBMGA001436-TA	29.8499	14.4229	45.2768	3.13922	1.65041	0.00031396	0.00691892	Up
BGIBMGA012137-TA	380.909	183.067	578.75	3.16141	1.66057	5.41749e-08	7.2194e-06	Up
BGIBMGA007930-TA	10.4812	5.01439	15.948	3.18044	1.66923	0.013729	0.108432	Up
BGIBMGA008131-TA	115.907	55.4388	176.374	3.18143	1.66967	2.48061e-06	0.000168954	Up
BGIBMGA002356-TA	101.477	48.4679	154.486	3.18739	1.67238	1.34089e-06	0.00010622	Up
BGIBMGA004369-TA	126.05	59.705	192.395	3.22242	1.68814	5.63191e-07	5.07911e-05	Up
BGIBMGA004801-TA	86.8646	41.1034	132.626	3.22664	1.69003	0.012747	0.103094	Up
BGIBMGA007674-TA	21.4371	10.1126	32.7616	3.2397	1.69586	0.000916669	0.0153157	Up
BGIBMGA011010-TA	14.7262	6.94557	22.5069	3.24047	1.6962	0.00471516	0.0525481	Up
BGIBMGA008855-TA	24.0504	11.3288	36.7719	3.24586	1.6986	0.000333616	0.00722977	Up
BGIBMGA012742-TA	10.8003	5.07668	16.524	3.25489	1.70261	0.00989154	0.0873668	Up
BGIBMGA005521-TA	665.422	312.719	1018.12	3.25572	1.70298	1.50826e-08	2.67922e-06	Up
BGIBMGA010985-TA	13.8746	6.51866	21.2305	3.25689	1.70349	0.0322428	0.192377	Up
BGIBMGA004126-TA	28.1541	13.2196	43.0887	3.25944	1.70463	0.0234654	0.155429	Up
BGIBMGA000301-TA	28.9165	13.5677	44.2652	3.26254	1.706	0.000562037	0.0106453	Up
BGIBMGA002349-TA	3380.62	1585.84	5175.39	3.26349	1.70641	5.32377e-09	1.20031e-06	Up
BGIBMGA013126-TA	85.1083	39.9096	130.307	3.26506	1.70711	2.52192e-06	0.000168954	Up
BGIBMGA011510-TA	65.1411	30.533	99.7491	3.26693	1.70794	5.32261e-06	0.000300011	Up
BGIBMGA013958-TA	1039.06	485.479	1592.64	3.28055	1.71394	3.37561e-07	3.2439e-05	Up
BGIBMGA013829-TA	250.177	116.78	383.575	3.28459	1.71571	5.32298e-08	7.2194e-06	Up
BGIBMGA012701-TA	473.827	220.786	726.868	3.29219	1.71905	1.05603e-08	2.0186e-06	Up
BGIBMGA004277-TA	50.867	23.6771	78.057	3.29672	1.72103	1.16127e-05	0.000557982	Up
BGIBMGA012901-TA	23.8132	11.0443	36.5822	3.31233	1.72785	0.000560318	0.0106453	Up
BGIBMGA010829-TA	64.0086	29.5619	98.4553	3.33048	1.73573	0.00288114	0.03636	Up
BGIBMGA010998-TA	389.177	179.701	598.652	3.33137	1.73612	1.76062e-08	3.03552e-06	Up
BGIBMGA013929-TA	229.958	106.007	353.909	3.33854	1.73922	4.60851e-08	6.50966e-06	Up
BGIBMGA006197-TA	23.0022	10.5771	35.4274	3.34944	1.74392	0.000480614	0.00947012	Up
BGIBMGA004832-TA	171.88	78.8754	264.884	3.35826	1.74772	1.10774e-07	1.31183e-05	Up
BGIBMGA012995-TA	68.6817	31.4172	105.946	3.37224	1.75371	1.87627e-05	0.000802825	Up
BGIBMGA013008-TA	10.4284	4.74003	16.1167	3.40013	1.76559	0.00987725	0.0873668	Up
BGIBMGA000591-TA	337.998	153.553	522.443	3.40235	1.76653	1.44479e-08	2.64667e-06	Up
BGIBMGA008803-TA	9.02682	4.09869	13.955	3.40474	1.76754	0.0146095	0.112573	Up
BGIBMGA013242-TA	136.308	61.7393	210.876	3.41559	1.77213	2.92986e-06	0.000192468	Up
BGIBMGA010216-TA	6.3609	2.87389	9.8479	3.42668	1.77681	0.0401655	0.221921	Up
BGIBMGA003690-TA	77.3509	34.9202	119.782	3.43015	1.77827	1.33525e-06	0.00010622	Up
BGIBMGA013234-TA	6.43415	2.9009	9.96739	3.43596	1.78071	0.0335455	0.19753	Up
BGIBMGA011715-TA	17.4771	7.86348	27.0908	3.44514	1.78456	0.0348829	0.20176	Up
BGIBMGA000418-TA	107.625	48.3992	166.851	3.44739	1.7855	3.51116e-06	0.0002144	Up
BGIBMGA011954-TA	102.403	45.9958	158.81	3.4527	1.78773	2.15719e-07	2.29917e-05	Up
BGIBMGA009053-TA	215.099	96.4182	333.779	3.46178	1.79151	7.53764e-06	0.00039987	Up
BGIBMGA004276-TA	327.908	146.379	509.437	3.48025	1.79919	6.74567e-09	1.41225e-06	Up
BGIBMGA009399-TA	45.1251	20.141	70.1092	3.48093	1.79947	1.01034e-05	0.000499798	Up
BGIBMGA001178-TA	25.7542	11.468	40.0405	3.49149	1.80384	0.000189931	0.00465847	Up
BGIBMGA006804-TA	6.73506	2.99847	10.4716	3.49233	1.80419	0.0345435	0.200719	Up
BGIBMGA008138-TA	233.551	103.903	363.198	3.49555	1.80552	0.000266586	0.00604782	Up
BGIBMGA012211-TA	148.319	65.9398	230.699	3.49863	1.80679	5.41886e-08	7.2194e-06	Up
BGIBMGA010297-TA	71.8678	31.7067	112.029	3.53328	1.82101	0.00462179	0.0518048	Up
BGIBMGA005143-TA	110.386	48.6748	172.098	3.53566	1.82198	1.4251e-07	1.56149e-05	Up
BGIBMGA000472-TA	8.70111	3.83259	13.5696	3.54059	1.82399	0.0123625	0.101355	Up
BGIBMGA003089-TA	327.603	144.142	511.065	3.54556	1.82601	2.33989e-08	3.81012e-06	Up
BGIBMGA005056-TA	26.9652	11.8267	42.1037	3.56005	1.8319	0.000107448	0.00308001	Up
BGIBMGA003014-TA	55.6295	24.378	86.881	3.56391	1.83346	0.000404643	0.00829377	Up
BGIBMGA004346-TA	20.2777	8.87399	31.6814	3.57013	1.83598	0.000503236	0.00978499	Up
BGIBMGA013909-TA	359.43	157.043	561.818	3.57748	1.83894	0.0138667	0.10889	Up
BGIBMGA001896-TA	5.7716	2.51243	9.03077	3.59443	1.84576	0.0422092	0.228151	Up
BGIBMGA009400-TA	49.6314	21.5646	77.6982	3.60305	1.84922	4.00827e-06	0.000237338	Up
BGIBMGA003800-TA	20.3804	8.81446	31.9463	3.62431	1.85771	0.000962674	0.0159188	Up
BGIBMGA014309-TA	35.9398	15.532	56.3476	3.62785	1.85911	2.02852e-05	0.000831553	Up
BGIBMGA008442-TA	1828.88	789.408	2868.36	3.63356	1.86138	3.34864e-10	1.09054e-07	Up
BGIBMGA000877-TA	1014.33	437.067	1591.59	3.64152	1.86454	0.00238879	0.0311873	Up
BGIBMGA005721-TA	23.9419	10.2945	37.5894	3.65141	1.86845	0.000147937	0.00388881	Up
BGIBMGA010674-TA	10.7643	4.59575	16.9329	3.68446	1.88145	0.00851586	0.0790498	Up
BGIBMGA013477-TA	213.395	91.0143	335.775	3.68926	1.88333	0.000131039	0.00356261	Up
BGIBMGA004948-TA	30.5219	12.9833	48.0604	3.70171	1.88819	2.89594e-05	0.00109448	Up
BGIBMGA009770-TA	23.1182	9.82497	36.4114	3.706	1.88986	0.000147216	0.00388396	Up
BGIBMGA011391-TA	34.718	14.6726	54.7633	3.73234	1.90008	1.45737e-05	0.00066743	Up
BGIBMGA000646-TA	70.3905	29.7176	111.063	3.73729	1.90199	8.99003e-07	7.69336e-05	Up
BGIBMGA007591-TA	5.92109	2.4992	9.34298	3.73838	1.90241	0.0345433	0.200719	Up
BGIBMGA001976-TA	896.551	378.407	1414.7	3.73855	1.90248	1.92204e-06	0.000139962	Up
BGIBMGA000090-TA	6.93898	2.9009	10.977	3.78401	1.91992	0.0218432	0.148286	Up
BGIBMGA003854-TA	21.9827	9.11308	34.8523	3.82442	1.93524	0.000197597	0.00480629	Up
BGIBMGA008947-TA	13.7903	5.69873	21.8818	3.83978	1.94102	0.00157173	0.0229192	Up
BGIBMGA008556-TA	156.435	64.6132	248.257	3.8422	1.94193	4.49048e-08	6.42029e-06	Up
BGIBMGA003094-TA	25.5624	10.5578	40.567	3.84237	1.942	6.2508e-05	0.00211135	Up
BGIBMGA000996-TA	6.09856	2.51795	9.67918	3.84408	1.94264	0.028066	0.175595	Up
BGIBMGA007651-TA	254.421	104.943	403.899	3.84876	1.9444	1.16762e-09	3.33883e-07	Up
BGIBMGA007093-TA	465.643	189.383	741.903	3.91747	1.96992	6.84987e-06	0.00037527	Up
BGIBMGA014051-TA	5.45262	2.21106	8.69419	3.93214	1.97531	0.0350365	0.20199	Up
BGIBMGA000004-TA	145.648	58.8652	232.431	3.94854	1.98132	0.0471439	0.245728	Up
BGIBMGA013518-TA	197.158	78.9795	315.337	3.99264	1.99734	0.000594572	0.0111354	Up
BGIBMGA001039-TA	14.8633	5.94884	23.7777	3.99704	1.99893	0.000849627	0.0145416	Up
BGIBMGA000313-TA	17.986	7.19568	28.7763	3.99911	1.99968	0.00401149	0.0467503	Up
BGIBMGA010893-TA	32.4985	12.9705	52.0265	4.01115	2.00402	1.19269e-05	0.00056842	Up
BGIBMGA010784-TA	81.5514	32.5132	130.59	4.01651	2.00594	3.49622e-08	5.1237e-06	Up
BGIBMGA008520-TA	68.7418	27.2899	110.194	4.03789	2.0136	7.37969e-08	9.30317e-06	Up
BGIBMGA003988-TA	7.97528	3.14826	12.8023	4.06647	2.02378	0.0100558	0.0881122	Up
BGIBMGA004693-TA	130.491	50.9144	210.068	4.1259	2.04471	2.25907e-09	5.88563e-07	Up
BGIBMGA002389-TA	7.26256	2.82759	11.6975	4.13693	2.04856	0.0123067	0.101168	Up
BGIBMGA013870-TA	8.44836	3.27835	13.6184	4.15403	2.05451	0.00555236	0.0588038	Up
BGIBMGA011105-TA	10.1066	3.90315	16.31	4.17868	2.06305	0.00583057	0.0607759	Up
BGIBMGA013688-TA	319.52	123.388	515.651	4.17909	2.06319	0.00634664	0.0642556	Up
BGIBMGA002620-TA	1213.29	468.393	1958.19	4.18066	2.06373	8.92457e-07	7.69336e-05	Up
BGIBMGA004503-TA	5.22695	1.99898	8.45492	4.22961	2.08053	0.0275666	0.173867	Up
BGIBMGA006799-TA	17.4741	6.67672	28.2716	4.23435	2.08214	0.00150546	0.0222292	Up
BGIBMGA006016-TA	57.5039	21.9558	93.0519	4.23814	2.08343	1.40075e-07	1.54928e-05	Up
BGIBMGA008776-TA	93.9613	35.6394	152.283	4.27288	2.09521	7.74097e-09	1.5922e-06	Up
BGIBMGA002950-TA	6.68679	2.51795	10.8556	4.31131	2.10813	0.0123543	0.101355	Up
BGIBMGA000476-TA	64.0482	24.1151	103.981	4.31188	2.10832	1.38471e-07	1.54613e-05	Up
BGIBMGA002665-TA	167.509	62.8168	272.201	4.33326	2.11545	0.00551091	0.0584176	Up
BGIBMGA002426-TA	45.8479	16.9927	74.7031	4.39619	2.13625	0.00197404	0.0271395	Up
BGIBMGA004595-TA	34.9593	12.948	56.9706	4.39994	2.13749	0.0191499	0.135704	Up
BGIBMGA013393-TA	876.193	324.402	1427.98	4.4019	2.13812	0.0010652	0.0171861	Up
BGIBMGA013890-TA	6.84637	2.52346	11.1693	4.42618	2.14606	0.0119205	0.0990476	Up
BGIBMGA012214-TA	9.39932	3.44963	15.349	4.44946	2.15363	0.00376202	0.0445965	Up
BGIBMGA004116-TA	4330.04	1581.74	7078.34	4.47503	2.1619	4.80952e-09	1.12774e-06	Up
BGIBMGA001230-TA	53.1292	19.2832	86.9752	4.51042	2.17326	0.0303183	0.184554	Up
BGIBMGA004683-TA	19.0149	6.87737	31.1523	4.52969	2.17941	0.000413995	0.00844503	Up
BGIBMGA005614-TA	162.921	58.2424	267.6	4.5946	2.19994	0.0145086	0.112129	Up
BGIBMGA003945-TA	92.7522	33.0866	152.418	4.60663	2.20371	3.07793e-08	4.74756e-06	Up
BGIBMGA008963-TA	7.48595	2.62654	12.3454	4.70024	2.23274	0.0050762	0.0553098	Up
BGIBMGA010786-TA	18.041	6.32353	29.7585	4.706	2.2345	6.64908e-05	0.00218971	Up
BGIBMGA012385-TA	92.3233	32.3108	152.336	4.7147	2.23717	0.000338888	0.00729012	Up
BGIBMGA006586-TA	47.4799	16.3464	78.6134	4.80922	2.2658	4.36005e-05	0.0015529	Up
BGIBMGA013859-TA	7.23549	2.48542	11.9856	4.82234	2.26973	0.00643037	0.0647122	Up
BGIBMGA005645-TA	21.5428	7.39357	35.692	4.82743	2.27126	1.51198e-05	0.000684418	Up
BGIBMGA011774-TA	2801.63	961.022	4642.25	4.83053	2.27218	7.40929e-06	0.000394848	Up
BGIBMGA012803-TA	23.7732	8.15438	39.3921	4.83079	2.27226	9.7708e-06	0.000487745	Up
BGIBMGA010787-TA	9.21153	3.14826	15.2748	4.85183	2.27853	0.00216531	0.029213	Up
BGIBMGA009494-TA	14.5495	4.91366	24.1854	4.92207	2.29927	0.000117425	0.00328565	Up
BGIBMGA003932-TA	5.66928	1.89866	9.43991	4.97189	2.31379	0.0140595	0.109841	Up
BGIBMGA006018-TA	444.19	147.107	741.273	5.03899	2.33313	0.0393762	0.219414	Up
BGIBMGA008545-TA	13.6709	4.52519	22.8166	5.04213	2.33403	0.000154544	0.00400857	Up
BGIBMGA008388-TA	5.95517	1.96646	9.94388	5.05675	2.33821	0.0288596	0.179211	Up
BGIBMGA007240-TA	8.81932	2.86838	14.7703	5.14934	2.36439	0.002479	0.0321502	Up
BGIBMGA006560-TA	6.99862	2.2761	11.7211	5.14965	2.36448	0.00474841	0.0526682	Up
BGIBMGA002187-TA	5.00095	1.61878	8.38313	5.17867	2.37258	0.0356561	0.204288	Up
BGIBMGA003032-TA	3.95428	1.27937	6.62919	5.18161	2.3734	0.0346184	0.200824	Up
BGIBMGA009243-TA	13.0589	4.21279	21.9051	5.19965	2.37841	0.000194152	0.00475205	Up
BGIBMGA003546-TA	36.5112	11.7749	61.2475	5.20153	2.37894	2.96712e-06	0.000192469	Up
BGIBMGA008938-TA	9.7585	3.13723	16.3798	5.22109	2.38435	0.00351043	0.0425607	Up
BGIBMGA004348-TA	13.8771	4.45739	23.2969	5.22657	2.38587	0.0283424	0.176748	Up
BGIBMGA006585-TA	9.04206	2.90366	15.1805	5.22805	2.38627	0.00148034	0.0219412	Up
BGIBMGA001276-TA	592.477	189.593	995.36	5.24998	2.39231	3.13408e-08	4.74756e-06	Up
BGIBMGA012054-TA	581.641	185.931	977.352	5.25653	2.39411	1.06298e-14	8.90166e-12	Up
BGIBMGA010889-TA	53.61	17.0014	90.2187	5.30656	2.40778	0.0182866	0.131287	Up
BGIBMGA010434-TA	4.08653	1.27937	6.89369	5.38836	2.42985	0.0332656	0.196652	Up
BGIBMGA013482-TA	9.11471	2.8331	15.3963	5.43444	2.44213	0.00122386	0.0190046	Up
BGIBMGA001783-TA	14.5997	4.53071	24.6687	5.44477	2.44487	0.00113678	0.0179617	Up
BGIBMGA010854-TA	23.1194	7.13755	39.1013	5.47825	2.45372	0.0300485	0.183566	Up
BGIBMGA004429-TA	4.04618	1.24684	6.84552	5.49027	2.45688	0.0336675	0.198052	Up
BGIBMGA011304-TA	4.26629	1.27937	7.25322	5.66937	2.50319	0.0209981	0.144219	Up
BGIBMGA012216-TA	5.53646	1.65681	9.41611	5.68326	2.50672	0.0320864	0.191929	Up
BGIBMGA011644-TA	8.76963	2.62378	14.9155	5.68473	2.50709	0.00105844	0.017116	Up
BGIBMGA001972-TA	7.28623	2.17853	12.3939	5.68911	2.5082	0.00305275	0.0381561	Up
BGIBMGA014100-TA	52.6651	15.6483	89.6819	5.7311	2.51881	0.000325991	0.00707763	Up
BGIBMGA012800-TA	62.6245	18.4571	106.792	5.78594	2.53255	1.05743e-08	2.0186e-06	Up
BGIBMGA004708-TA	21.8378	6.42385	37.2518	5.79899	2.5358	2.02204e-05	0.000831553	Up
BGIBMGA009101-TA	1043.99	306.674	1781.3	5.80845	2.53815	1.23774e-16	1.61236e-13	Up
BGIBMGA005341-TA	586.515	172.064	1000.97	5.8174	2.54037	2.20869e-16	2.58946e-13	Up
BGIBMGA011574-TA	7.61627	2.21381	13.0187	5.88068	2.55598	0.00517385	0.0561188	Up
BGIBMGA008231-TA	13.4433	3.90039	22.9862	5.89331	2.55908	6.39565e-05	0.00212415	Up
BGIBMGA009585-TA	4.34658	1.24684	7.44632	5.97213	2.57825	0.0204578	0.141884	Up
BGIBMGA006745-TA	81.56	23.3868	139.733	5.97488	2.57891	0.0254311	0.164454	Up
BGIBMGA007426-TA	8.08489	2.31138	13.8584	5.99573	2.58393	0.000979814	0.0161566	Up
BGIBMGA009659-TA	4.3572	1.24409	7.47031	6.00464	2.58608	0.0203882	0.141607	Up
BGIBMGA007888-TA	4.49614	1.28212	7.71015	6.01358	2.58822	0.0159172	0.119449	Up
BGIBMGA000378-TA	18.6058	5.28876	31.9228	6.03598	2.59359	8.3639e-05	0.00258753	Up
BGIBMGA008110-TA	13.9788	3.94118	24.0164	6.0937	2.60732	0.0318123	0.191267	Up
BGIBMGA010328-TA	143.759	40.4887	247.028	6.10118	2.60909	0.00219977	0.0295081	Up
BGIBMGA012700-TA	27.91	7.8063	48.0137	6.15064	2.62074	8.97124e-08	1.10715e-05	Up
BGIBMGA011226-TA	12.29	3.41987	21.1601	6.1874	2.62933	0.000104099	0.00305114	Up
BGIBMGA003654-TA	254.88	70.2259	439.534	6.25887	2.6459	9.28689e-09	1.84542e-06	Up
BGIBMGA007324-TA	196.692	53.2603	340.124	6.38607	2.67493	9.97649e-05	0.00297619	Up
BGIBMGA002289-TA	38.2617	10.3224	66.2009	6.4133	2.68107	0.0495452	0.252771	Up
BGIBMGA010946-TA	26.0573	6.95935	45.1553	6.48843	2.69787	1.29922e-07	1.49334e-05	Up
BGIBMGA010003-TA	3.63126	0.969724	6.29279	6.48927	2.69806	0.024935	0.16223	Up
BGIBMGA011094-TA	8.2079	2.17302	14.2428	6.55437	2.71246	0.000788124	0.0138323	Up
BGIBMGA008840-TA	14.5977	3.83259	25.3627	6.61765	2.72632	1.37454e-05	0.000641026	Up
BGIBMGA008091-TA	21.7151	5.67447	37.7557	6.65361	2.73414	0.00032167	0.00699677	Up
BGIBMGA007146-TA	271.927	70.7077	473.146	6.69158	2.74235	2.29065e-06	0.000160812	Up
BGIBMGA003523-TA	8.78219	2.24082	15.3236	6.83836	2.77365	0.000384905	0.00794476	Up
BGIBMGA010855-TA	17.3529	4.3951	30.3107	6.89648	2.78586	2.54541e-06	0.000169559	Up
BGIBMGA013690-TA	17.8281	4.47889	31.1773	6.96094	2.79928	1.9773e-06	0.000143098	Up
BGIBMGA012386-TA	6.92659	1.72462	12.1286	7.03262	2.81406	0.0475251	0.246869	Up
BGIBMGA013938-TA	381.787	93.9637	669.61	7.12626	2.83315	0.000199826	0.00483043	Up
BGIBMGA009476-TA	578.242	142.198	1014.29	7.13291	2.83449	8.15854e-05	0.00255751	Up
BGIBMGA013483-TA	5.07882	1.24684	8.9108	7.14668	2.83727	0.00580463	0.060762	Up
BGIBMGA006535-TA	12.8934	3.13723	22.6496	7.21962	2.85192	2.46277e-05	0.000972137	Up
BGIBMGA013485-TA	6.40749	1.55098	11.264	7.26252	2.86047	0.00189378	0.0261825	Up
BGIBMGA009544-TA	95.8064	23.1546	168.458	7.27537	2.86302	0.00491087	0.0542044	Up
BGIBMGA014116-TA	39.3868	9.43335	69.3402	7.35054	2.87785	0.0067413	0.0667919	Up
BGIBMGA010240-TA	9.34502	2.21381	16.4762	7.44246	2.89578	0.000157046	0.00405553	Up
BGIBMGA000006-TA	22.9833	5.37309	40.5935	7.55496	2.91742	0.000117271	0.00328565	Up
BGIBMGA004280-TA	102.444	22.1508	182.737	8.24968	3.04434	3.98968e-16	4.25227e-13	Up
BGIBMGA009194-TA	395.758	84.1803	707.335	8.40262	3.07084	2.28986e-06	0.000160812	Up
BGIBMGA002937-TA	40.9008	8.69209	73.1095	8.41104	3.07228	0.00185315	0.0258033	Up
BGIBMGA004921-TA	4.7511	0.999491	8.50272	8.50705	3.08866	0.00452044	0.0509573	Up
BGIBMGA010890-TA	7.40762	1.55649	13.2588	8.51837	3.09058	0.00872609	0.080302	Up
BGIBMGA005046-TA	12.221	2.56149	21.8805	8.54209	3.09459	9.77653e-06	0.000487745	Up
BGIBMGA014606-TA	80.1638	16.7187	143.609	8.58969	3.10261	7.7194e-10	2.38164e-07	Up
BGIBMGA002170-TA	2.98901	0.622045	5.35598	8.61029	3.10606	0.0290149	0.179699	Up
BGIBMGA009195-TA	596.644	123.168	1070.12	8.68825	3.11907	1.69921e-05	0.000746125	Up
BGIBMGA010329-TA	95.6297	19.5126	171.747	8.80185	3.13781	0.000160071	0.00412193	Up
BGIBMGA006801-TA	11.2123	2.24634	20.1783	8.98275	3.16716	0.0262882	0.168601	Up
BGIBMGA012215-TA	21.6824	4.18578	39.179	9.36002	3.22651	0.0138977	0.109057	Up
BGIBMGA001910-TA	34.331	6.59789	62.0641	9.40665	3.23368	3.69399e-11	1.44361e-08	Up
BGIBMGA010465-TA	369.74	69.2431	670.237	9.67948	3.27493	2.40144e-10	8.04414e-08	Up
BGIBMGA002384-TA	11.7076	2.18129	21.234	9.7346	3.28312	0.000732107	0.0131042	Up
BGIBMGA013001-TA	7.03955	1.27661	12.8025	10.0285	3.32603	0.00030012	0.00667668	Up
BGIBMGA001732-TA	126.148	22.1454	230.15	10.3926	3.37749	5.95553e-20	2.32742e-16	Up
BGIBMGA012101-TA	5.94564	1.03477	10.8565	10.4917	3.39118	0.000622237	0.0115065	Up
BGIBMGA005945-TA	3.85787	0.654567	7.06117	10.7875	3.43129	0.00641742	0.0646373	Up
BGIBMGA002944-TA	66.7363	10.7864	122.686	11.3741	3.50768	5.89519e-14	3.83973e-11	Up
BGIBMGA011617-TA	2.15387	0.344923	3.96281	11.489	3.52218	0.044832	0.237403	Up
BGIBMGA010715-TA	2.16041	0.309644	4.01118	12.9542	3.69534	0.0446746	0.236998	Up
BGIBMGA002922-TA	9.16724	1.28212	17.0524	13.3001	3.73336	1.55828e-05	0.000697301	Up
BGIBMGA000538-TA	11.7252	1.61878	21.8316	13.4865	3.75344	6.14727e-07	5.41884e-05	Up
BGIBMGA002317-TA	18.7667	2.58575	34.9477	13.5155	3.75654	2.02619e-08	3.39358e-06	Up
BGIBMGA010834-TA	2.30433	0.309644	4.29901	13.8837	3.79532	0.032586	0.193862	Up
BGIBMGA012923-TA	4.72024	0.6248	8.81569	14.1096	3.81861	0.00531177	0.0570286	Up
BGIBMGA010029-TA	2.3407	0.309644	4.37176	14.1186	3.81953	0.0319408	0.191677	Up
BGIBMGA007154-TA	19.7639	2.5885	36.9393	14.2705	3.83496	1.38261e-06	0.00010879	Up
BGIBMGA012070-TA	13.2076	1.55373	24.8615	16.0011	4.0001	0.000122384	0.00340816	Up
BGIBMGA001003-TA	3.04264	0.344923	5.74036	16.6424	4.0568	0.00835724	0.0782015	Up
BGIBMGA010801-TA	9.01412	0.999491	17.0288	17.0374	4.09064	3.21212e-06	0.000199543	Up
BGIBMGA000202-TA	53.8662	5.89937	101.833	17.2617	4.1095	0.0420993	0.228047	Up
BGIBMGA013865-TA	6.00933	0.657323	11.3613	17.2842	4.11138	0.000128416	0.00352384	Up
BGIBMGA001146-TA	53.1879	5.57099	100.805	18.0946	4.17749	3.43683e-19	8.97128e-16	Up
BGIBMGA007177-TA	3.11074	0.3124	5.90909	18.9151	4.24147	0.0221149	0.149352	Up
BGIBMGA005359-TA	6.90179	0.689846	13.1137	19.0097	4.24866	2.8018e-05	0.00107347	Up
BGIBMGA009392-TA	1664.42	165.084	3163.75	19.1645	4.26037	1.96561e-05	0.000825158	Up
BGIBMGA006968-TA	40.9915	3.75888	78.2241	20.8105	4.37924	4.35515e-06	0.000251526	Up
BGIBMGA008448-TA	22.261	1.9637	42.5583	21.6725	4.43779	0.000187037	0.00461509	Up
BGIBMGA007838-TA	37.6413	3.24858	72.0341	22.174	4.4708	4.56574e-13	2.54899e-10	Up
BGIBMGA002206-TA	31.6313	2.56425	60.6984	23.6711	4.56505	2.38735e-09	6.08462e-07	Up
BGIBMGA014597-TA	4.36393	0.344923	8.38294	24.3038	4.60311	0.000600927	0.011183	Up
BGIBMGA011495-TA	3.96134	0.309644	7.61303	24.5864	4.61979	0.0156236	0.117719	Up
BGIBMGA013199-TA	21.9685	1.68934	42.2476	25.0084	4.64434	6.14011e-13	3.27212e-10	Up
BGIBMGA011252-TA	56.6398	3.724	109.556	29.4188	4.87867	1.68698e-11	7.60697e-09	Up
BGIBMGA002586-TA	9.43553	0.619289	18.2518	29.4721	4.88128	0.0045698	0.0514169	Up
BGIBMGA013429-TA	26.9741	1.65406	52.2942	31.6157	4.98257	0.000172515	0.00432171	Up
BGIBMGA000688-TA	816.238	47.6676	1584.81	33.2471	5.05516	0.000451715	0.00903573	Up
BGIBMGA002852-TA	6.00875	0.344923	11.6726	33.8411	5.0807	2.39528e-05	0.000951939	Up
BGIBMGA000419-TA	6.18449	0.3124	12.0566	38.5934	5.27028	0.000373808	0.00776425	Up
BGIBMGA010162-TA	6.95799	0.344923	13.5711	39.3452	5.29811	4.60961e-06	0.000263625	Up
BGIBMGA012132-TA	21.1259	1.03477	41.217	39.832	5.31586	5.78959e-09	1.2807e-06	Up
BGIBMGA002943-TA	66.9672	3.27284	130.662	39.923	5.31915	3.06569e-14	2.24639e-11	Up
BGIBMGA005299-TA	7510.9	345.761	14676	42.4456	5.40754	5.37423e-15	4.84673e-12	Up
BGIBMGA003330-TA	7.22746	0.309644	14.1453	45.6823	5.51356	0.00278673	0.0354139	Up
BGIBMGA014054-TA	7.72159	0.309644	15.1335	48.8739	5.61099	0.00125734	0.0193764	Up
BGIBMGA013277-TA	44.693	1.55373	87.8322	56.5298	5.82094	3.82603e-19	8.97128e-16	Up
BGIBMGA001498-TA	592.612	19.6999	1165.52	59.1641	5.88665	1.53448e-06	0.000117584	Up
BGIBMGA005300-TA	137.599	4.43038	270.768	61.1163	5.93349	1.04972e-17	1.75813e-14	Up
BGIBMGA011601-TA	5301.8	116.808	10486.8	89.7782	6.48829	2.8644e-26	1.67911e-22	Up
BGIBMGA014259-TA	14.4437	0.309644	28.5778	92.2924	6.52814	0.00932365	0.084085	Up
BGIBMGA008815-TA	865.422	17.2497	1713.59	99.3404	6.63431	1.17791e-16	1.61236e-13	Up
BGIBMGA003935-TA	47.0008	0.928933	93.0726	100.193	6.64664	7.82911e-18	1.52981e-14	Up
BGIBMGA010742-TA	82.5136	1.37969	163.648	118.612	6.8901	7.05883e-11	2.58618e-08	Up
BGIBMGA003571-TA	23.2892	0.344923	46.2336	134.04	7.06652	1.50179e-14	1.1738e-11	Up
BGIBMGA010059-TA	45.6149	0.344923	90.8848	263.493	8.04162	1.05102e-11	4.92884e-09	Up

## Sheet: B-3h VS B-0h
id	baseMean	baseMean_Sample_B-0h	baseMean_Sample_B-3h	foldChange	log2FoldChange	pval	padj	up_down
BGIBMGA010427-TA	6.1776	11.7028	0.652394	0.0557469	-4.16496	0.0100185	0.350316	Down
BGIBMGA003352-TA	3.02883	5.73146	0.326197	0.0569134	-4.13509	0.0156599	0.434152	Down
BGIBMGA014088-TA	3.24296	6.10332	0.382594	0.0626862	-3.99571	0.0115892	0.387139	Down
BGIBMGA001857-TA	5.70987	10.6808	0.738922	0.0691822	-3.85345	0.0213202	0.520719	Down
BGIBMGA010134-TA	2.69115	4.99971	0.382594	0.0765232	-3.70796	0.0396152	0.692612	Down
BGIBMGA012113-TA	2.65637	4.93015	0.382594	0.0776028	-3.68775	0.0324316	0.628342	Down
BGIBMGA005704-TA	71.008	121.632	20.3841	0.167588	-2.57701	0.00713699	0.294817	Down
BGIBMGA003777-TA	5.92318	10.1026	1.74378	0.172607	-2.53444	0.0118384	0.389396	Down
BGIBMGA010184-TA	4.51211	7.60278	1.42145	0.186964	-2.41917	0.0329312	0.630598	Down
BGIBMGA006019-TA	4.20868	7.02217	1.39518	0.198683	-2.33146	0.0488329	0.755126	Down
BGIBMGA010289-TA	9.87884	16.4194	3.33828	0.203313	-2.29822	0.00620974	0.272854	Down
BGIBMGA008740-TA	5.25227	8.67038	1.83417	0.211545	-2.24096	0.0295565	0.608164	Down
BGIBMGA014497-TA	11.1824	18.4203	3.9445	0.214139	-2.22338	0.00344297	0.200449	Down
BGIBMGA007633-TA	6.89297	11.3334	2.45257	0.216403	-2.20821	0.0154076	0.431929	Down
BGIBMGA001171-TA	14.2419	23.3313	5.15254	0.220843	-2.17891	0.0045216	0.231936	Down
BGIBMGA007176-TA	9.64189	15.7885	3.49529	0.221382	-2.17539	0.00563173	0.254333	Down
BGIBMGA011452-TA	26.694	43.5846	9.80335	0.224927	-2.15247	0.00789553	0.306639	Down
BGIBMGA000838-TA	55.914	91.2883	20.5397	0.224998	-2.15202	0.000500213	0.0594335	Down
BGIBMGA003532-TA	8.12337	13.1039	3.14283	0.239839	-2.05986	0.0135277	0.416978	Down
BGIBMGA011468-TA	73.2196	117.721	28.7184	0.243954	-2.03532	0.0132755	0.416406	Down
BGIBMGA011897-TA	33.233	53.1712	13.2948	0.250037	-1.99979	4.72207e-05	0.0101822	Down
BGIBMGA003383-TA	12.7925	20.4548	5.13014	0.250804	-1.99537	0.00435367	0.229385	Down
BGIBMGA008616-TA	5.36969	8.55274	2.18664	0.255665	-1.96767	0.0471717	0.749341	Down
BGIBMGA003769-TA	7.77689	12.377	3.17683	0.256673	-1.962	0.0484984	0.754494	Down
BGIBMGA005383-TA	8.73196	13.886	3.57795	0.257667	-1.95642	0.0141774	0.423288	Down
BGIBMGA011829-TA	120.194	190.92	49.468	0.259103	-1.9484	2.93037e-07	0.000161435	Down
BGIBMGA001294-TA	15.319	24.2813	6.35672	0.261795	-1.93349	0.00223626	0.149815	Down
BGIBMGA011490-TA	60.5713	95.9303	25.2123	0.262819	-1.92786	6.4856e-06	0.00209201	Down
BGIBMGA002202-TA	10.0137	15.7932	4.23421	0.268103	-1.89914	0.0273779	0.582794	Down
BGIBMGA001137-TA	64.6703	101.871	27.47	0.269656	-1.89081	6.64757e-06	0.00209201	Down
BGIBMGA000989-TA	24.842	39.0789	10.605	0.271374	-1.88164	0.000543438	0.063278	Down
BGIBMGA013510-TA	297.781	466.819	128.742	0.275786	-1.85838	1.17256e-07	7.58519e-05	Down
BGIBMGA001293-TA	11.618	18.0532	5.18267	0.287077	-1.80049	0.0112129	0.379197	Down
BGIBMGA001836-TA	298.98	464.276	133.685	0.287943	-1.79614	0.0257032	0.564959	Down
BGIBMGA002754-TA	19.9228	30.8716	8.97403	0.290689	-1.78245	0.00216669	0.149784	Down
BGIBMGA008239-TA	28.7723	44.3017	13.2428	0.298923	-1.74215	0.000493041	0.0591852	Down
BGIBMGA006081-TA	1061.76	1631.95	491.571	0.301218	-1.73112	1.67848e-07	0.000102864	Down
BGIBMGA008687-TA	239.145	367.244	111.046	0.302377	-1.72558	0.00202271	0.143941	Down
BGIBMGA014214-TA	804.592	1235.16	374.023	0.302813	-1.7235	0.0453933	0.733191	Down
BGIBMGA010735-TA	852.83	1307.5	398.166	0.304526	-1.71536	0.0303605	0.615884	Down
BGIBMGA004409-TA	9.88908	15.1575	4.62067	0.304844	-1.71386	0.0199454	0.501607	Down
BGIBMGA009181-TA	291.71	446.564	136.856	0.306465	-1.70621	8.75653e-07	0.000407844	Down
BGIBMGA009443-TA	9.28624	14.1691	4.4034	0.310776	-1.68606	0.046021	0.73811	Down
BGIBMGA010806-TA	9.49561	14.4833	4.50788	0.311246	-1.68387	0.0295621	0.608164	Down
BGIBMGA001023-TA	15.7318	23.9814	7.4821	0.311995	-1.6804	0.0169882	0.456838	Down
BGIBMGA011451-TA	8.89459	13.555	4.23421	0.312374	-1.67866	0.032694	0.630092	Down
BGIBMGA003498-TA	11.35	17.2616	5.43839	0.315058	-1.66631	0.0159945	0.439245	Down
BGIBMGA005434-TA	51.8286	78.5898	25.0675	0.318966	-1.64852	0.000130885	0.0231209	Down
BGIBMGA003909-TA	41.6357	62.8515	20.42	0.324892	-1.62197	0.000424671	0.0545521	Down
BGIBMGA012663-TA	28.6521	43.1694	14.1349	0.327428	-1.61075	0.00137204	0.117617	Down
BGIBMGA003396-TA	139.805	210.523	69.0865	0.328166	-1.6075	1.52512e-05	0.00455347	Down
BGIBMGA012984-TA	12.3239	18.4827	6.16513	0.333562	-1.58397	0.0230253	0.533298	Down
BGIBMGA011170-TA	25.0436	37.4788	12.6084	0.336414	-1.57169	0.00261483	0.167201	Down
BGIBMGA010495-TA	105.135	157.256	53.0143	0.337121	-1.56866	3.77533e-05	0.00879199	Down
BGIBMGA003010-TA	40.34	60.2293	20.4507	0.339547	-1.55832	0.000639915	0.0689923	Down
BGIBMGA009892-TA	25.2518	37.5914	12.9122	0.343488	-1.54167	0.00779638	0.306639	Down
BGIBMGA002763-TA	23.0171	34.1871	11.8471	0.346536	-1.52892	0.00490446	0.23501	Down
BGIBMGA010906-TA	211.707	313.86	109.554	0.349054	-1.51848	1.62976e-05	0.00462851	Down
BGIBMGA013002-TA	15.9575	23.5447	8.3703	0.355506	-1.49205	0.0149815	0.43073	Down
BGIBMGA002870-TA	54.5375	80.1874	28.8876	0.360251	-1.47293	0.000576138	0.0664213	Down
BGIBMGA001557-TA	33.8335	49.6758	17.9912	0.362172	-1.46525	0.00204958	0.144638	Down
BGIBMGA002018-TA	107.222	157.321	57.1234	0.363102	-1.46155	0.00567902	0.254333	Down
BGIBMGA000815-TA	14.8463	21.7574	7.93518	0.364711	-1.45517	0.0224769	0.528508	Down
BGIBMGA010564-TA	13.4677	19.723	7.2123	0.36568	-1.45135	0.0212555	0.520719	Down
BGIBMGA010621-TA	251.084	367.381	134.787	0.366886	-1.4466	3.02888e-05	0.0075039	Down
BGIBMGA013080-TA	44.5821	65.0782	24.0861	0.370111	-1.43397	0.00451717	0.231936	Down
BGIBMGA010311-TA	27.8398	40.6288	15.0507	0.370444	-1.43267	0.00392153	0.212636	Down
BGIBMGA004248-TA	33.4369	48.7737	18.1001	0.371104	-1.43011	0.00253283	0.164761	Down
BGIBMGA007355-TA	329.688	479.265	180.111	0.375806	-1.41194	4.22753e-05	0.00965202	Down
BGIBMGA007967-TA	15.362	22.278	8.44603	0.379119	-1.39928	0.0226543	0.528508	Down
BGIBMGA005540-TA	12.8658	18.6506	7.08098	0.379665	-1.3972	0.033202	0.630783	Down
BGIBMGA010017-TA	34.8236	50.393	19.2542	0.382081	-1.38805	0.00530566	0.245155	Down
BGIBMGA009732-TA	64.7348	93.4136	36.0559	0.385981	-1.3734	0.000813496	0.0838261	Down
BGIBMGA006152-TA	15.2755	22.0261	8.52482	0.387033	-1.36947	0.0249076	0.556013	Down
BGIBMGA002721-TA	56.6756	81.6509	31.7004	0.388243	-1.36497	0.00123546	0.109815	Down
BGIBMGA004227-TA	159.02	228.936	89.1034	0.389206	-1.36139	0.000158177	0.0255807	Down
BGIBMGA004283-TA	36.0395	51.847	20.232	0.390225	-1.35762	0.00416861	0.22164	Down
BGIBMGA002445-TA	14.8388	21.2655	8.41203	0.395571	-1.33799	0.0310415	0.619696	Down
BGIBMGA012574-TA	16.5904	23.7679	9.41302	0.39604	-1.33628	0.0280198	0.593204	Down
BGIBMGA007331-TA	34.0739	48.7257	19.422	0.398599	-1.32699	0.00572002	0.25448	Down
BGIBMGA009774-TA	15.0486	21.4936	8.60362	0.400288	-1.32089	0.0302825	0.615373	Down
BGIBMGA001789-TA	28.5548	40.6983	16.4113	0.403244	-1.31028	0.00885717	0.329475	Down
BGIBMGA006529-TA	23.357	33.2802	13.4338	0.403659	-1.30879	0.0424907	0.714494	Down
BGIBMGA004981-TA	14.3647	20.4115	8.31777	0.407503	-1.29512	0.0457222	0.735716	Down
BGIBMGA006914-TA	15.0071	21.3017	8.71254	0.409008	-1.2898	0.0331005	0.630783	Down
BGIBMGA012521-TA	17.0356	24.1589	9.91227	0.410295	-1.28526	0.0282444	0.595793	Down
BGIBMGA005692-TA	219.516	311.078	127.954	0.411327	-1.28164	0.000300818	0.0422015	Down
BGIBMGA013159-TA	233.424	330.352	136.496	0.413182	-1.27515	0.000283918	0.0403163	Down
BGIBMGA002843-TA	83.4934	117.714	49.2724	0.418576	-1.25644	0.00120954	0.109019	Down
BGIBMGA001173-TA	22243.1	31354	13132.2	0.418836	-1.25554	0.00462179	0.231936	Down
BGIBMGA013914-TA	104.057	146.405	61.7092	0.421496	-1.24641	0.000835384	0.084093	Down
BGIBMGA006814-TA	30.1232	42.3586	17.8878	0.422295	-1.24368	0.0140745	0.422379	Down
BGIBMGA000814-TA	56.6164	79.59	33.6429	0.422702	-1.24229	0.00339842	0.199854	Down
BGIBMGA003140-TA	36.5989	51.3071	21.8907	0.426659	-1.22884	0.00704572	0.293123	Down
BGIBMGA009012-TA	2794.36	3917.28	1671.45	0.426686	-1.22875	0.000139006	0.0238027	Down
BGIBMGA012558-TA	103.093	144.133	62.0539	0.430532	-1.21581	0.00120126	0.109019	Down
BGIBMGA003693-TA	825.763	1154.2	497.324	0.430882	-1.21463	0.00146619	0.123712	Down
BGIBMGA008364-TA	26.0063	36.344	15.6685	0.431117	-1.21385	0.0195109	0.49436	Down
BGIBMGA013300-TA	112.977	157.834	68.12	0.431591	-1.21226	0.00260207	0.167201	Down
BGIBMGA002762-TA	23.8212	33.2299	14.4124	0.433718	-1.20517	0.0224213	0.528508	Down
BGIBMGA003341-TA	212.426	295.858	128.995	0.436004	-1.19759	0.000631849	0.0689923	Down
BGIBMGA002138-TA	16.9628	23.6192	10.3065	0.43636	-1.19641	0.0407156	0.700509	Down
BGIBMGA002400-TA	62.2872	86.6435	37.931	0.437783	-1.19171	0.00349511	0.202473	Down
BGIBMGA010361-TA	1533.58	2132.99	934.167	0.437962	-1.19112	0.00025639	0.0382745	Down
BGIBMGA012091-TA	24.9912	34.7221	15.2603	0.439497	-1.18607	0.0194777	0.49436	Down
BGIBMGA011174-TA	129.193	178.817	79.5698	0.444979	-1.16819	0.00202734	0.143941	Down
BGIBMGA011173-TA	54.1902	74.9431	33.4372	0.446168	-1.16434	0.00667249	0.283556	Down
BGIBMGA008443-TA	25.994	35.9145	16.0735	0.44755	-1.15988	0.0243693	0.553024	Down
BGIBMGA010805-TA	21.0734	29.0771	13.0698	0.449487	-1.15365	0.0358965	0.652073	Down
BGIBMGA005799-TA	43.1571	59.4281	26.8862	0.452416	-1.14428	0.00924448	0.336384	Down
BGIBMGA007728-TA	3800.49	5227.45	2373.53	0.454051	-1.13907	0.0477842	0.749865	Down
BGIBMGA005545-TA	45.4089	62.3022	28.5155	0.457696	-1.12754	0.00850328	0.318367	Down
BGIBMGA004959-TA	37.6899	51.6742	23.7055	0.458749	-1.12422	0.0131749	0.416406	Down
BGIBMGA013412-TA	22.7013	31.0612	14.3414	0.461713	-1.11493	0.0384567	0.67941	Down
BGIBMGA004430-TA	29.0445	39.6859	18.4031	0.463719	-1.10868	0.0239741	0.546291	Down
BGIBMGA012103-TA	29.6506	40.504	18.7973	0.464085	-1.10754	0.0224454	0.528508	Down
BGIBMGA004249-TA	156.554	213.426	99.6813	0.467053	-1.09834	0.00220981	0.149784	Down
BGIBMGA005151-TA	120.287	163.911	76.664	0.467717	-1.09629	0.00335617	0.198372	Down
BGIBMGA004514-TA	36.5172	49.6518	23.3826	0.470931	-1.08641	0.0198631	0.50062	Down
BGIBMGA000459-TA	43.3668	58.7682	27.9654	0.475859	-1.07139	0.0167379	0.453246	Down
BGIBMGA006300-TA	28.3282	38.3808	18.2756	0.476167	-1.07046	0.0314977	0.622681	Down
BGIBMGA012207-TA	71.8632	97.3508	46.3756	0.476377	-1.06983	0.00827515	0.314888	Down
BGIBMGA008328-TA	21.5322	29.1659	13.8985	0.476533	-1.06935	0.0494043	0.756458	Down
BGIBMGA006796-TA	573.864	776.341	371.388	0.478382	-1.06377	0.0013531	0.117579	Down
BGIBMGA011774-TA	677.101	915.806	438.396	0.4787	-1.06281	0.000877447	0.0873248	Down
BGIBMGA006195-TA	27.3594	36.9701	17.7487	0.480083	-1.05864	0.0442442	0.728685	Down
BGIBMGA004825-TA	85.1523	114.974	55.33	0.481238	-1.05518	0.00640138	0.278126	Down
BGIBMGA002694-TA	317.921	429.057	206.785	0.481953	-1.05304	0.00191477	0.140224	Down
BGIBMGA003139-TA	52.4633	70.7877	34.1388	0.482271	-1.05208	0.0463141	0.740771	Down
BGIBMGA010407-TA	32.769	44.1938	21.3441	0.482966	-1.05001	0.0238391	0.54535	Down
BGIBMGA007929-TA	24.9519	33.6425	16.2613	0.483355	-1.04885	0.0400615	0.697696	Down
BGIBMGA001707-TA	65.8689	88.7953	42.9426	0.483613	-1.04807	0.00797694	0.307561	Down
BGIBMGA012662-TA	28.3201	38.1744	18.4658	0.483723	-1.04775	0.036111	0.65393	Down
BGIBMGA008277-TA	23.6825	31.9176	15.4474	0.483978	-1.04699	0.0441113	0.727524	Down
BGIBMGA000754-TA	44.2484	59.6296	28.8672	0.484108	-1.0466	0.0150563	0.43095	Down
BGIBMGA002597-TA	32.4347	43.6614	21.2081	0.485741	-1.04174	0.0312403	0.619696	Down
BGIBMGA005382-TA	190.954	257.047	124.862	0.485754	-1.0417	0.0030752	0.187475	Down
BGIBMGA007833-TA	39.9419	53.6871	26.1967	0.487952	-1.03519	0.0216255	0.523509	Down
BGIBMGA009342-TA	130	174.649	85.351	0.488699	-1.03298	0.00522933	0.243561	Down
BGIBMGA002844-TA	51.9228	69.7131	34.1325	0.489613	-1.03029	0.0138229	0.416978	Down
BGIBMGA006771-TA	83.8283	112.537	55.1197	0.489792	-1.02976	0.00771516	0.306639	Down
BGIBMGA000872-TA	38.3428	51.4606	25.2251	0.490183	-1.02861	0.0208755	0.516081	Down
BGIBMGA006517-TA	1008.46	1353.32	663.606	0.490354	-1.0281	0.00151488	0.126901	Down
BGIBMGA004418-TA	50.8943	68.2039	33.5846	0.492414	-1.02206	0.0152682	0.431929	Down
BGIBMGA013221-TA	412.705	552.178	273.232	0.494827	-1.015	0.0295546	0.608164	Down
BGIBMGA013057-TA	32.8911	43.9876	21.7947	0.495474	-1.01312	0.028363	0.596421	Down
BGIBMGA010837-TA	225.203	301.051	149.354	0.496108	-1.01127	0.00446393	0.231936	Down
BGIBMGA002846-TA	1283.42	1715.04	851.8	0.496665	-1.00965	0.0151361	0.431403	Down
BGIBMGA002845-TA	183.053	244.596	121.51	0.496778	-1.00933	0.00392175	0.212636	Down
BGIBMGA005775-TA	50.9377	68.0148	33.8607	0.497844	-1.00624	0.0314471	0.622681	Down
BGIBMGA013081-TA	54.4852	72.7289	36.2414	0.498308	-1.00489	0.0182273	0.47694	Down
BGIBMGA013063-TA	5312.27	7087.37	3537.17	0.499081	-1.00265	0.00172942	0.134823	Down
BGIBMGA013220-TA	684.447	912.692	456.203	0.499843	-1.00045	0.00600886	0.265027	Down
BGIBMGA001874-TA	253.441	168.83	338.053	2.00233	1.00168	0.00371551	0.208049	Up
BGIBMGA013929-TA	152.226	101.273	203.179	2.00625	1.0045	0.00567145	0.254333	Up
BGIBMGA004800-TA	5269.9	3502.3	7037.5	2.00939	1.00676	0.0284278	0.596421	Up
BGIBMGA006536-TA	45.3441	30.1302	60.5579	2.00987	1.0071	0.019087	0.491492	Up
BGIBMGA007586-TA	1256.66	834.968	1678.36	2.01008	1.00726	0.00202726	0.143941	Up
BGIBMGA010365-TA	839.31	557.043	1121.58	2.01345	1.00967	0.00341986	0.200105	Up
BGIBMGA013958-TA	696.83	462.461	931.199	2.01358	1.00976	0.00484516	0.233128	Up
BGIBMGA007397-TA	727.698	482.786	972.611	2.01458	1.01048	0.00565499	0.254333	Up
BGIBMGA011783-TA	1171.52	777.077	1565.96	2.01519	1.01091	0.00175845	0.134823	Up
BGIBMGA002349-TA	2282.57	1512.38	3052.76	2.01852	1.0133	0.00154613	0.128594	Up
BGIBMGA012541-TA	1003.5	664.087	1342.92	2.0222	1.01593	0.00166199	0.132549	Up
BGIBMGA006442-TA	25.0338	16.5466	33.521	2.02586	1.01854	0.0484683	0.754494	Up
BGIBMGA009418-TA	630.841	416.503	845.179	2.02923	1.02093	0.00221254	0.149784	Up
BGIBMGA005700-TA	814.907	537.885	1091.93	2.03004	1.02151	0.0156587	0.434152	Up
BGIBMGA006332-TA	30.9453	20.3972	41.4935	2.03428	1.02452	0.0319014	0.623688	Up
BGIBMGA000418-TA	70.2981	46.3075	94.2887	2.03614	1.02584	0.0109884	0.378084	Up
BGIBMGA000462-TA	391.506	257.455	525.556	2.04135	1.02953	0.0145212	0.424837	Up
BGIBMGA014558-TA	239.409	157.309	321.508	2.0438	1.03126	0.0148606	0.430587	Up
BGIBMGA005559-TA	1915.86	1254.11	2577.61	2.05533	1.03937	0.00175997	0.134823	Up
BGIBMGA011342-TA	482.255	315.165	649.345	2.06033	1.04288	0.00265882	0.168137	Up
BGIBMGA009520-TA	47.559	31.0588	64.0592	2.06251	1.0444	0.0160896	0.440817	Up
BGIBMGA007789-TA	140.647	90.9738	190.32	2.09204	1.06491	0.0226342	0.528508	Up
BGIBMGA001022-TA	2824.75	1826.04	3823.45	2.09385	1.06616	0.000978387	0.0933798	Up
BGIBMGA012268-TA	376.315	243.142	509.489	2.09544	1.06725	0.00121715	0.109019	Up
BGIBMGA004804-TA	96.8895	62.4223	131.357	2.10432	1.07335	0.00429551	0.22735	Up
BGIBMGA003987-TA	345.048	220.84	469.256	2.12487	1.08738	0.0301656	0.615146	Up
BGIBMGA003362-TA	1034.25	661.61	1406.89	2.12646	1.08846	0.000920521	0.0889046	Up
BGIBMGA008398-TA	394.347	252.243	536.45	2.12672	1.08863	0.00138107	0.117617	Up
BGIBMGA010944-TA	1846.99	1181.13	2512.85	2.12749	1.08916	0.00520508	0.243561	Up
BGIBMGA005614-TA	86.7599	55.4359	118.084	2.1301	1.09092	0.00478258	0.233128	Up
BGIBMGA005722-TA	184.413	117.398	251.429	2.14169	1.09875	0.00175984	0.134823	Up
BGIBMGA000424-TA	99.1387	63.0172	135.26	2.1464	1.10192	0.00282092	0.174717	Up
BGIBMGA009972-TA	19.2403	12.2282	26.2523	2.14686	1.10223	0.0495037	0.756458	Up
BGIBMGA004452-TA	631.881	400.482	863.281	2.15561	1.10809	0.000923862	0.0889046	Up
BGIBMGA007651-TA	158.694	100.28	217.109	2.16503	1.11439	0.00219702	0.149784	Up
BGIBMGA014221-TA	652.129	411.753	892.505	2.16757	1.11608	0.000890363	0.0878592	Up
BGIBMGA005143-TA	73.7666	46.504	101.029	2.17248	1.11934	0.00537691	0.247465	Up
BGIBMGA004595-TA	19.6433	12.3242	26.9625	2.18777	1.12946	0.0448213	0.733191	Up
BGIBMGA008392-TA	1313.42	818.927	1807.91	2.20766	1.14252	0.000588472	0.0671781	Up
BGIBMGA007071-TA	167.497	104.373	230.622	2.20959	1.14378	0.00130639	0.114373	Up
BGIBMGA003616-TA	430.771	268.011	593.531	2.21458	1.14703	0.000601276	0.0679733	Up
BGIBMGA009703-TA	324.678	201.843	447.512	2.21713	1.14869	0.000919517	0.0889046	Up
BGIBMGA004435-TA	26.5221	16.4482	36.5961	2.22493	1.15376	0.0241998	0.550356	Up
BGIBMGA001568-TA	2507.44	1554.78	3460.11	2.22547	1.15411	0.0135538	0.416978	Up
BGIBMGA008730-TA	78.5506	48.596	108.505	2.2328	1.15885	0.00360986	0.206921	Up
BGIBMGA008138-TA	160.105	98.9702	221.24	2.23542	1.16055	0.00111902	0.104239	Up
BGIBMGA012453-TA	984.12	607.681	1360.56	2.23894	1.16282	0.000443053	0.056075	Up
BGIBMGA009594-TA	44.8532	27.6737	62.0326	2.24158	1.16451	0.00785164	0.306639	Up
BGIBMGA000877-TA	678.172	417.816	938.529	2.24627	1.16753	0.0137921	0.416978	Up
BGIBMGA010419-TA	759.104	466.679	1051.53	2.25322	1.17199	0.00045708	0.0566196	Up
BGIBMGA007158-TA	34.303	21.0833	47.5227	2.25405	1.17252	0.0220591	0.528508	Up
BGIBMGA003937-TA	195.072	119.487	270.656	2.26515	1.1796	0.0162007	0.441782	Up
BGIBMGA001569-TA	4601.7	2817.53	6385.87	2.26648	1.18045	0.0267957	0.575662	Up
BGIBMGA008539-TA	148.873	91.0819	206.665	2.269	1.18206	0.000989502	0.0936729	Up
BGIBMGA000365-TA	98.2999	60.131	136.469	2.26952	1.18239	0.00168899	0.133059	Up
BGIBMGA004288-TA	27543.7	16829.7	38257.8	2.27324	1.18475	0.0162426	0.441891	Up
BGIBMGA012188-TA	100.002	61.0858	138.919	2.27416	1.18534	0.00158855	0.131185	Up
BGIBMGA000398-TA	628.75	383.729	873.77	2.27705	1.18717	0.000384239	0.0502706	Up
BGIBMGA002524-TA	58.3376	35.5715	81.1036	2.28001	1.18904	0.00372843	0.208049	Up
BGIBMGA013242-TA	97.0606	59.1258	134.995	2.28319	1.19105	0.00189352	0.139545	Up
BGIBMGA003964-TA	1420.16	864.525	1975.8	2.28542	1.19246	0.049432	0.756458	Up
BGIBMGA002677-TA	1455.1	882.237	2027.97	2.29866	1.2008	0.020719	0.513303	Up
BGIBMGA009162-TA	17.0337	10.2969	23.7704	2.30851	1.20696	0.0418805	0.710592	Up
BGIBMGA008867-TA	288.878	174.606	403.149	2.3089	1.20721	0.0219619	0.528508	Up
BGIBMGA006083-TA	92.6341	55.9033	129.365	2.31408	1.21044	0.0255739	0.563982	Up
BGIBMGA012026-TA	371.644	224.186	519.102	2.3155	1.21132	0.00107017	0.100492	Up
BGIBMGA009276-TA	160.279	96.3046	224.253	2.32858	1.21945	0.000636236	0.0689923	Up
BGIBMGA011954-TA	73.0253	43.774	102.277	2.33647	1.22433	0.00208206	0.145702	Up
BGIBMGA014369-TA	8218.36	4920.48	11516.2	2.34047	1.2268	0.0186143	0.484887	Up
BGIBMGA001292-TA	678.267	405.364	951.17	2.34646	1.23049	0.000240068	0.0363032	Up
BGIBMGA008008-TA	141.264	84.0405	198.488	2.36181	1.23989	0.000684206	0.0730908	Up
BGIBMGA007772-TA	33.3773	19.7542	47.0005	2.37926	1.25051	0.00786041	0.306639	Up
BGIBMGA010998-TA	291.522	171.641	411.404	2.39689	1.26116	0.000265389	0.0383715	Up
BGIBMGA004034-TA	24.2875	14.2771	34.2978	2.4023	1.26441	0.0143905	0.42421	Up
BGIBMGA011994-TA	54.538	32.0279	77.048	2.40565	1.26643	0.00267136	0.168137	Up
BGIBMGA007278-TA	2059.67	1204.13	2915.21	2.42101	1.27561	8.99366e-05	0.0172596	Up
BGIBMGA012246-TA	18.2054	10.6088	25.802	2.43212	1.28222	0.0234716	0.539059	Up
BGIBMGA014241-TA	2795.01	1627.13	3962.89	2.43551	1.28422	9.08658e-05	0.0172596	Up
BGIBMGA013616-TA	3355.56	1948.31	4762.81	2.44459	1.28959	0.00790036	0.306639	Up
BGIBMGA010214-TA	25.443	14.7592	36.1267	2.44774	1.29145	0.0319725	0.623688	Up
BGIBMGA003936-TA	72.6176	42.0683	103.167	2.45237	1.29417	0.00495953	0.236675	Up
BGIBMGA012485-TA	3487.26	2017.14	4957.38	2.45763	1.29727	0.0390876	0.68648	Up
BGIBMGA011834-TA	837.499	483.485	1191.51	2.46443	1.30125	0.00016569	0.0264288	Up
BGIBMGA010893-TA	21.6104	12.4106	30.8103	2.48258	1.31184	0.0176993	0.469712	Up
BGIBMGA002203-TA	97.6908	56.0262	139.355	2.48733	1.3146	0.000476663	0.0584239	Up
BGIBMGA005521-TA	520.562	298.475	742.648	2.48815	1.31507	8.68516e-05	0.0171407	Up
BGIBMGA013885-TA	237.638	135.206	340.071	2.5152	1.33067	0.000336315	0.0445006	Up
BGIBMGA005881-TA	53.2815	30.3127	76.2502	2.51545	1.33082	0.00138385	0.117617	Up
BGIBMGA005051-TA	28.7944	16.3786	41.2102	2.51609	1.33118	0.00717394	0.295171	Up
BGIBMGA011813-TA	306.836	174.515	439.158	2.51644	1.33138	7.69901e-05	0.0154564	Up
BGIBMGA014248-TA	460.254	259.877	660.631	2.54208	1.34601	0.00184311	0.137371	Up
BGIBMGA013910-TA	47.2747	26.57	67.9794	2.5585	1.3553	0.00450595	0.231936	Up
BGIBMGA012371-TA	358.578	201.41	515.747	2.56069	1.35653	6.73023e-05	0.0137486	Up
BGIBMGA011577-TA	200.387	112.134	288.64	2.57406	1.36404	0.000426335	0.0545521	Up
BGIBMGA009191-TA	178.986	100.126	257.846	2.5752	1.36469	0.00014307	0.0241436	Up
BGIBMGA006377-TA	186.674	104.39	268.958	2.57648	1.3654	0.000147328	0.024507	Up
BGIBMGA004757-TA	19.267	10.7455	27.7885	2.58605	1.37075	0.0269001	0.576841	Up
BGIBMGA006366-TA	152.398	84.8636	219.932	2.5916	1.37384	0.000485985	0.0589459	Up
BGIBMGA001187-TA	13.138	7.31483	18.9612	2.59216	1.37416	0.0330453	0.630783	Up
BGIBMGA009754-TA	640.974	356.43	925.518	2.59663	1.37664	0.000216461	0.0331641	Up
BGIBMGA000583-TA	2156.72	1196.52	3116.92	2.60498	1.38127	0.0201065	0.503483	Up
BGIBMGA002937-TA	15.0599	8.34879	21.7709	2.60768	1.38276	0.0432156	0.718065	Up
BGIBMGA003800-TA	15.2453	8.44243	22.0482	2.6116	1.38493	0.0436288	0.722637	Up
BGIBMGA005645-TA	12.7749	7.04856	18.5012	2.62482	1.39222	0.0347712	0.644723	Up
BGIBMGA010035-TA	29.0009	15.9372	42.0646	2.6394	1.40021	0.00507172	0.240061	Up
BGIBMGA011880-TA	189.367	103.823	274.911	2.64787	1.40483	0.00704864	0.293123	Up
BGIBMGA010786-TA	11.047	6.05053	16.0434	2.65157	1.40685	0.0421421	0.713231	Up
BGIBMGA008009-TA	425.073	231.902	618.244	2.66598	1.41466	3.19138e-05	0.00774175	Up
BGIBMGA004277-TA	41.5419	22.5923	60.4915	2.67753	1.4209	0.0016243	0.132549	Up
BGIBMGA006016-TA	38.6526	20.9802	56.325	2.68468	1.42475	0.00219251	0.149784	Up
BGIBMGA009102-TA	508.768	275.585	741.952	2.69228	1.42883	0.0126295	0.405119	Up
BGIBMGA013849-TA	654.89	354.73	955.05	2.69233	1.42886	0.00182654	0.137214	Up
BGIBMGA010277-TA	372.79	201.911	543.669	2.69262	1.42901	2.44208e-05	0.00627336	Up
BGIBMGA004369-TA	105.399	56.933	153.865	2.70257	1.43433	0.000158177	0.0255807	Up
BGIBMGA008529-TA	19.4459	10.4937	28.398	2.70619	1.43627	0.0100811	0.351449	Up
BGIBMGA008215-TA	999.361	539.276	1459.45	2.70631	1.43633	0.0112352	0.379197	Up
BGIBMGA000223-TA	161.401	87.0131	235.788	2.7098	1.43819	4.36686e-05	0.0097784	Up
BGIBMGA011796-TA	35.2499	18.8761	51.6236	2.73486	1.45147	0.00194553	0.141586	Up
BGIBMGA009795-TA	331.346	175.544	487.149	2.77508	1.47253	0.00164545	0.132549	Up
BGIBMGA012054-TA	335.781	177.716	493.846	2.77884	1.47448	1.87226e-05	0.00519062	Up
BGIBMGA014246-TA	247.283	130.761	363.805	2.7822	1.47623	0.0172649	0.462772	Up
BGIBMGA013619-TA	559.963	295.91	824.015	2.78468	1.47751	0.0419209	0.710592	Up
BGIBMGA010033-TA	77.9007	41.1158	114.686	2.78934	1.47992	0.000323144	0.0441092	Up
BGIBMGA008442-TA	1430.07	751.263	2108.88	2.80711	1.48909	5.14584e-06	0.0018157	Up
BGIBMGA009842-TA	13.3255	6.99818	19.6529	2.80828	1.48969	0.023411	0.538855	Up
BGIBMGA013617-TA	665.171	349.274	981.068	2.80888	1.49	0.0180328	0.475053	Up
BGIBMGA005489-TA	469.397	246.092	692.702	2.8148	1.49303	0.0273557	0.582794	Up
BGIBMGA011334-TA	1099.31	575.796	1622.81	2.81838	1.49487	6.46242e-06	0.00209201	Up
BGIBMGA009514-TA	172.71	90.0814	255.338	2.83453	1.50311	2.25524e-05	0.00596819	Up
BGIBMGA005582-TA	112.738	58.6581	166.817	2.84389	1.50787	0.0143151	0.42421	Up
BGIBMGA007674-TA	18.6112	9.67552	27.5469	2.84707	1.50948	0.0096726	0.343377	Up
BGIBMGA013371-TA	36.9034	19.1808	54.6261	2.84795	1.50992	0.00223874	0.149815	Up
BGIBMGA008776-TA	65.5431	33.9832	97.103	2.85738	1.51469	0.0359908	0.652767	Up
BGIBMGA004654-TA	14.3611	7.42042	21.3018	2.8707	1.5214	0.0132854	0.416406	Up
BGIBMGA008091-TA	10.5272	5.43398	15.6205	2.87459	1.52336	0.0355824	0.648391	Up
BGIBMGA009794-TA	991.4	510.832	1471.97	2.88151	1.52682	4.81461e-05	0.010193	Up
BGIBMGA004293-TA	44346.9	22803.4	65890.4	2.8895	1.53082	0.000783996	0.0822419	Up
BGIBMGA014247-TA	165.472	85.0384	245.906	2.89171	1.53192	0.000618516	0.0685905	Up
BGIBMGA009243-TA	7.88665	4.0089	11.7644	2.93457	1.55315	0.048979	0.755379	Up
BGIBMGA004436-TA	513.619	260.369	766.869	2.94532	1.55842	0.000791549	0.0822928	Up
BGIBMGA001976-TA	715.031	361.281	1068.78	2.95831	1.56477	0.00311917	0.189165	Up
BGIBMGA010784-TA	62.5557	30.9868	94.1245	3.03756	1.60292	0.000106771	0.0194256	Up
BGIBMGA004655-TA	453.312	224.331	682.293	3.04145	1.60476	0.00652979	0.281603	Up
BGIBMGA000453-TA	8.85283	4.38076	13.3249	3.04169	1.60487	0.0329403	0.630598	Up
BGIBMGA005721-TA	20.0636	9.81233	30.3149	3.08947	1.62736	0.00377177	0.208144	Up
BGIBMGA001276-TA	370.439	180.679	560.199	3.10053	1.63251	0.00315618	0.189436	Up
BGIBMGA009047-TA	181.928	88.4024	275.454	3.11591	1.63966	0.0028946	0.178332	Up
BGIBMGA008556-TA	127.099	61.5945	192.604	3.12698	1.64477	1.03239e-05	0.00316345	Up
BGIBMGA004276-TA	293.067	139.773	446.361	3.19346	1.67512	1.29132e-06	0.000537005	Up
BGIBMGA012995-TA	62.9355	29.7657	96.1052	3.22872	1.69096	0.00749852	0.303169	Up
BGIBMGA013593-TA	42.7615	20.2005	65.3226	3.23372	1.6932	0.0154313	0.431929	Up
BGIBMGA009265-TA	78.299	36.9173	119.681	3.24186	1.69682	2.09898e-05	0.00568384	Up
BGIBMGA003645-TA	3617.71	1696.09	5539.33	3.26594	1.7075	1.61244e-06	0.000625842	Up
BGIBMGA004998-TA	274.945	127.753	422.137	3.30433	1.72436	0.017709	0.469712	Up
BGIBMGA002662-TA	219.445	101.741	337.148	3.31379	1.72848	1.19458e-06	0.000534988	Up
BGIBMGA008840-TA	7.93834	3.65862	12.2181	3.33952	1.73964	0.0312192	0.619696	Up
BGIBMGA011391-TA	30.4679	13.9436	46.9921	3.37016	1.75282	0.000317019	0.0439449	Up
BGIBMGA006388-TA	7.02264	3.18842	10.8569	3.4051	1.7677	0.0340408	0.63521	Up
BGIBMGA010297-TA	66.2687	29.9121	102.625	3.4309	1.77859	0.0418192	0.710592	Up
BGIBMGA012800-TA	39.5781	17.6358	61.5204	3.48838	1.80256	9.19009e-05	0.0172596	Up
BGIBMGA009376-TA	43.2869	19.0321	67.5417	3.54883	1.82734	4.60373e-05	0.0101143	Up
BGIBMGA002620-TA	1020.93	446.242	1595.62	3.57567	1.83822	3.26297e-08	2.37463e-05	Up
BGIBMGA000178-TA	34.1327	14.6705	53.5949	3.65324	1.86918	0.000453306	0.0566196	Up
BGIBMGA012700-TA	17.5468	7.42283	27.6707	3.72778	1.89832	0.00129232	0.113998	Up
BGIBMGA005786-TA	758.037	316.882	1199.19	3.78435	1.92004	0.0486521	0.754494	Up
BGIBMGA003546-TA	27.2126	11.2494	43.1759	3.83808	1.94038	0.000183931	0.0289419	Up
BGIBMGA013477-TA	211.107	86.8136	335.401	3.86346	1.94989	0.0023225	0.154533	Up
BGIBMGA006699-TA	42.4348	17.2543	67.6152	3.91874	1.97039	0.00259934	0.167201	Up
BGIBMGA003014-TA	57.2791	23.2497	91.3085	3.92731	1.97354	0.00304159	0.186402	Up
BGIBMGA001910-TA	15.7176	6.32161	25.1137	3.97267	1.99011	0.00169123	0.133059	Up
BGIBMGA002573-TA	8.0776	3.14044	13.0148	4.14425	2.05111	0.0129348	0.411511	Up
BGIBMGA007228-TA	9475.6	3681.53	15269.7	4.14764	2.05229	0.0203248	0.506771	Up
BGIBMGA007384-TA	21.4474	8.31771	34.577	4.15704	2.05556	0.048927	0.755379	Up
BGIBMGA001146-TA	13.7468	5.29007	22.2036	4.19722	2.06943	0.0112106	0.379197	Up
BGIBMGA011574-TA	5.52922	2.11841	8.94003	4.22016	2.0773	0.0473555	0.749865	Up
BGIBMGA007291-TA	572.098	218.886	925.31	4.22737	2.07976	1.31936e-09	1.3966e-06	Up
BGIBMGA001231-TA	434.252	163.619	704.884	4.30807	2.10704	0.026225	0.567591	Up
BGIBMGA006280-TA	52.0653	19.6031	84.5276	4.31194	2.10834	7.47051e-07	0.000378203	Up
BGIBMGA011209-TA	695.413	260.416	1130.41	4.34078	2.11795	0.0127725	0.408578	Up
BGIBMGA005046-TA	6.91008	2.4447	11.3755	4.65311	2.21819	0.0245221	0.553024	Up
BGIBMGA009392-TA	448.926	158.084	739.767	4.67959	2.22638	0.0124793	0.401405	Up
BGIBMGA006018-TA	398.624	139.943	657.306	4.69697	2.23173	0.000266926	0.0383715	Up
BGIBMGA004612-TA	28120.8	9637.53	46604	4.83568	2.27372	4.03742e-12	1.17529e-08	Up
BGIBMGA006745-TA	66.2709	22.3116	110.23	4.94048	2.30465	0.00446394	0.231936	Up
BGIBMGA003917-TA	20.8589	6.94779	34.77	5.00447	2.32322	0.0109642	0.378084	Up
BGIBMGA002664-TA	28.2338	9.38288	47.0848	5.01816	2.32716	0.00386329	0.21219	Up
BGIBMGA008110-TA	11.3402	3.74022	18.9402	5.06393	2.34026	0.00116069	0.10682	Up
BGIBMGA002944-TA	31.4263	10.3137	52.5389	5.09406	2.34882	3.17422e-06	0.00115502	Up
BGIBMGA001091-TA	7.7969	2.51185	13.0819	5.20809	2.38076	0.0311868	0.619696	Up
BGIBMGA005670-TA	141.737	45.3433	238.131	5.25174	2.39279	0.00116508	0.10682	Up
BGIBMGA000017-TA	36.9773	11.7629	62.1917	5.28713	2.40248	0.0487272	0.754494	Up
BGIBMGA014242-TA	329.217	104.459	553.976	5.3033	2.40689	0.00465777	0.231936	Up
BGIBMGA013393-TA	976.915	306.688	1647.14	5.37074	2.42512	0.00892405	0.329475	Up
BGIBMGA012385-TA	97.9359	30.6318	165.24	5.3944	2.43146	0.000131258	0.0231209	Up
BGIBMGA006968-TA	11.4237	3.53629	19.3112	5.46087	2.44913	0.000607881	0.0680593	Up
BGIBMGA007146-TA	217.186	66.5945	367.777	5.52264	2.46536	9.5913e-05	0.0177272	Up
BGIBMGA010889-TA	53.3147	16.2827	90.3467	5.54864	2.47213	0.0291863	0.606866	Up
BGIBMGA010328-TA	126.428	38.3305	214.525	5.59671	2.48458	0.0244811	0.553024	Up
BGIBMGA000538-TA	5.20295	1.54021	8.86569	5.75616	2.52511	0.0159788	0.439245	Up
BGIBMGA007838-TA	10.4938	3.09005	17.8975	5.79197	2.53405	0.000837752	0.084093	Up
BGIBMGA013782-TA	469.969	136.171	803.767	5.90262	2.56136	0.0385622	0.67941	Up
BGIBMGA007324-TA	174.931	50.5227	299.339	5.92483	2.56677	2.60089e-07	0.000151424	Up
BGIBMGA004280-TA	73.8428	21.1863	126.499	5.97079	2.57792	3.59334e-05	0.00853894	Up
BGIBMGA007154-TA	8.64451	2.46387	14.8251	6.01701	2.58905	0.00165268	0.132549	Up
BGIBMGA011616-TA	102.7	29.2473	176.153	6.02287	2.59045	6.75514e-11	1.02673e-07	Up
BGIBMGA014225-TA	5.8315	1.6194	10.0436	6.20204	2.63274	0.0166597	0.45218	Up
BGIBMGA009476-TA	488.664	134.252	843.076	6.27981	2.65072	0.00180155	0.136216	Up
BGIBMGA007426-TA	8.00533	2.19038	13.8203	6.30954	2.65754	0.00185222	0.137371	Up
BGIBMGA011226-TA	12.0771	3.28435	20.8698	6.35429	2.66773	0.000206166	0.0320079	Up
BGIBMGA012101-TA	3.63598	0.971641	6.30032	6.48421	2.69693	0.0310249	0.619696	Up
BGIBMGA001176-TA	16.1368	4.18403	28.0896	6.71352	2.74707	0.0328593	0.630598	Up
BGIBMGA010023-TA	8637.21	2227.34	15047.1	6.75562	2.75609	0.0225624	0.528508	Up
BGIBMGA007546-TA	1499.54	383.369	2615.71	6.82296	2.7704	0.00573832	0.25448	Up
BGIBMGA010854-TA	27.0557	6.7223	47.3891	7.04954	2.81753	0.0226542	0.528508	Up
BGIBMGA001732-TA	85.131	21.1193	149.143	7.06192	2.82006	1.17831e-11	2.74405e-08	Up
BGIBMGA010465-TA	270.125	66.2486	474	7.15488	2.83893	5.48938e-11	1.02673e-07	Up
BGIBMGA003932-TA	7.5032	1.81611	13.1903	7.26293	2.86055	0.00164991	0.132549	Up
BGIBMGA013803-TA	41.7923	10.0163	73.5683	7.34485	2.87673	0.0182778	0.477189	Up
BGIBMGA010329-TA	78.0297	18.4875	137.572	7.44132	2.89556	0.00522837	0.243561	Up
BGIBMGA000417-TA	13.5218	3.16443	23.8791	7.54611	2.91573	0.0431894	0.718065	Up
BGIBMGA004123-TA	36093.6	8359.73	63827.5	7.63511	2.93265	0.00273622	0.170377	Up
BGIBMGA011984-TA	105.894	24.2527	187.535	7.73255	2.95094	0.0247827	0.55601	Up
BGIBMGA011608-TA	68.9312	15.6854	122.177	7.78922	2.96148	0.000133039	0.0231209	Up
BGIBMGA005781-TA	37.52	8.45447	66.5855	7.87577	2.97742	0.0454067	0.733191	Up
BGIBMGA001972-TA	9.3045	2.09201	16.517	7.89525	2.98099	0.000833988	0.084093	Up
BGIBMGA001230-TA	84.1567	18.1133	150.2	8.29225	3.05176	0.0214597	0.520719	Up
BGIBMGA003920-TA	384.197	81.6531	686.74	8.41046	3.07218	0.00994902	0.348935	Up
BGIBMGA005359-TA	3.11771	0.647761	5.58767	8.62613	3.10871	0.0305611	0.618265	Up
BGIBMGA014115-TA	9.26371	1.86891	16.6585	8.91351	3.15599	0.0322553	0.626806	Up
BGIBMGA012923-TA	3.11072	0.599783	5.62166	9.37283	3.22848	0.0285046	0.596956	Up
BGIBMGA002910-TA	5.1452	0.971641	9.31876	9.59074	3.26164	0.0274393	0.583035	Up
BGIBMGA014551-TA	3.38548	0.623772	6.14718	9.85486	3.30083	0.0204878	0.508655	Up
BGIBMGA009194-TA	432.863	79.3818	786.345	9.90586	3.30828	9.86291e-09	8.83413e-06	Up
BGIBMGA004124-TA	15559.5	2853.12	28265.8	9.90701	3.30845	0.00178192	0.135612	Up
BGIBMGA010528-TA	19.0365	3.4595	34.6135	10.0053	3.3227	0.0152057	0.431842	Up
BGIBMGA004002-TA	24273.3	4375.17	44171.3	10.0959	3.3357	0.00736624	0.300428	Up
BGIBMGA009195-TA	666.105	116.124	1216.08	10.4723	3.3885	3.75184e-12	1.17529e-08	Up
BGIBMGA009544-TA	127.411	21.935	232.886	10.6171	3.40832	0.0110399	0.378084	Up
BGIBMGA012215-TA	24.0011	3.98973	44.0125	11.0315	3.46355	0.0150633	0.43095	Up
BGIBMGA013429-TA	9.58555	1.56661	17.6045	11.2373	3.49023	0.00241112	0.158898	Up
BGIBMGA014116-TA	55.2419	8.97027	101.514	11.3167	3.50038	0.0153913	0.431929	Up
BGIBMGA013199-TA	10.7661	1.593	19.9392	12.5168	3.64579	0.000329569	0.0441092	Up
BGIBMGA005300-TA	29.5606	4.23923	54.882	12.9462	3.69446	6.02912e-09	5.85025e-06	Up
BGIBMGA008448-TA	13.2572	1.86409	24.6503	13.2238	3.72506	8.66186e-07	0.000407844	Up
BGIBMGA007864-TA	702.432	92.951	1311.91	14.114	3.81906	0.00251043	0.164222	Up
BGIBMGA010029-TA	2.26198	0.297483	4.22648	14.2075	3.82858	0.0443807	0.729899	Up
BGIBMGA004562-TA	4.74422	0.621363	8.86707	14.2703	3.83495	0.0376934	0.673162	Up
BGIBMGA002206-TA	19.311	2.44711	36.1749	14.7827	3.88584	0.0031512	0.189436	Up
BGIBMGA002289-TA	79.2828	9.90355	148.662	15.011	3.90795	0.00775538	0.306639	Up
BGIBMGA010162-TA	2.78341	0.32388	5.24294	16.1879	4.01684	0.0168847	0.45616	Up
BGIBMGA002943-TA	26.7969	3.10682	50.4871	16.2504	4.0224	0.000326857	0.0441092	Up
BGIBMGA001325-TA	8.63276	0.971641	16.2939	16.7694	4.06776	0.0128195	0.40896	Up
BGIBMGA012386-TA	14.4546	1.6194	27.2899	16.8518	4.07483	0.0332829	0.630783	Up
BGIBMGA012132-TA	9.73574	0.971641	18.4998	19.0398	4.25095	2.58179e-06	0.000969755	Up
BGIBMGA000419-TA	3.26487	0.299891	6.22984	20.7737	4.37668	0.0148951	0.430587	Up
BGIBMGA000688-TA	522.649	44.813	1000.49	22.3258	4.48064	2.11585e-32	2.4637e-28	Up
BGIBMGA004869-TA	111.605	9.00861	214.201	23.7774	4.57152	0.032084	0.624726	Up
BGIBMGA004007-TA	1555.21	122.825	2987.59	24.3239	4.6043	0.0037514	0.208049	Up
BGIBMGA013277-TA	19.7071	1.49223	37.9219	25.4129	4.66749	4.07566e-10	5.273e-07	Up
BGIBMGA004121-TA	218.147	16.5179	419.777	25.4134	4.66752	0.00402186	0.214819	Up
BGIBMGA001092-TA	69.1695	4.69982	133.639	28.435	4.82959	0.00697026	0.292425	Up
BGIBMGA001498-TA	303.146	18.6914	587.6	31.4369	4.97439	2.47831e-05	0.00627336	Up
BGIBMGA010742-TA	22.8771	1.29552	44.4586	34.3171	5.10086	8.24426e-08	5.64684e-05	Up
BGIBMGA000861-TA	197.702	10.6688	384.736	36.0616	5.17239	0.0377894	0.673741	Up
BGIBMGA003935-TA	19.6414	0.892448	38.3904	43.017	5.42683	2.00598e-08	1.55717e-05	Up
BGIBMGA011601-TA	2472.41	111.39	4833.42	43.3919	5.43935	1.35425e-06	0.000543755	Up
BGIBMGA005710-TA	17.7364	0.647761	34.825	53.7621	5.74852	0.0144894	0.424837	Up
BGIBMGA014054-TA	9.86611	0.297483	19.4347	65.3306	6.02969	0.042537	0.714494	Up
BGIBMGA010059-TA	13.7541	0.32388	27.1842	83.9329	6.39116	1.28466e-06	0.000537005	Up
BGIBMGA003571-TA	14.65	0.32388	28.9761	89.4654	6.48326	7.05416e-11	1.02673e-07	Up
BGIBMGA008815-TA	765.596	16.3307	1514.86	92.7617	6.53546	3.05012e-07	0.000161435	Up

## Sheet: B-6h VS B-0h
id	baseMean	baseMean_Sample_B-0h	baseMean_Sample_B-6h	foldChange	log2FoldChange	pval	padj	up_down
BGIBMGA001634-TA	2.45548	4.57658	0.334383	0.0730639	-3.7747	0.0347373	1	Down
BGIBMGA014139-TA	5.43994	9.89659	0.9833	0.0993574	-3.33123	0.00249077	1	Down
BGIBMGA012113-TA	2.96832	5.26788	0.668765	0.126952	-2.97765	0.0431583	1	Down
BGIBMGA001718-TA	2.92789	5.18969	0.666086	0.128348	-2.96187	0.0439407	1	Down
BGIBMGA008431-TA	6.62407	11.5789	1.66923	0.144162	-2.79424	0.040153	1	Down
BGIBMGA013812-TA	7.49388	12.9697	2.01811	0.155602	-2.68407	0.0484392	1	Down
BGIBMGA007381-TA	10.0762	17.1602	2.99228	0.174373	-2.51975	0.000949327	0.824808	Down
BGIBMGA011110-TA	14.4186	24.5154	4.32177	0.176288	-2.50399	0.000122938	0.35655	Down
BGIBMGA006073-TA	5.48939	9.30954	1.66923	0.179304	-2.47952	0.0146635	1	Down
BGIBMGA011583-TA	4.15332	7.02063	1.28602	0.183178	-2.44868	0.0494108	1	Down
BGIBMGA001635-TA	12.1318	20.2446	4.01904	0.198524	-2.33262	0.00234906	1	Down
BGIBMGA007969-TA	7.56976	12.5041	2.63536	0.210759	-2.24633	0.0084725	1	Down
BGIBMGA005012-TA	31.9502	52.5464	11.354	0.216076	-2.21039	1.87589e-05	0.108811	Down
BGIBMGA004569-TA	7.62996	12.5296	2.73034	0.217911	-2.19819	0.0083468	1	Down
BGIBMGA009587-TA	5.27348	8.59218	1.95479	0.227508	-2.13601	0.036658	1	Down
BGIBMGA008679-TA	7.57742	12.2656	2.88926	0.235559	-2.08584	0.0311911	1	Down
BGIBMGA009588-TA	9.42245	15.2262	3.61866	0.23766	-2.07303	0.00604962	1	Down
BGIBMGA006781-TA	6.73248	10.8296	2.63536	0.243348	-2.0389	0.0218699	1	Down
BGIBMGA013475-TA	5.14385	8.27228	2.01543	0.243636	-2.0372	0.0444061	1	Down
BGIBMGA002204-TA	6.42821	10.2184	2.63804	0.258167	-1.95362	0.0315099	1	Down
BGIBMGA005259-TA	5.63063	8.91145	2.34981	0.263684	-1.92312	0.0450649	1	Down
BGIBMGA003532-TA	8.97528	13.9975	3.95305	0.282411	-1.82413	0.0168636	1	Down
BGIBMGA009972-TA	8.38379	13.0658	3.70183	0.283323	-1.81948	0.0194202	1	Down
BGIBMGA013848-TA	7.49037	11.6621	3.31862	0.284564	-1.81317	0.0273555	1	Down
BGIBMGA001293-TA	12.4516	19.2927	5.61047	0.290808	-1.78186	0.00721876	1	Down
BGIBMGA011629-TA	11.011	17.054	4.968	0.29131	-1.77937	0.0108328	1	Down
BGIBMGA009960-TA	16.2664	25.1464	7.38649	0.29374	-1.76739	0.00267946	1	Down
BGIBMGA002925-TA	7.07265	10.9072	3.23813	0.296881	-1.75204	0.0448165	1	Down
BGIBMGA008627-TA	7.18016	11.0707	3.28964	0.297149	-1.75074	0.0382707	1	Down
BGIBMGA009081-TA	9.1342	13.9981	4.27026	0.305059	-1.71284	0.0232819	1	Down
BGIBMGA005056-TA	7.89339	12.0533	3.73349	0.309748	-1.69083	0.0318997	1	Down
BGIBMGA002488-TA	9.75053	14.8567	4.64434	0.312609	-1.67757	0.0471587	1	Down
BGIBMGA010473-TA	8.13598	12.2357	4.03621	0.32987	-1.60003	0.0428996	1	Down
BGIBMGA005013-TA	365.275	547.253	183.297	0.334939	-1.57803	0.00964606	1	Down
BGIBMGA013312-TA	25.81	38.081	13.5391	0.355534	-1.49194	0.00308116	1	Down
BGIBMGA013122-TA	9.39852	13.8092	4.98785	0.361198	-1.46914	0.0467886	1	Down
BGIBMGA012793-TA	10.542	15.4564	5.62764	0.364097	-1.4576	0.0386944	1	Down
BGIBMGA003424-TA	16.1411	23.6505	8.63173	0.36497	-1.45415	0.013763	1	Down
BGIBMGA009300-TA	27.6908	40.1208	15.2609	0.380375	-1.39451	0.015123	1	Down
BGIBMGA003498-TA	12.7269	18.436	7.01777	0.380656	-1.39344	0.0307166	1	Down
BGIBMGA006914-TA	15.7206	22.7436	8.69772	0.382426	-1.38675	0.0193597	1	Down
BGIBMGA012405-TA	49.922	72.0173	27.8268	0.386391	-1.37187	0.000889394	0.824808	Down
BGIBMGA010453-TA	20.1629	28.9374	11.3884	0.393551	-1.34538	0.0113762	1	Down
BGIBMGA011452-TA	32.4296	46.511	18.3482	0.394491	-1.34193	0.0496865	1	Down
BGIBMGA001557-TA	37.0655	53.0853	21.0458	0.396452	-1.33478	0.00273601	1	Down
BGIBMGA008257-TA	12.1942	17.4286	6.95981	0.399333	-1.32433	0.0447032	1	Down
BGIBMGA003208-TA	98.7412	140.753	56.7297	0.403045	-1.31099	0.00141304	0.83229	Down
BGIBMGA007420-TA	36.3896	51.7178	21.0613	0.407236	-1.29606	0.00392967	1	Down
BGIBMGA007914-TA	45.7902	64.9466	26.6337	0.410086	-1.286	0.00347024	1	Down
BGIBMGA012081-TA	13.9971	19.7944	8.19969	0.414242	-1.27145	0.0443644	1	Down
BGIBMGA003436-TA	14.4006	20.351	8.45028	0.415226	-1.26803	0.0351467	1	Down
BGIBMGA009328-TA	30.1081	42.4311	17.7851	0.419152	-1.25445	0.019868	1	Down
BGIBMGA013086-TA	12.9952	18.284	7.70638	0.421482	-1.24646	0.0473691	1	Down
BGIBMGA013776-TA	20.1453	28.264	12.0266	0.425507	-1.23274	0.0200506	1	Down
BGIBMGA001294-TA	18.4931	25.9413	11.0449	0.425763	-1.23188	0.0258123	1	Down
BGIBMGA008715-TA	31.4211	43.9462	18.8961	0.429984	-1.21765	0.00755132	1	Down
BGIBMGA013600-TA	16.5614	23.1551	9.96767	0.430475	-1.216	0.0344828	1	Down
BGIBMGA013204-TA	40.0799	55.8576	24.3022	0.435073	-1.20067	0.0057241	1	Down
BGIBMGA004283-TA	39.7604	55.3887	24.1321	0.435685	-1.19864	0.0069357	1	Down
BGIBMGA014484-TA	18.4881	25.605	11.3712	0.444101	-1.17104	0.0310368	1	Down
BGIBMGA008904-TA	277.097	380.747	173.447	0.455545	-1.13434	0.00286192	1	Down
BGIBMGA001410-TA	20.2691	27.8176	12.7205	0.457284	-1.12884	0.0372611	1	Down
BGIBMGA001365-TA	24.4705	33.5019	15.4391	0.460842	-1.11766	0.0250315	1	Down
BGIBMGA007609-TA	83.8701	114.693	53.0472	0.462515	-1.11243	0.0111183	1	Down
BGIBMGA001743-TA	22.1502	30.2623	14.0382	0.463885	-1.10816	0.0302687	1	Down
BGIBMGA007605-TA	194.729	265.575	123.884	0.466475	-1.10013	0.00106647	0.824808	Down
BGIBMGA002800-TA	36.158	49.2683	23.0478	0.467802	-1.09603	0.0187124	1	Down
BGIBMGA013730-TA	169.436	230.565	108.306	0.469741	-1.09006	0.00123376	0.83229	Down
BGIBMGA000476-TA	18.1368	24.6484	11.6251	0.471636	-1.08425	0.0487508	1	Down
BGIBMGA005805-TA	135.177	183.576	86.7784	0.472712	-1.08097	0.00200007	1	Down
BGIBMGA001080-TA	54.9504	74.5312	35.3695	0.47456	-1.07534	0.0237227	1	Down
BGIBMGA007861-TA	57.34	77.7072	36.9728	0.475796	-1.07159	0.0194846	1	Down
BGIBMGA010384-TA	46.7006	63.2019	30.1993	0.477822	-1.06545	0.0111967	1	Down
BGIBMGA008159-TA	103.083	139.46	66.706	0.478317	-1.06396	0.00325298	1	Down
BGIBMGA012319-TA	23.9009	32.2815	15.5202	0.480776	-1.05656	0.0372167	1	Down
BGIBMGA008078-TA	21.2256	28.655	13.7961	0.481456	-1.05452	0.0436025	1	Down
BGIBMGA005775-TA	53.8416	72.5944	35.0888	0.483355	-1.04884	0.0155756	1	Down
BGIBMGA005876-TA	32.2656	43.4489	21.0823	0.48522	-1.04329	0.0220353	1	Down
BGIBMGA003990-TA	34.8366	46.8878	22.7854	0.485956	-1.0411	0.028309	1	Down
BGIBMGA008588-TA	44.4411	59.7891	29.093	0.486593	-1.03921	0.0138909	1	Down
BGIBMGA004535-TA	478.559	641.994	315.125	0.490854	-1.02664	0.00128865	0.83229	Down
BGIBMGA003290-TA	41.4614	55.6075	27.3154	0.491217	-1.02557	0.0178087	1	Down
BGIBMGA011735-TA	67.2652	90.1367	44.3936	0.492514	-1.02176	0.00782225	1	Down
BGIBMGA005897-TA	376.804	249.348	504.261	2.02232	1.01601	0.00697407	1	Up
BGIBMGA008442-TA	1215.38	802.173	1628.59	2.03023	1.02164	0.0368607	1	Up
BGIBMGA000837-TA	481.959	316.714	647.205	2.0435	1.03104	0.00100695	0.824808	Up
BGIBMGA004251-TA	754.154	489.367	1018.94	2.08216	1.05808	0.0191056	1	Up
BGIBMGA001599-TA	406.57	263.45	549.691	2.08651	1.06109	0.000942044	0.824808	Up
BGIBMGA003920-TA	135.533	87.354	183.712	2.10307	1.0725	0.00218738	1	Up
BGIBMGA005424-TA	66.2588	42.133	90.3846	2.14522	1.10113	0.00451279	1	Up
BGIBMGA011796-TA	32.128	20.1736	44.0823	2.18515	1.12773	0.0158974	1	Up
BGIBMGA008872-TA	257.702	161.662	353.741	2.18816	1.12972	0.0267965	1	Up
BGIBMGA008818-TA	10163	6319.79	14006.2	2.21625	1.14812	0.000829509	0.824808	Up
BGIBMGA008504-TA	202.746	125.621	279.871	2.22789	1.15568	0.00053644	0.824808	Up
BGIBMGA007784-TA	351.861	214.861	488.861	2.27524	1.18602	0.00283137	1	Up
BGIBMGA007674-TA	17.0449	10.3577	23.7321	2.29126	1.19614	0.0395998	1	Up
BGIBMGA011391-TA	24.5162	14.8967	34.1358	2.2915	1.19629	0.0401463	1	Up
BGIBMGA002345-TA	89.3325	53.9189	124.746	2.31359	1.21013	0.0221251	1	Up
BGIBMGA004277-TA	40.0754	24.1681	55.9826	2.31638	1.21187	0.0255622	1	Up
BGIBMGA004612-TA	17087.4	10295.6	23879.2	2.31936	1.21372	0.0147962	1	Up
BGIBMGA014212-TA	42.603	25.0694	60.1365	2.3988	1.26231	0.00369488	1	Up
BGIBMGA007281-TA	672.789	389.434	956.143	2.45522	1.29585	0.0220195	1	Up
BGIBMGA007254-TA	136.799	78.6105	194.988	2.48043	1.31059	0.0164303	1	Up
BGIBMGA012790-TA	226.646	129.684	323.608	2.49535	1.31924	0.0198558	1	Up
BGIBMGA003964-TA	1632.84	922.221	2343.47	2.54111	1.34546	0.00336691	1	Up
BGIBMGA011646-TA	13.9179	7.82582	20.01	2.55692	1.35441	0.029256	1	Up
BGIBMGA010329-TA	35.0992	19.7289	50.4695	2.55815	1.3551	0.0261808	1	Up
BGIBMGA013593-TA	39.6018	21.5797	57.6238	2.67027	1.41699	0.00870391	1	Up
BGIBMGA001007-TA	1050.26	570.869	1529.65	2.67951	1.42197	0.00518449	1	Up
BGIBMGA003963-TA	11.6168	5.63803	17.5956	3.12088	1.64195	0.0235149	1	Up
BGIBMGA005364-TA	15.9862	7.74324	24.2291	3.12906	1.64573	0.0273763	1	Up
BGIBMGA002426-TA	36.5971	17.3243	55.8699	3.22494	1.68927	0.0149706	1	Up
BGIBMGA005300-TA	9.60682	4.52382	14.6898	3.24721	1.6992	0.0222798	1	Up
BGIBMGA012700-TA	17.7463	7.92694	27.5656	3.47746	1.79803	0.0384609	1	Up
BGIBMGA006280-TA	49.0375	20.9213	77.1537	3.68781	1.88276	5.12251e-05	0.198087	Up
BGIBMGA013862-TA	27.3537	11.0025	43.7048	3.97225	1.98996	0.0275878	1	Up
BGIBMGA010158-TA	6.49773	2.55606	10.4394	4.08418	2.03004	0.0270428	1	Up
BGIBMGA002206-TA	7.01639	2.60631	11.4265	4.38416	2.1323	0.0192928	1	Up
BGIBMGA013803-TA	29.5066	10.6794	48.3338	4.52591	2.17821	0.0163805	1	Up
BGIBMGA008110-TA	11.2367	3.98828	18.485	4.63484	2.21252	0.0262213	1	Up
BGIBMGA012385-TA	94.6673	32.71	156.625	4.78829	2.25951	0.0378406	1	Up
BGIBMGA014115-TA	5.78221	1.99445	9.56997	4.79829	2.26252	0.0172888	1	Up
BGIBMGA007864-TA	317.425	99.2506	535.6	5.39644	2.43201	0.0191614	1	Up
BGIBMGA002317-TA	8.96239	2.63488	15.2899	5.80288	2.53677	0.00143486	0.83229	Up
BGIBMGA009544-TA	82.871	23.4284	142.314	6.07441	2.60275	0.0159549	1	Up
BGIBMGA010854-TA	29.0592	7.17576	50.9426	7.09926	2.82767	0.0223124	1	Up
BGIBMGA013861-TA	33.8052	8.3174	59.293	7.1288	2.83366	0.00475878	1	Up
BGIBMGA010742-TA	5.79878	1.38135	10.2162	7.39584	2.88671	0.035282	1	Up
BGIBMGA005908-TA	22.1913	4.9753	39.4073	7.92059	2.98561	8.43084e-06	0.0978061	Up
BGIBMGA011616-TA	146.472	31.2968	261.646	8.36016	3.06353	0.0358731	1	Up
BGIBMGA013865-TA	3.18825	0.664609	5.7119	8.59437	3.10339	0.0294034	1	Up
BGIBMGA004123-TA	48324.3	8913.78	87734.8	9.84261	3.29904	0.0120387	1	Up
BGIBMGA004121-TA	102.08	17.6122	186.547	10.592	3.4049	0.000159078	0.369092	Up
BGIBMGA004007-TA	769.137	130.97	1407.31	10.7453	3.42563	0.00050252	0.824808	Up
BGIBMGA010528-TA	22.0788	3.69633	40.4613	10.9464	3.45238	0.0196198	1	Up
BGIBMGA012386-TA	10.3963	1.72668	19.0659	11.0419	3.46492	0.0290733	1	Up
BGIBMGA004002-TA	28546.3	4665.24	52427.5	11.2379	3.4903	0.0126417	1	Up
BGIBMGA009195-TA	775.68	123.869	1427.49	11.5242	3.5266	0.0278572	1	Up
BGIBMGA009194-TA	533.632	84.6702	982.595	11.605	3.53667	0.0282115	1	Up
BGIBMGA004124-TA	23468.4	3042.23	43894.5	14.4284	3.85084	0.00932439	1	Up
BGIBMGA001092-TA	39.8902	5.02743	74.753	14.869	3.89424	0.00136775	0.83229	Up
BGIBMGA004115-TA	23796.9	2645.14	44948.6	16.9929	4.08686	0.0264433	1	Up
BGIBMGA011017-TA	3.9097	0.345336	7.47406	21.6428	4.43582	0.032862	1	Up
BGIBMGA002852-TA	4.75612	0.345336	9.16691	26.5449	4.73036	0.0405244	1	Up
BGIBMGA001498-TA	353.913	19.9763	687.85	34.4334	5.10574	0.00762096	1	Up
BGIBMGA003935-TA	45.1982	0.9597	89.4366	93.1923	6.54214	0.030383	1	Up
BGIBMGA008815-TA	1227.79	17.4444	2438.14	139.767	7.12688	0.0336964	1	Up
BGIBMGA014259-TA	28.5006	0.3199	56.6812	177.184	7.46911	0.000991224	0.824808	Up
BGIBMGA010059-TA	33.2572	0.345336	66.1692	191.608	7.58201	0.0398392	1	Up
BGIBMGA003571-TA	35.4227	0.345336	70.5001	204.149	7.67348	0.0288447	1	Up

## Sheet: B-9h VS B-0h
id	baseMean	baseMean_Sample_B-0h	baseMean_Sample_B-9h	foldChange	log2FoldChange	pval	padj	up_down
BGIBMGA013545-TA	5.44108	10.5464	0.335728	0.0318334	-4.97331	0.0383268	1	Down
BGIBMGA009426-TA	2.86198	5.38824	0.335728	0.0623077	-4.00445	0.0274197	1	Down
BGIBMGA011420-TA	4.88275	8.72653	1.03897	0.119059	-3.07025	0.0100674	1	Down
BGIBMGA012362-TA	3.10567	5.53987	0.671457	0.121204	-3.04449	0.0487761	1	Down
BGIBMGA014191-TA	3.07779	5.48412	0.671457	0.122437	-3.02989	0.0494783	1	Down
BGIBMGA011470-TA	5.78457	10.1805	1.38866	0.136404	-2.87404	0.00690324	1	Down
BGIBMGA007381-TA	9.33064	16.2693	2.39198	0.147024	-2.76588	0.00101379	0.568027	Down
BGIBMGA006322-TA	5.12253	8.85641	1.38866	0.156797	-2.67303	0.0485987	1	Down
BGIBMGA002877-TA	4.78811	8.12398	1.45224	0.178759	-2.48391	0.0275118	1	Down
BGIBMGA001635-TA	11.3552	19.2019	3.50848	0.182715	-2.45233	0.00189414	0.847483	Down
BGIBMGA012423-TA	4.90173	8.04729	1.75618	0.218232	-2.19607	0.0456334	1	Down
BGIBMGA014533-TA	14.596	22.8108	6.38117	0.279743	-1.83783	0.0036512	1	Down
BGIBMGA013346-TA	13.1906	20.473	5.9082	0.288585	-1.79293	0.0476023	1	Down
BGIBMGA003215-TA	7.62223	11.7716	3.47283	0.295017	-1.76113	0.0401315	1	Down
BGIBMGA006493-TA	8.35061	12.8927	3.80856	0.295405	-1.75923	0.0346302	1	Down
BGIBMGA005012-TA	32.372	49.84	14.9039	0.299034	-1.74162	0.000569474	0.414043	Down
BGIBMGA013615-TA	13.6017	20.9099	6.29354	0.300984	-1.73224	0.00807628	1	Down
BGIBMGA009299-TA	21.8558	33.407	10.3045	0.308452	-1.69688	0.0420953	1	Down
BGIBMGA000850-TA	25.5359	38.7786	12.2932	0.317011	-1.6574	0.00102541	0.568027	Down
BGIBMGA013659-TA	8.61036	13.023	4.19777	0.322336	-1.63336	0.0411193	1	Down
BGIBMGA008123-TA	9.90028	14.9492	4.8514	0.324526	-1.62359	0.0318057	1	Down
BGIBMGA000797-TA	12.698	19.1458	6.25015	0.326451	-1.61506	0.0172107	1	Down
BGIBMGA009460-TA	36.2936	54.092	18.4953	0.341923	-1.54826	0.0115821	1	Down
BGIBMGA002117-TA	9.90587	14.5967	5.21505	0.357276	-1.48489	0.0472938	1	Down
BGIBMGA006261-TA	20.9555	30.7357	11.1752	0.363591	-1.45961	0.00726661	1	Down
BGIBMGA005050-TA	40.4952	59.32	21.6704	0.365313	-1.45279	0.000680646	0.465762	Down
BGIBMGA008825-TA	22.097	32.3613	11.8327	0.365644	-1.45149	0.00735006	1	Down
BGIBMGA005013-TA	356.604	518.963	194.246	0.374296	-1.41775	0.0172869	1	Down
BGIBMGA001985-TA	22.5902	32.7639	12.4165	0.37897	-1.39985	0.00775205	1	Down
BGIBMGA004614-TA	52.2209	75.224	29.2177	0.388409	-1.36435	0.0169696	1	Down
BGIBMGA014484-TA	16.8693	24.2662	9.47252	0.390359	-1.35712	0.0184897	1	Down
BGIBMGA013143-TA	16.1757	23.0479	9.30349	0.40366	-1.30879	0.0306496	1	Down
BGIBMGA014618-TA	31.7203	45.1136	18.3271	0.406243	-1.29959	0.00475834	1	Down
BGIBMGA010121-TA	15.7566	22.3726	9.14066	0.408566	-1.29136	0.0306973	1	Down
BGIBMGA004412-TA	82.4091	116.579	48.2395	0.413793	-1.27302	0.0003237	0.289662	Down
BGIBMGA008381-TA	39.0656	55.235	22.8962	0.414524	-1.27047	0.0439321	1	Down
BGIBMGA011107-TA	17.1868	24.2474	10.1261	0.417619	-1.25974	0.0298967	1	Down
BGIBMGA009328-TA	28.6364	40.287	16.9857	0.421617	-1.24599	0.0188034	1	Down
BGIBMGA002400-TA	62.4191	87.8111	37.0271	0.421667	-1.24582	0.000895998	0.548587	Down
BGIBMGA002064-TA	17.002	23.9018	10.1021	0.42265	-1.24246	0.0418254	1	Down
BGIBMGA002224-TA	15.6537	21.9683	9.33915	0.42512	-1.23406	0.0417331	1	Down
BGIBMGA007609-TA	77.9478	108.759	47.1369	0.433409	-1.2062	0.00471138	1	Down
BGIBMGA005549-TA	31.2254	43.4088	19.0419	0.438665	-1.18881	0.0106099	1	Down
BGIBMGA012629-TA	67.7058	93.8728	41.5389	0.442502	-1.17625	0.00158781	0.73884	Down
BGIBMGA001080-TA	50.9353	70.6144	31.2561	0.442631	-1.17583	0.00762142	1	Down
BGIBMGA009811-TA	19.0743	26.3082	11.8404	0.450067	-1.15179	0.0373915	1	Down
BGIBMGA002844-TA	51.3878	70.5619	32.2137	0.456531	-1.13122	0.00414108	1	Down
BGIBMGA007420-TA	35.8804	49.0057	22.7551	0.464336	-1.10676	0.0121357	1	Down
BGIBMGA012282-TA	22.5634	30.8029	14.3239	0.465018	-1.10464	0.0310472	1	Down
BGIBMGA012768-TA	21.2441	28.959	13.5292	0.467184	-1.09794	0.037955	1	Down
BGIBMGA004786-TA	28.9296	39.3337	18.5256	0.470984	-1.08625	0.0222916	1	Down
BGIBMGA006880-TA	30.6695	41.6016	19.7374	0.47444	-1.0757	0.0186711	1	Down
BGIBMGA013671-TA	21.9757	29.7864	14.165	0.475552	-1.07233	0.0444301	1	Down
BGIBMGA003990-TA	32.8269	44.4106	21.2431	0.478335	-1.06391	0.0163863	1	Down
BGIBMGA002897-TA	30.0313	40.6151	19.4475	0.478824	-1.06243	0.0248835	1	Down
BGIBMGA012542-TA	40.1075	54.1243	26.0907	0.482051	-1.05274	0.0137493	1	Down
BGIBMGA006671-TA	20.5461	27.722	13.3702	0.482296	-1.05201	0.0486599	1	Down
BGIBMGA005198-TA	23.6074	31.8303	15.3846	0.483332	-1.04891	0.0375768	1	Down
BGIBMGA005775-TA	51.2502	68.7111	33.7892	0.491758	-1.02398	0.0190783	1	Down
BGIBMGA003140-TA	39.0033	52.0291	25.9775	0.499287	-1.00206	0.0168312	1	Down
BGIBMGA003945-TA	49.666	32.0638	67.2682	2.09795	1.06898	0.00782418	1	Up
BGIBMGA013518-TA	121.314	75.8989	166.728	2.19672	1.13535	0.0042644	1	Up
BGIBMGA008950-TA	213.947	132.471	295.423	2.2301	1.15711	0.000116663	0.135714	Up
BGIBMGA013280-TA	16.3696	10.0733	22.666	2.2501	1.16999	0.0479062	1	Up
BGIBMGA010100-TA	18.6199	11.139	26.1008	2.34318	1.22847	0.0287193	1	Up
BGIBMGA012700-TA	13.7871	7.50878	20.0654	2.67226	1.41806	0.0247628	1	Up
BGIBMGA001910-TA	11.8109	6.41738	17.2043	2.6809	1.42272	0.0389983	1	Up
BGIBMGA002944-TA	20.6305	10.4384	30.8226	2.9528	1.56208	0.0132809	1	Up
BGIBMGA005908-TA	9.44351	4.72206	14.165	2.99974	1.58484	0.0361319	1	Up
BGIBMGA000658-TA	8.10265	3.84848	12.3568	3.21083	1.68294	0.0364002	1	Up
BGIBMGA009096-TA	7.32727	3.37622	11.2783	3.34051	1.74007	0.0462664	1	Up
BGIBMGA008840-TA	10.3638	3.7117	17.0159	4.58441	2.19674	0.0036147	1	Up
BGIBMGA007240-TA	7.95584	2.77408	13.1376	4.73583	2.24362	0.00917863	1	Up
BGIBMGA007146-TA	257.999	67.2928	448.705	6.66795	2.73724	0.00727505	1	Up
BGIBMGA001146-TA	25.5864	5.32378	45.8491	8.61214	3.10637	7.8335e-06	0.0130182	Up
BGIBMGA007154-TA	16.4494	2.49871	30.4001	12.1663	3.60482	1.48255e-07	0.000574883	Up
BGIBMGA013199-TA	11.5097	1.6125	21.4068	13.2756	3.7307	6.33639e-06	0.0122852	Up
BGIBMGA002943-TA	26.1723	3.16096	49.1837	15.5598	3.95975	0.0115442	1	Up
BGIBMGA012132-TA	8.30455	0.980308	15.6288	15.9428	3.99483	0.000444335	0.369211	Up
BGIBMGA001498-TA	166.053	18.9436	313.162	16.5313	4.04713	0.000309315	0.289662	Up
BGIBMGA010742-TA	12.4781	1.30708	23.6491	18.0931	4.17737	2.85374e-07	0.000829938	Up
BGIBMGA008448-TA	19.378	1.89657	36.8595	19.4348	4.28057	0.0124225	1	Up
BGIBMGA006968-TA	37.6878	3.57311	71.8025	20.0952	4.32878	0.00526981	1	Up
BGIBMGA011601-TA	2140.37	112.949	4167.79	36.9	5.20555	0.0171514	1	Up
BGIBMGA013277-TA	32.3161	1.5184	63.1138	41.5659	5.37733	2.41604e-05	0.0351323	Up
BGIBMGA003935-TA	36.4709	0.916266	72.0255	78.6076	6.2966	0.0208549	1	Up
BGIBMGA008815-TA	870.873	16.5346	1725.21	104.34	6.70514	9.11117e-13	5.29951e-09	Up
BGIBMGA010059-TA	17.2554	0.326769	34.1839	104.612	6.7089	0.000320944	0.289662	Up
BGIBMGA014054-TA	16.2847	0.305422	32.264	105.637	6.72298	0.00284346	1	Up
BGIBMGA003571-TA	22.1792	0.326769	44.0315	134.748	7.07412	1.44261e-06	0.00335638	Up

## Sheet: BN-1h VS BN-0h
id	baseMean	baseMean_Sample_BN-0h	baseMean_Sample_BN-1h	foldChange	log2FoldChange	pval	padj	up_down
BGIBMGA004287-TA	2878.03	5748.3	7.76856	0.00135145	-9.53127	7.46626e-05	0.00413168	Down
BGIBMGA013924-TA	592.954	1167.47	18.4361	0.0157915	-5.98471	4.66858e-54	5.50286e-50	Down
BGIBMGA004285-TA	6796.85	13120.2	473.446	0.0360852	-4.79245	0.00478604	0.0795436	Down
BGIBMGA009202-TA	2199.3	4218.02	180.589	0.0428136	-4.54579	1.66922e-05	0.00130298	Down
BGIBMGA004515-TA	1192.41	2274.64	110.178	0.0484376	-4.36773	2.15617e-07	3.73746e-05	Down
BGIBMGA005005-TA	214.502	408.822	20.1808	0.0493632	-4.34042	6.47462e-06	0.000663621	Down
BGIBMGA005004-TA	78.1748	148.679	7.67067	0.0515922	-4.2767	0.000309897	0.0120457	Down
BGIBMGA011468-TA	28.3532	53.5754	3.13111	0.0584431	-4.09682	7.32154e-12	4.10948e-09	Down
BGIBMGA010613-TA	2.43544	4.55692	0.313953	0.0688959	-3.85944	0.0496185	0.330612	Down
BGIBMGA005704-TA	102.23	191.129	13.33	0.0697434	-3.8418	1.7553e-20	6.89656e-17	Down
BGIBMGA000726-TA	6.59797	12.2745	0.921405	0.0750663	-3.73569	0.000848325	0.0238076	Down
BGIBMGA009158-TA	2.65464	4.93422	0.37506	0.0760119	-3.71763	0.0367695	0.280438	Down
BGIBMGA004289-TA	3316.44	6158.47	474.402	0.0770325	-3.69839	0.0199236	0.194405	Down
BGIBMGA002690-TA	9.45405	17.3588	1.54931	0.0892523	-3.48597	0.000126838	0.00625538	Down
BGIBMGA012521-TA	17.8409	32.5507	3.13111	0.0961917	-3.37794	2.8381e-05	0.0019563	Down
BGIBMGA010288-TA	1590.96	2901.82	280.105	0.0965276	-3.37291	2.43034e-08	5.84621e-06	Down
BGIBMGA004882-TA	72.1665	131.206	13.1271	0.10005	-3.32121	2.8871e-07	4.72642e-05	Down
BGIBMGA007377-TA	1919.25	3467.08	371.422	0.107128	-3.22259	0.0021774	0.0461279	Down
BGIBMGA003316-TA	6.27297	11.1679	1.37803	0.123391	-3.01869	0.00407099	0.0720586	Down
BGIBMGA000674-TA	7.84924	13.8557	1.84281	0.133	-2.9105	0.0143677	0.162882	Down
BGIBMGA011714-TA	253.709	447.137	60.2808	0.134815	-2.89095	2.07429e-05	0.00151861	Down
BGIBMGA008538-TA	16.3475	28.7647	3.9303	0.136636	-2.87159	5.22452e-05	0.00312596	Down
BGIBMGA003383-TA	10.3112	18.1295	2.49298	0.13751	-2.8624	0.000303427	0.011882	Down
BGIBMGA005094-TA	178.317	312.542	44.0913	0.141073	-2.82548	0.0115085	0.141746	Down
BGIBMGA008082-TA	3764.33	6588.96	939.708	0.142619	-2.80977	7.8524e-20	1.85112e-16	Down
BGIBMGA002594-TA	2054.54	3591.73	517.341	0.144037	-2.79549	4.0855e-15	4.01298e-12	Down
BGIBMGA013577-TA	246.208	430.132	62.2847	0.144804	-2.78783	0.0261618	0.233698	Down
BGIBMGA013578-TA	464.061	808.113	120.01	0.148506	-2.75141	0.0430024	0.305343	Down
BGIBMGA001092-TA	5.29578	9.21353	1.37803	0.149565	-2.74115	0.0127061	0.150671	Down
BGIBMGA008354-TA	45.6203	79.338	11.9026	0.150024	-2.73673	0.00172832	0.040023	Down
BGIBMGA010426-TA	6.66501	11.4974	1.83258	0.159391	-2.64936	0.0157067	0.172218	Down
BGIBMGA009732-TA	57.141	98.4793	15.8028	0.160468	-2.63964	9.78482e-10	3.84446e-07	Down
BGIBMGA010735-TA	992.201	1707.92	276.484	0.161884	-2.62697	9.01362e-17	1.32804e-13	Down
BGIBMGA005703-TA	380.363	654.436	106.29	0.162415	-2.62225	1.85715e-15	2.42277e-12	Down
BGIBMGA005735-TA	1287.64	2214.7	360.58	0.162812	-2.61872	9.37367e-13	5.81513e-10	Down
BGIBMGA010652-TA	4.63818	7.95945	1.31692	0.165454	-2.5955	0.0337051	0.265178	Down
BGIBMGA004535-TA	319.028	545.545	92.5111	0.169576	-2.56	3.99965e-15	4.01298e-12	Down
BGIBMGA008279-TA	5.72654	9.63073	1.82236	0.189223	-2.40184	0.0280277	0.241317	Down
BGIBMGA007391-TA	713.787	1199.51	228.065	0.190132	-2.39493	4.13991e-14	3.37642e-11	Down
BGIBMGA011878-TA	2246.74	3767.57	725.906	0.192672	-2.37578	5.99379e-15	5.43453e-12	Down
BGIBMGA011489-TA	12.6081	21.023	4.19312	0.199454	-2.32587	0.00120909	0.0303226	Down
BGIBMGA012574-TA	19.3652	32.2601	6.47029	0.200566	-2.31785	0.000889976	0.0245671	Down
BGIBMGA014214-TA	723.057	1202.9	243.215	0.202191	-2.30621	3.13178e-13	2.17143e-10	Down
BGIBMGA008807-TA	26.1053	43.376	8.8347	0.203677	-2.29564	1.16876e-05	0.00102807	Down
BGIBMGA009477-TA	1427.7	2359.2	496.196	0.210324	-2.24931	0.0162437	0.174743	Down
BGIBMGA007648-TA	217.448	359.175	75.7214	0.21082	-2.24591	0.00539483	0.0856997	Down
BGIBMGA003729-TA	514.813	848.85	180.777	0.212967	-2.2313	2.35542e-12	1.38817e-09	Down
BGIBMGA011173-TA	58.9828	97.2158	20.7499	0.213442	-2.22809	5.34686e-08	1.18912e-05	Down
BGIBMGA011395-TA	1268.81	2090.07	447.544	0.214129	-2.22345	3.63803e-13	2.38231e-10	Down
BGIBMGA012939-TA	8.50021	14.0018	2.99867	0.214164	-2.22321	0.0089067	0.119844	Down
BGIBMGA011174-TA	154.328	254.156	54.4996	0.214433	-2.2214	1.35022e-10	6.63127e-08	Down
BGIBMGA006195-TA	27.9075	45.8059	10.0092	0.218514	-2.1942	1.93237e-05	0.0014325	Down
BGIBMGA000542-TA	539.295	883.818	194.771	0.220375	-2.18197	2.0345e-08	4.99596e-06	Down
BGIBMGA001204-TA	22.0604	35.9771	8.14362	0.226355	-2.14334	0.000148324	0.00710689	Down
BGIBMGA011829-TA	44.6649	72.7623	16.5674	0.227692	-2.13484	3.57694e-06	0.000401537	Down
BGIBMGA010621-TA	235.731	383.666	87.7957	0.228834	-2.12763	4.44913e-06	0.000490111	Down
BGIBMGA007331-TA	35.22	57.2407	13.1994	0.230594	-2.11657	0.000201999	0.00898477	Down
BGIBMGA009874-TA	54.5565	88.6517	20.4613	0.230805	-2.11525	1.83549e-05	0.00137802	Down
BGIBMGA003909-TA	41.7041	67.7466	15.6617	0.23118	-2.11291	0.00212504	0.0457948	Down
BGIBMGA000338-TA	19.2365	31.1916	7.28152	0.233445	-2.09885	0.0163693	0.175409	Down
BGIBMGA002901-TA	28.6222	46.2056	11.0387	0.238905	-2.06549	0.000563502	0.0179513	Down
BGIBMGA013611-TA	180.707	291.662	69.7525	0.239156	-2.06398	5.69136e-10	2.39586e-07	Down
BGIBMGA008478-TA	17.7164	28.5532	6.87964	0.240942	-2.05324	0.00050633	0.0168078	Down
BGIBMGA008239-TA	15.3665	24.6767	6.05638	0.245429	-2.02662	0.00216686	0.0461279	Down
BGIBMGA001338-TA	48.5347	77.8566	19.2128	0.246771	-2.01875	0.00279377	0.055252	Down
BGIBMGA004711-TA	86.7777	139.105	34.4503	0.247657	-2.01359	1.089e-07	2.13934e-05	Down
BGIBMGA002763-TA	33.8808	54.0855	13.6762	0.252862	-1.98358	0.000327165	0.0125204	Down
BGIBMGA008934-TA	12.4719	19.9005	5.04319	0.25342	-1.9804	0.00616352	0.0939838	Down
BGIBMGA009162-TA	21.5832	34.3643	8.80221	0.256144	-1.96497	0.000447575	0.0155164	Down
BGIBMGA003267-TA	541.472	861.876	221.068	0.256497	-1.96299	2.05264e-10	9.6778e-08	Down
BGIBMGA009070-TA	15.1426	24.0536	6.23154	0.259069	-1.94859	0.00200074	0.0442454	Down
BGIBMGA013510-TA	335.903	532.498	139.308	0.261611	-1.9345	0.00082785	0.0235547	Down
BGIBMGA000254-TA	16.1676	25.4896	6.84561	0.268565	-1.89666	0.00438893	0.075632	Down
BGIBMGA001865-TA	365.335	575.929	154.742	0.268682	-1.89603	3.78878e-09	1.14509e-06	Down
BGIBMGA004045-TA	25.1449	39.6346	10.6552	0.268837	-1.8952	0.0154918	0.171136	Down
BGIBMGA009978-TA	2238.07	3525.19	950.959	0.269761	-1.89024	5.46323e-05	0.00320373	Down
BGIBMGA012702-TA	197.687	310.719	84.655	0.272449	-1.87594	1.76967e-06	0.000228511	Down
BGIBMGA013834-TA	4276.42	6721.19	1831.65	0.272518	-1.87557	1.24775e-05	0.00105181	Down
BGIBMGA010837-TA	199.318	313.133	85.5021	0.273053	-1.87274	1.03454e-08	2.70981e-06	Down
BGIBMGA009594-TA	25.3775	39.8554	10.8997	0.273481	-1.87049	0.000348182	0.0130701	Down
BGIBMGA006120-TA	331.87	521.101	142.64	0.273729	-1.86918	4.642e-09	1.36788e-06	Down
BGIBMGA011100-TA	281.208	440.824	121.591	0.275826	-1.85817	1.2972e-08	3.32393e-06	Down
BGIBMGA001600-TA	16.9722	26.6017	7.34262	0.276021	-1.85715	0.00310214	0.0601271	Down
BGIBMGA012560-TA	1393.6	2183.48	603.727	0.276498	-1.85466	1.6398e-09	6.04008e-07	Down
BGIBMGA008925-TA	128.259	200.332	56.1867	0.280468	-1.83409	2.21688e-07	3.787e-05	Down
BGIBMGA002611-TA	346.49	541.174	151.806	0.280512	-1.83386	7.47934e-09	2.05021e-06	Down
BGIBMGA005250-TA	27.8353	43.4745	12.1961	0.280535	-1.83375	0.000344626	0.0130196	Down
BGIBMGA009882-TA	20.2133	31.5654	8.86125	0.280727	-1.83276	0.00407974	0.0720586	Down
BGIBMGA013159-TA	286.577	446.564	126.59	0.283475	-1.81871	1.61808e-07	2.9342e-05	Down
BGIBMGA007349-TA	5020.47	7822.26	2218.68	0.283637	-1.81788	5.52463e-10	2.39586e-07	Down
BGIBMGA013272-TA	1148.66	1786.76	510.562	0.285748	-1.80718	3.17842e-09	1.05243e-06	Down
BGIBMGA003137-TA	17.0457	26.4941	7.59727	0.286754	-1.80211	0.00307222	0.0596578	Down
BGIBMGA001173-TA	20374.3	31639.9	9108.65	0.287885	-1.79644	0.0155844	0.171759	Down
BGIBMGA005808-TA	704.514	1093.66	315.366	0.288358	-1.79407	1.93429e-09	6.90892e-07	Down
BGIBMGA012895-TA	819.971	1272.16	367.783	0.289102	-1.79035	3.49499e-09	1.08409e-06	Down
BGIBMGA001035-TA	404.692	626.342	183.042	0.29224	-1.77477	6.50641e-09	1.87051e-06	Down
BGIBMGA010840-TA	613.91	949.15	278.67	0.293599	-1.76808	8.34517e-05	0.00445089	Down
BGIBMGA005991-TA	62.3426	96.1767	28.5085	0.296418	-1.7543	8.27611e-06	0.000780404	Down
BGIBMGA009071-TA	35.868	55.3159	16.4202	0.296844	-1.75222	0.000189696	0.00863299	Down
BGIBMGA005876-TA	101.897	156.872	46.922	0.299109	-1.74125	0.0127318	0.150766	Down
BGIBMGA009063-TA	49.6794	76.3771	22.9818	0.300899	-1.73265	0.00475321	0.0792449	Down
BGIBMGA008492-TA	2001.98	3076.03	927.934	0.301666	-1.72897	2.83094e-09	9.8142e-07	Down
BGIBMGA004511-TA	1503.69	2309.12	698.265	0.302394	-1.7255	6.84512e-09	1.92103e-06	Down
BGIBMGA007899-TA	236.963	363.481	110.445	0.303852	-1.71856	6.91473e-08	1.49811e-05	Down
BGIBMGA005015-TA	40.0495	61.3472	18.7519	0.305668	-1.70996	0.000112294	0.00572989	Down
BGIBMGA002870-TA	40.8624	62.4939	19.231	0.307726	-1.70028	7.94555e-05	0.00428557	Down
BGIBMGA010118-TA	144.891	221.558	68.2241	0.307929	-1.69933	6.28256e-07	9.37374e-05	Down
BGIBMGA010906-TA	232.636	355.379	109.893	0.309228	-1.69326	0.000651461	0.0199363	Down
BGIBMGA005025-TA	4196.19	6405.16	1987.23	0.310255	-1.68847	4.8393e-08	1.11845e-05	Down
BGIBMGA002677-TA	371.823	566.814	176.831	0.311974	-1.6805	5.99451e-06	0.000625278	Down
BGIBMGA013453-TA	62.4111	95.0076	29.8146	0.313813	-1.67202	2.15574e-05	0.00155888	Down
BGIBMGA011578-TA	295.861	450.165	141.557	0.314456	-1.66907	2.3811e-07	4.00944e-05	Down
BGIBMGA000074-TA	775.187	1179.38	370.996	0.314569	-1.66855	8.98977e-07	0.000127666	Down
BGIBMGA009181-TA	289.662	440.148	139.176	0.316202	-1.66108	1.24293e-07	2.40172e-05	Down
BGIBMGA010717-TA	10.8486	16.4501	5.24696	0.318962	-1.64855	0.0245121	0.224146	Down
BGIBMGA012091-TA	16.6483	25.224	8.07254	0.320034	-1.6437	0.00819617	0.113657	Down
BGIBMGA004140-TA	666.633	1008.78	324.486	0.321661	-1.63639	1.77504e-07	3.17006e-05	Down
BGIBMGA004540-TA	10.4253	15.7648	5.08591	0.322612	-1.63213	0.0275827	0.238706	Down
BGIBMGA010596-TA	523.33	791.151	255.51	0.322959	-1.63058	1.27802e-07	2.42825e-05	Down
BGIBMGA002762-TA	25.4826	38.504	12.4613	0.323636	-1.62756	0.00615546	0.0939824	Down
BGIBMGA004268-TA	9.14547	13.8143	4.47665	0.324059	-1.62567	0.0443638	0.310456	Down
BGIBMGA002539-TA	4420.98	6662.56	2179.39	0.32711	-1.61215	6.9904e-08	1.49811e-05	Down
BGIBMGA009012-TA	2779.29	4175.15	1383.42	0.331347	-1.59358	1.12714e-06	0.000152708	Down
BGIBMGA001745-TA	19.4638	29.2242	9.70342	0.332034	-1.5906	0.00578422	0.0898268	Down
BGIBMGA003315-TA	22.0209	33.0623	10.9794	0.332083	-1.59038	0.00376887	0.068661	Down
BGIBMGA001490-TA	2125.01	3189.68	1060.33	0.332426	-1.58889	8.85051e-07	0.000127221	Down
BGIBMGA012752-TA	41.4724	62.2375	20.7073	0.332715	-1.58764	0.00067062	0.0202164	Down
BGIBMGA000425-TA	867.199	1300.99	433.407	0.333137	-1.58581	1.40415e-07	2.58605e-05	Down
BGIBMGA000171-TA	81.0032	121.513	40.4934	0.333244	-1.58535	0.0171652	0.178892	Down
BGIBMGA002827-TA	369.431	553.978	184.884	0.333738	-1.58321	5.44254e-06	0.000577939	Down
BGIBMGA005249-TA	74.4856	111.551	37.4201	0.335453	-1.57582	3.50875e-05	0.00223554	Down
BGIBMGA009609-TA	92.4408	138.248	46.6334	0.337316	-1.56783	2.49026e-05	0.00176824	Down
BGIBMGA008348-TA	4785.15	7153.96	2416.35	0.337765	-1.56591	1.04629e-07	2.12631e-05	Down
BGIBMGA010495-TA	133.438	199.482	67.3932	0.337841	-1.56558	0.000409676	0.0145887	Down
BGIBMGA009535-TA	93.0296	138.995	47.0642	0.338604	-1.56233	1.80273e-05	0.00137133	Down
BGIBMGA011498-TA	37.6778	56.2919	19.0637	0.338659	-1.56209	0.00490615	0.0804294	Down
BGIBMGA004147-TA	898.462	1341.85	455.076	0.339141	-1.56004	1.95305e-07	3.43591e-05	Down
BGIBMGA002899-TA	34.1711	50.9968	17.3454	0.340127	-1.55586	0.00530159	0.0847312	Down
BGIBMGA013168-TA	164.213	245.026	83.3995	0.34037	-1.55482	3.33222e-06	0.000381329	Down
BGIBMGA006261-TA	17.3668	25.911	8.82266	0.340499	-1.55428	0.0107626	0.136115	Down
BGIBMGA004303-TA	9.60582	14.3193	4.89236	0.341662	-1.54936	0.0485538	0.32778	Down
BGIBMGA002538-TA	911.502	1358.28	464.724	0.342141	-1.54734	4.21536e-07	6.53769e-05	Down
BGIBMGA000989-TA	10.0738	15.0006	5.14701	0.343119	-1.54322	0.0324859	0.260661	Down
BGIBMGA001137-TA	54.4149	81.0004	27.8294	0.343572	-1.54132	0.0272886	0.238426	Down
BGIBMGA003243-TA	109.082	162.157	56.008	0.345395	-1.53368	1.53535e-05	0.00122157	Down
BGIBMGA000324-TA	2343.02	3479.75	1206.29	0.346661	-1.5284	5.00551e-07	7.5641e-05	Down
BGIBMGA012584-TA	23.3162	34.6075	12.0248	0.347464	-1.52506	0.00365537	0.0674118	Down
BGIBMGA013063-TA	4954.62	7334.87	2574.36	0.350975	-1.51056	3.18495e-07	5.1426e-05	Down
BGIBMGA012792-TA	46850	69231.3	24468.6	0.353433	-1.50049	0.00329831	0.0624032	Down
BGIBMGA005607-TA	22.578	33.3533	11.8027	0.353869	-1.49871	0.00445581	0.0760067	Down
BGIBMGA005812-TA	16057.2	23717.7	8396.76	0.35403	-1.49806	1.0255e-07	2.12063e-05	Down
BGIBMGA007431-TA	150.637	222.428	78.8458	0.354478	-1.49623	1.09925e-05	0.000974202	Down
BGIBMGA002001-TA	29.9022	44.0817	15.7228	0.356673	-1.48732	0.00219394	0.0463051	Down
BGIBMGA013860-TA	355.276	523.095	187.458	0.358362	-1.48051	1.78358e-06	0.000228511	Down
BGIBMGA004639-TA	605.358	891.232	319.483	0.358474	-1.48006	2.33893e-06	0.000282148	Down
BGIBMGA010640-TA	9639.05	14189.8	5088.29	0.358588	-1.4796	5.41511e-05	0.0031914	Down
BGIBMGA005559-TA	758.9	1114.66	403.145	0.361676	-1.46723	0.00953059	0.12468	Down
BGIBMGA013100-TA	493.66	725.045	262.274	0.361735	-1.467	1.34145e-06	0.00017766	Down
BGIBMGA009331-TA	33.4261	49.0542	17.798	0.362822	-1.46267	0.00186922	0.0424089	Down
BGIBMGA004531-TA	200.507	294.08	106.933	0.363617	-1.45951	7.70097e-06	0.000744028	Down
BGIBMGA001511-TA	41.0555	60.169	21.942	0.364673	-1.45532	0.000866284	0.0241964	Down
BGIBMGA009180-TA	43.0076	63.0212	22.994	0.364862	-1.45458	0.000772367	0.0224787	Down
BGIBMGA008687-TA	249.983	365.793	134.173	0.366799	-1.44694	0.0315755	0.258272	Down
BGIBMGA003200-TA	19.1868	28.0712	10.3024	0.367012	-1.4461	0.0116484	0.142263	Down
BGIBMGA001301-TA	39.6383	57.9478	21.3289	0.368071	-1.44194	0.00183373	0.0418069	Down
BGIBMGA012627-TA	499.949	730.697	269.201	0.368418	-1.44059	1.98335e-06	0.000246081	Down
BGIBMGA008928-TA	98.8539	144.335	53.3729	0.369785	-1.43524	0.000150732	0.00719302	Down
BGIBMGA000829-TA	1340.06	1956.01	724.113	0.3702	-1.43362	7.77249e-07	0.000113104	Down
BGIBMGA001599-TA	144.294	210.603	77.9855	0.370296	-1.43325	2.97193e-05	0.00202486	Down
BGIBMGA011897-TA	39.1879	57.1835	21.1924	0.370604	-1.43205	0.00157489	0.0370943	Down
BGIBMGA002548-TA	1468.13	2136.17	800.102	0.37455	-1.41677	0.000776597	0.0225462	Down
BGIBMGA008443-TA	28.6704	41.6911	15.6496	0.375371	-1.41361	0.0246975	0.225492	Down
BGIBMGA006333-TA	147.839	214.91	80.7689	0.375828	-1.41186	0.000393787	0.0140813	Down
BGIBMGA005151-TA	130.883	190.073	71.6935	0.377189	-1.40664	2.88915e-05	0.00197991	Down
BGIBMGA003327-TA	955.488	1387.48	523.495	0.377299	-1.40622	0.041425	0.299006	Down
BGIBMGA004814-TA	126.683	183.93	69.4348	0.377506	-1.40543	8.52819e-05	0.0045077	Down
BGIBMGA002018-TA	94.0322	136.473	51.5917	0.378037	-1.4034	0.00111135	0.0285663	Down
BGIBMGA006632-TA	90.7447	131.671	49.8187	0.378358	-1.40217	0.000123488	0.0061492	Down
BGIBMGA012624-TA	561.007	813.821	308.193	0.378698	-1.40088	7.96112e-06	0.000756756	Down
BGIBMGA011822-TA	506.64	734.457	278.823	0.379632	-1.39733	2.9533e-06	0.000348105	Down
BGIBMGA008688-TA	50.8605	73.7126	28.0084	0.379967	-1.39605	0.000835861	0.0236266	Down
BGIBMGA012032-TA	1347.49	1950.27	744.708	0.381848	-1.38893	2.70563e-06	0.000322134	Down
BGIBMGA001949-TA	146.34	211.707	80.9723	0.382473	-1.38657	2.78325e-05	0.00195275	Down
BGIBMGA005856-TA	56.5022	81.6998	31.3047	0.383167	-1.38396	0.000512448	0.0168626	Down
BGIBMGA001227-TA	1461.67	2112.73	810.619	0.383684	-1.38201	0.000174983	0.00815229	Down
BGIBMGA006689-TA	141.408	204.368	78.4479	0.383857	-1.38136	0.00749211	0.107172	Down
BGIBMGA013158-TA	40.816	58.9826	22.6494	0.384001	-1.38082	0.00180634	0.0413127	Down
BGIBMGA007950-TA	11034.9	15943	6126.72	0.384288	-1.37974	0.00983559	0.127675	Down
BGIBMGA009408-TA	169.742	245.002	94.4823	0.385639	-1.37468	2.1256e-05	0.00154657	Down
BGIBMGA006634-TA	329.135	475.015	183.255	0.385788	-1.37412	7.49032e-06	0.000729656	Down
BGIBMGA007396-TA	35.2435	50.8135	19.6735	0.387171	-1.36896	0.00271846	0.0538942	Down
BGIBMGA007853-TA	26.8182	38.6369	14.9995	0.388216	-1.36507	0.00843506	0.115609	Down
BGIBMGA004533-TA	827.659	1192.2	463.119	0.388457	-1.36417	3.47763e-06	0.000394143	Down
BGIBMGA007397-TA	370.628	533.666	207.59	0.388988	-1.3622	8.56975e-06	0.000801679	Down
BGIBMGA012262-TA	418.856	602.325	235.388	0.390799	-1.3555	9.96657e-06	0.000910666	Down
BGIBMGA009131-TA	4667.52	6707.58	2627.46	0.391714	-1.35213	2.33294e-06	0.000282148	Down
BGIBMGA013118-TA	163.637	235.122	92.151	0.391928	-1.35134	5.80092e-05	0.0033192	Down
BGIBMGA008280-TA	4894.72	7031.38	2758.06	0.392251	-1.35015	0.0266029	0.235263	Down
BGIBMGA005724-TA	398.591	572.577	224.606	0.392272	-1.35008	6.98983e-06	0.000687719	Down
BGIBMGA001457-TA	172.514	247.808	97.2196	0.392318	-1.3499	3.30448e-05	0.00216993	Down
BGIBMGA000714-TA	1907.18	2739.55	1074.82	0.392333	-1.34985	0.000848082	0.0238076	Down
BGIBMGA005106-TA	458.676	658.728	258.623	0.39261	-1.34883	1.09222e-05	0.000974202	Down
BGIBMGA002309-TA	2311.19	3319.2	1303.18	0.392619	-1.3488	3.11041e-06	0.000362994	Down
BGIBMGA002823-TA	317.783	456.206	179.361	0.393157	-1.34682	1.24393e-05	0.00105181	Down
BGIBMGA006477-TA	113.585	162.801	64.3695	0.395388	-1.33866	9.99715e-05	0.00519103	Down
BGIBMGA004534-TA	3951.62	5662.42	2240.82	0.395735	-1.33739	7.00146e-06	0.000687719	Down
BGIBMGA000029-TA	133.183	190.818	75.5479	0.395915	-1.33674	0.000452928	0.0155646	Down
BGIBMGA014618-TA	58.4856	83.776	33.1953	0.396238	-1.33556	0.000806466	0.0232416	Down
BGIBMGA008370-TA	337.087	482.808	191.366	0.39636	-1.33512	3.24454e-05	0.00216064	Down
BGIBMGA006081-TA	835.501	1196.45	474.552	0.396633	-1.33412	0.00229893	0.0477292	Down
BGIBMGA002754-TA	16.0515	22.9561	9.14684	0.39845	-1.32753	0.0296097	0.249033	Down
BGIBMGA001666-TA	327.571	468.303	186.839	0.39897	-1.32565	1.92403e-05	0.0014325	Down
BGIBMGA013018-TA	61.252	87.5577	34.9463	0.399123	-1.32509	0.00392924	0.0706005	Down
BGIBMGA003481-TA	647	924.833	369.166	0.399171	-1.32492	7.7826e-06	0.000745801	Down
BGIBMGA003279-TA	184.357	263.475	105.239	0.399427	-1.324	5.59394e-05	0.00324739	Down
BGIBMGA004870-TA	4196.95	5994.29	2399.61	0.400317	-1.32079	6.7114e-06	0.00067613	Down
BGIBMGA001228-TA	3708.84	5296.56	2121.12	0.400471	-1.32023	0.000557913	0.0178699	Down
BGIBMGA013300-TA	133.864	191.05	76.6782	0.401352	-1.31706	0.000173591	0.0081195	Down
BGIBMGA000328-TA	666.483	950.959	382.008	0.401708	-1.31578	6.80686e-06	0.000679936	Down
BGIBMGA012263-TA	613.641	875.538	351.744	0.401746	-1.31565	1.26848e-05	0.00106039	Down
BGIBMGA010248-TA	107.863	153.754	61.9711	0.403053	-1.31096	0.000220224	0.00957852	Down
BGIBMGA002488-TA	14.7627	21.0389	8.48645	0.403369	-1.30983	0.046909	0.320005	Down
BGIBMGA001201-TA	8266.78	11778.6	4754.91	0.403689	-1.30868	3.99829e-06	0.000444602	Down
BGIBMGA014068-TA	1002.88	1428	577.758	0.404594	-1.30545	1.35949e-05	0.0011128	Down
BGIBMGA006763-TA	154.109	219.242	88.9768	0.405839	-1.30102	7.11176e-05	0.00397281	Down
BGIBMGA014397-TA	23.7026	33.7107	13.6946	0.406238	-1.2996	0.0141492	0.161606	Down
BGIBMGA006606-TA	2043.24	2905.94	1180.54	0.40625	-1.29956	8.74303e-06	0.00081145	Down
BGIBMGA012460-TA	163.185	232.017	94.3537	0.406668	-1.29808	0.00106287	0.0279644	Down
BGIBMGA001637-TA	90.6141	128.795	52.433	0.407104	-1.29653	0.00049645	0.0166333	Down
BGIBMGA012810-TA	93.5285	132.827	54.2304	0.408279	-1.29237	0.000451842	0.0155646	Down
BGIBMGA010479-TA	32.2661	45.8124	18.7199	0.408621	-1.29117	0.0171131	0.178695	Down
BGIBMGA005162-TA	196.477	278.771	114.184	0.409599	-1.28772	5.30401e-05	0.00315749	Down
BGIBMGA005395-TA	303.229	430.1	176.359	0.41004	-1.28616	3.2678e-05	0.00216391	Down
BGIBMGA002430-TA	13185.2	18698.3	7672.11	0.41031	-1.28521	6.04748e-06	0.000625278	Down
BGIBMGA007534-TA	101.775	144.315	59.2345	0.410454	-1.28471	0.000379617	0.0138793	Down
BGIBMGA010150-TA	375.597	531.703	219.492	0.412809	-1.27645	3.42525e-05	0.00219421	Down
BGIBMGA001335-TA	177.405	250.717	104.092	0.415179	-1.2682	8.92537e-05	0.0046757	Down
BGIBMGA005699-TA	23.5713	33.295	13.8477	0.41591	-1.26566	0.0166954	0.176969	Down
BGIBMGA009964-TA	700.296	988.62	411.972	0.416714	-1.26287	3.66172e-05	0.00230536	Down
BGIBMGA003833-TA	448.918	633.62	264.215	0.416993	-1.2619	0.000108146	0.00554227	Down
BGIBMGA000944-TA	2550.51	3598.55	1502.48	0.417524	-1.26007	1.04799e-05	0.000942949	Down
BGIBMGA000005-TA	468.398	660.706	276.091	0.417872	-1.25887	5.57692e-05	0.00324739	Down
BGIBMGA007546-TA	696.811	982.817	410.806	0.417989	-1.25846	0.0178592	0.182402	Down
BGIBMGA011324-TA	85.6352	120.771	50.4993	0.418141	-1.25794	0.000524533	0.0170792	Down
BGIBMGA003178-TA	19.8244	27.9581	11.6907	0.418151	-1.25791	0.0218723	0.206021	Down
BGIBMGA010930-TA	283.567	399.907	167.226	0.418163	-1.25786	0.000265408	0.0107136	Down
BGIBMGA000590-TA	61.4281	86.6217	36.2345	0.418307	-1.25737	0.00219603	0.0463051	Down
BGIBMGA010164-TA	1616.99	2279.73	954.239	0.418575	-1.25644	1.73518e-05	0.00133677	Down
BGIBMGA005646-TA	258.866	364.777	152.954	0.419309	-1.25391	6.30174e-05	0.003554	Down
BGIBMGA000875-TA	578.564	815.041	342.088	0.419719	-1.25251	0.0113476	0.140749	Down
BGIBMGA002694-TA	247.609	348.295	146.923	0.421834	-1.24525	7.82101e-05	0.00424821	Down
BGIBMGA006264-TA	151.064	212.32	89.8082	0.422986	-1.24132	0.00024435	0.0101772	Down
BGIBMGA008965-TA	372.422	523.202	221.642	0.423627	-1.23914	0.000942804	0.0257838	Down
BGIBMGA007973-TA	88.827	124.77	52.8841	0.423852	-1.23837	0.000833838	0.0236261	Down
BGIBMGA006595-TA	329.465	462.471	196.459	0.424802	-1.23514	0.00856178	0.116803	Down
BGIBMGA012265-TA	296.545	416.216	176.873	0.424956	-1.23462	7.75629e-05	0.00424821	Down
BGIBMGA000581-TA	184.703	259.184	110.222	0.425266	-1.23356	0.000227092	0.00979431	Down
BGIBMGA005576-TA	17607.2	24693.6	10520.9	0.426058	-1.23088	1.23348e-05	0.00105181	Down
BGIBMGA009841-TA	1526.16	2140.07	912.263	0.426278	-1.23013	3.12019e-05	0.00210158	Down
BGIBMGA004783-TA	43.4956	60.9886	26.0027	0.426354	-1.22988	0.00385601	0.0696031	Down
BGIBMGA004865-TA	138.269	193.807	82.7303	0.426869	-1.22813	0.00192749	0.0431926	Down
BGIBMGA003474-TA	685.921	961.31	410.532	0.427055	-1.22751	3.22314e-05	0.00215859	Down
BGIBMGA012013-TA	713.708	1000.04	427.374	0.427356	-1.22649	4.82634e-05	0.00291734	Down
BGIBMGA000106-TA	329.639	461.746	197.533	0.427797	-1.225	7.9625e-05	0.00428557	Down
BGIBMGA013507-TA	22.6563	31.7285	13.5841	0.428137	-1.22386	0.0219187	0.206026	Down
BGIBMGA006605-TA	50.562	70.7935	30.3306	0.428437	-1.22284	0.00281704	0.0556188	Down
BGIBMGA009771-TA	284.132	397.5	170.765	0.429598	-1.21894	5.87666e-05	0.00334629	Down
BGIBMGA010143-TA	60.9854	85.2906	36.6802	0.430061	-1.21739	0.00554453	0.0873243	Down
BGIBMGA009772-TA	1027.95	1437.51	618.401	0.43019	-1.21696	0.000897213	0.024709	Down
BGIBMGA012038-TA	130.507	182.377	78.637	0.431177	-1.21365	0.000369186	0.0137274	Down
BGIBMGA006334-TA	103.86	145.057	62.6619	0.431981	-1.21096	0.00068712	0.0206084	Down
BGIBMGA004873-TA	67.9345	94.8298	41.0392	0.432767	-1.20834	0.00231123	0.0478777	Down
BGIBMGA007739-TA	192.563	268.704	116.422	0.433271	-1.20666	0.000152721	0.00725854	Down
BGIBMGA006758-TA	1302.27	1816.73	787.8	0.433636	-1.20544	0.000126303	0.00625517	Down
BGIBMGA001803-TA	4239.54	5913.68	2565.41	0.43381	-1.20487	3.34181e-05	0.00216993	Down
BGIBMGA006462-TA	71.8836	100.232	43.5353	0.434346	-1.20308	0.00114398	0.0290604	Down
BGIBMGA011133-TA	260.228	362.668	157.788	0.435076	-1.20066	0.000121936	0.00614213	Down
BGIBMGA012518-TA	82.3986	114.738	50.059	0.436289	-1.19664	0.00129284	0.0318137	Down
BGIBMGA003099-TA	16.4116	22.8364	9.98669	0.437314	-1.19326	0.0495268	0.330612	Down
BGIBMGA002549-TA	75.3674	104.847	45.8881	0.437669	-1.19209	0.00136314	0.0332195	Down
BGIBMGA012554-TA	236.558	328.832	144.283	0.438775	-1.18845	0.0168371	0.177723	Down
BGIBMGA001100-TA	68.7495	95.5513	41.9476	0.439006	-1.18769	0.00207552	0.0451368	Down
BGIBMGA002755-TA	134.823	187.357	82.2879	0.439203	-1.18704	0.000418008	0.0148406	Down
BGIBMGA010841-TA	107.683	149.606	65.7605	0.439557	-1.18588	0.000840538	0.023702	Down
BGIBMGA007728-TA	3662.23	5087.04	2237.43	0.43983	-1.18498	3.84014e-05	0.00239286	Down
BGIBMGA003201-TA	55.1579	76.5727	33.7431	0.440668	-1.18224	0.00324866	0.0618609	Down
BGIBMGA010975-TA	93.8015	130.2	57.403	0.440883	-1.18153	0.000808876	0.0232542	Down
BGIBMGA009342-TA	105.108	145.823	64.3935	0.441588	-1.17923	0.000877792	0.0243448	Down
BGIBMGA009699-TA	1042.83	1446.53	639.139	0.441843	-1.17839	5.62033e-05	0.00324739	Down
BGIBMGA004786-TA	31.3299	43.4532	19.2067	0.442008	-1.17786	0.0128044	0.151123	Down
BGIBMGA013605-TA	197.268	273.549	120.987	0.442288	-1.17694	0.017354	0.179904	Down
BGIBMGA012045-TA	259.701	360.09	159.311	0.442419	-1.17651	0.000122878	0.0061492	Down
BGIBMGA005024-TA	6235.8	8642.92	3828.68	0.442984	-1.17467	0.010123	0.130261	Down
BGIBMGA009888-TA	420.356	582.599	258.112	0.443036	-1.17451	0.000112839	0.00573289	Down
BGIBMGA004612-TA	27125.6	37561.4	16689.8	0.444332	-1.17029	0.00493586	0.0806955	Down
BGIBMGA006022-TA	899.608	1245.25	553.966	0.444864	-1.16856	0.00364717	0.0674118	Down
BGIBMGA013087-TA	230.027	318.382	141.672	0.444977	-1.1682	0.000258365	0.0105012	Down
BGIBMGA011367-TA	199.138	275.606	122.669	0.44509	-1.16783	0.000237272	0.0100965	Down
BGIBMGA007895-TA	440.941	610.079	271.802	0.44552	-1.16644	0.00011807	0.00597294	Down
BGIBMGA010002-TA	28.1239	38.9001	17.3477	0.445955	-1.16503	0.0254035	0.229625	Down
BGIBMGA005039-TA	101.992	141.059	62.9247	0.446087	-1.1646	0.00102635	0.0273042	Down
BGIBMGA003259-TA	266.083	367.984	164.181	0.446164	-1.16435	0.000136786	0.00666236	Down
BGIBMGA004248-TA	30.1065	41.6038	18.6092	0.447295	-1.1607	0.015466	0.171136	Down
BGIBMGA003698-TA	24.278	33.5448	15.0112	0.447498	-1.16005	0.0275041	0.238637	Down
BGIBMGA013974-TA	424.217	585.968	262.467	0.44792	-1.15869	0.000141757	0.00683103	Down
BGIBMGA001575-TA	95.3626	131.721	59.0039	0.447945	-1.15861	0.0013221	0.0324659	Down
BGIBMGA002979-TA	135.116	186.623	83.6095	0.448013	-1.15839	0.000511104	0.0168626	Down
BGIBMGA000797-TA	20.5559	28.3913	12.7205	0.448041	-1.1583	0.0431776	0.305485	Down
BGIBMGA009013-TA	34.6415	47.8056	21.4775	0.449267	-1.15435	0.0112385	0.139734	Down
BGIBMGA010178-TA	766.568	1057.04	476.098	0.450407	-1.1507	8.44391e-05	0.00448326	Down
BGIBMGA001735-TA	186.967	257.794	116.14	0.450513	-1.15036	0.0062977	0.095168	Down
BGIBMGA002540-TA	46.9987	64.7935	29.2038	0.450721	-1.14969	0.00631464	0.0953017	Down
BGIBMGA004613-TA	45.2123	62.3053	28.1193	0.451315	-1.14779	0.0074172	0.106488	Down
BGIBMGA007183-TA	151205	208334	94076	0.451564	-1.147	0.0163934	0.175409	Down
BGIBMGA001386-TA	263.337	362.696	163.978	0.452109	-1.14526	0.00025507	0.0104031	Down
BGIBMGA001299-TA	553.83	762.766	344.895	0.452163	-1.14509	0.0170494	0.178513	Down
BGIBMGA014403-TA	5818.67	8011.64	3625.69	0.452552	-1.14384	0.000128437	0.00630788	Down
BGIBMGA009671-TA	312.748	430.588	194.908	0.452657	-1.14351	0.000272321	0.0108809	Down
BGIBMGA006366-TA	84.0285	115.643	52.4141	0.453242	-1.14165	0.0324085	0.260466	Down
BGIBMGA012936-TA	110.975	152.628	69.3222	0.454192	-1.13863	0.00107751	0.0281609	Down
BGIBMGA002808-TA	60.9536	83.8266	38.0805	0.454277	-1.13836	0.00339933	0.0638121	Down
BGIBMGA004078-TA	517.718	711.732	323.704	0.454812	-1.13666	0.000163941	0.00772948	Down
BGIBMGA012517-TA	260.383	357.931	162.834	0.454931	-1.13628	0.000388991	0.0140645	Down
BGIBMGA011983-TA	895.989	1231.46	560.522	0.45517	-1.13552	0.000141038	0.00683103	Down
BGIBMGA008551-TA	2395.44	3291.16	1499.71	0.455678	-1.13391	0.00832862	0.11455	Down
BGIBMGA001645-TA	158.337	217.542	99.1312	0.455688	-1.13388	0.000624752	0.0193279	Down
BGIBMGA009735-TA	32.386	44.4948	20.2771	0.455718	-1.13379	0.020514	0.197871	Down
BGIBMGA000127-TA	159.822	219.531	100.113	0.456032	-1.13279	0.000482805	0.0163061	Down
BGIBMGA003358-TA	30.6092	42.0117	19.2067	0.457175	-1.12918	0.017285	0.179664	Down
BGIBMGA002730-TA	549.804	754.418	345.191	0.457559	-1.12797	0.000207598	0.00913044	Down
BGIBMGA003693-TA	720.578	988.611	452.544	0.457757	-1.12735	0.0174884	0.180663	Down
BGIBMGA004227-TA	146.488	200.947	92.0295	0.457978	-1.12665	0.00474729	0.0792449	Down
BGIBMGA008839-TA	72.3398	99.2297	45.45	0.458028	-1.12649	0.00190363	0.0429662	Down
BGIBMGA008621-TA	109.151	149.62	68.6828	0.45905	-1.12328	0.00128526	0.0317596	Down
BGIBMGA002215-TA	256.384	351.335	161.434	0.459488	-1.1219	0.000421429	0.0149171	Down
BGIBMGA005057-TA	62.2144	85.2124	39.2164	0.460219	-1.11961	0.00365379	0.0674118	Down
BGIBMGA009685-TA	662.639	907.286	417.992	0.460706	-1.11808	0.000212022	0.00929036	Down
BGIBMGA000444-TA	331.468	453.743	209.192	0.461036	-1.11705	0.000268015	0.0107819	Down
BGIBMGA012558-TA	96.0753	131.452	60.6982	0.46175	-1.11482	0.00168963	0.0392041	Down
BGIBMGA006779-TA	322.51	441.26	203.76	0.461768	-1.11476	0.000269294	0.0107965	Down
BGIBMGA001084-TA	288.611	394.865	182.356	0.46182	-1.1146	0.000232701	0.00993784	Down
BGIBMGA012670-TA	146.641	200.497	92.7849	0.462775	-1.11162	0.000785857	0.022759	Down
BGIBMGA007194-TA	350.586	478.957	222.215	0.463957	-1.10794	0.000435026	0.0152156	Down
BGIBMGA007630-TA	63.2174	86.3628	40.0721	0.463997	-1.10781	0.00471724	0.0789803	Down
BGIBMGA011491-TA	218.56	298.391	138.73	0.464927	-1.10492	0.000567114	0.0180177	Down
BGIBMGA002675-TA	395.723	540.228	251.218	0.465022	-1.10463	0.000310672	0.0120457	Down
BGIBMGA011368-TA	175.086	238.928	111.244	0.465597	-1.10285	0.0006702	0.0202164	Down
BGIBMGA011246-TA	83.8418	114.411	53.2722	0.465619	-1.10278	0.00290855	0.0569486	Down
BGIBMGA010309-TA	229.544	313.135	145.952	0.466098	-1.10129	0.000426536	0.0150047	Down
BGIBMGA001251-TA	26.2812	35.8486	16.7137	0.46623	-1.10089	0.0324378	0.260466	Down
BGIBMGA006476-TA	505.278	689.019	321.537	0.466658	-1.09956	0.00157667	0.0370943	Down
BGIBMGA013348-TA	636.92	868.406	405.434	0.466871	-1.0989	0.000293385	0.0116044	Down
BGIBMGA009156-TA	600.165	818.234	382.096	0.466976	-1.09858	0.000218934	0.00955769	Down
BGIBMGA000596-TA	6800.05	9268.54	4331.56	0.467341	-1.09745	0.000227756	0.00979431	Down
BGIBMGA011308-TA	1450.81	1977.12	924.506	0.467602	-1.09665	0.000228509	0.00979431	Down
BGIBMGA003129-TA	357.547	487.088	228.006	0.4681	-1.09511	0.000323606	0.0124652	Down
BGIBMGA011995-TA	61.3342	83.5212	39.1473	0.468711	-1.09323	0.00671812	0.0996056	Down
BGIBMGA000752-TA	88.3334	120.179	56.4882	0.470036	-1.08916	0.00236131	0.0484047	Down
BGIBMGA014211-TA	974.106	1324.89	623.316	0.470465	-1.08784	0.000195796	0.00880857	Down
BGIBMGA009473-TA	275.723	374.983	176.463	0.470589	-1.08746	0.000471254	0.016054	Down
BGIBMGA000028-TA	681.803	927.089	436.517	0.470847	-1.08667	0.000364699	0.0136467	Down
BGIBMGA002881-TA	587.738	799.13	376.345	0.470943	-1.08637	0.000243143	0.0101629	Down
BGIBMGA013116-TA	1633.18	2220.17	1046.19	0.471219	-1.08553	0.00019284	0.00874234	Down
BGIBMGA000798-TA	68.4322	93.0043	43.8602	0.471593	-1.08438	0.00502016	0.0816175	Down
BGIBMGA013930-TA	887.397	1205.98	568.812	0.471659	-1.08418	0.00024199	0.0101507	Down
BGIBMGA000898-TA	146.962	199.72	94.2041	0.471682	-1.08411	0.0010455	0.0276402	Down
BGIBMGA013902-TA	94.759	128.773	60.7449	0.471721	-1.084	0.00288081	0.056688	Down
BGIBMGA007731-TA	597.219	811.477	382.961	0.47193	-1.08335	0.000254634	0.0104031	Down
BGIBMGA003396-TA	124.471	169.1	79.8424	0.472162	-1.08265	0.001477	0.0353132	Down
BGIBMGA010089-TA	51.7382	70.2863	33.1901	0.472213	-1.08249	0.0249806	0.227421	Down
BGIBMGA002348-TA	147.024	199.653	94.3943	0.472793	-1.08072	0.00110052	0.0284177	Down
BGIBMGA003234-TA	42.3583	57.505	27.2115	0.473202	-1.07947	0.0101708	0.130734	Down
BGIBMGA011660-TA	53.4254	72.4898	34.361	0.474011	-1.07701	0.0114293	0.141065	Down
BGIBMGA011412-TA	579.385	785.907	372.863	0.474437	-1.07571	0.000462867	0.015814	Down
BGIBMGA008879-TA	780.4	1058.07	502.735	0.475146	-1.07356	0.000440073	0.0153466	Down
BGIBMGA005845-TA	489.635	663.774	315.496	0.475306	-1.07307	0.0169439	0.177843	Down
BGIBMGA004056-TA	278.199	377.08	179.318	0.475543	-1.07235	0.000617685	0.0192102	Down
BGIBMGA003237-TA	155.108	210.236	99.9806	0.475563	-1.07229	0.000960942	0.0261585	Down
BGIBMGA010561-TA	67.2779	91.1646	43.3913	0.475967	-1.07107	0.00687958	0.101568	Down
BGIBMGA012772-TA	1093.94	1481.64	706.229	0.476652	-1.06899	0.000203754	0.00899493	Down
BGIBMGA005957-TA	290.031	392.761	187.302	0.476884	-1.06829	0.0189036	0.188866	Down
BGIBMGA004834-TA	120.369	162.947	77.7914	0.477405	-1.06672	0.0012715	0.0314857	Down
BGIBMGA013112-TA	880.764	1192.14	569.385	0.477615	-1.06608	0.000224996	0.00975011	Down
BGIBMGA003119-TA	147.578	199.722	95.4335	0.477832	-1.06542	0.00144647	0.034795	Down
BGIBMGA013322-TA	87.3932	118.27	56.5168	0.477865	-1.06533	0.00320231	0.0615684	Down
BGIBMGA005412-TA	309.184	418.312	200.055	0.478244	-1.06418	0.00051359	0.0168626	Down
BGIBMGA010290-TA	43.5792	58.9573	28.201	0.47833	-1.06392	0.0455059	0.314438	Down
BGIBMGA007263-TA	382.377	517.209	247.544	0.478615	-1.06306	0.000390238	0.0140665	Down
BGIBMGA011791-TA	210.937	285.291	136.583	0.478752	-1.06265	0.00106785	0.0280328	Down
BGIBMGA005490-TA	409.788	554.017	265.56	0.479335	-1.06089	0.0309062	0.254873	Down
BGIBMGA008294-TA	308.635	417.245	200.024	0.479392	-1.06072	0.000721826	0.0212704	Down
BGIBMGA012333-TA	94.0969	127.199	60.995	0.479525	-1.06032	0.00262515	0.0525343	Down
BGIBMGA000412-TA	190.998	258.154	123.842	0.479723	-1.05973	0.00104586	0.0276402	Down
BGIBMGA012127-TA	419.456	566.837	272.074	0.479985	-1.05894	0.000427725	0.0150047	Down
BGIBMGA003138-TA	470.281	635.377	305.184	0.480319	-1.05793	0.000519645	0.0170141	Down
BGIBMGA014193-TA	76.4828	103.329	49.6369	0.480379	-1.05776	0.0048263	0.0796742	Down
BGIBMGA004557-TA	24.143	32.6161	15.6698	0.480432	-1.0576	0.0452033	0.31318	Down
BGIBMGA002799-TA	29.8525	40.3272	19.3777	0.480512	-1.05736	0.0320533	0.259427	Down
BGIBMGA009209-TA	519.98	702.415	337.545	0.480549	-1.05724	0.000496728	0.0166333	Down
BGIBMGA001643-TA	60.074	81.1416	39.0064	0.48072	-1.05673	0.00826542	0.11408	Down
BGIBMGA014459-TA	61.5014	83.0442	39.9585	0.481172	-1.05538	0.00830792	0.114399	Down
BGIBMGA006875-TA	160.7	216.936	104.465	0.481548	-1.05425	0.00122008	0.030533	Down
BGIBMGA006497-TA	6840.88	9234.05	4447.71	0.481664	-1.0539	0.000367585	0.0137112	Down
BGIBMGA004042-TA	41.0084	55.3474	26.6694	0.481855	-1.05333	0.0155968	0.171759	Down
BGIBMGA007083-TA	100.397	135.48	65.3149	0.482102	-1.05259	0.00304613	0.0592487	Down
BGIBMGA008116-TA	88.1805	118.99	57.3709	0.482149	-1.05245	0.00464412	0.0785369	Down
BGIBMGA001174-TA	52.9944	71.5082	34.4807	0.482193	-1.05232	0.0102253	0.131007	Down
BGIBMGA000086-TA	154.731	208.756	100.706	0.482409	-1.05167	0.00138544	0.0334634	Down
BGIBMGA007854-TA	56.2685	75.9109	36.626	0.482486	-1.05144	0.0105615	0.134291	Down
BGIBMGA012526-TA	1745.72	2354.75	1136.69	0.482723	-1.05073	0.0323246	0.260466	Down
BGIBMGA010038-TA	25.7078	34.6633	16.7523	0.483286	-1.04905	0.0432823	0.305856	Down
BGIBMGA011314-TA	346.461	467.099	225.824	0.48346	-1.04853	0.000823331	0.0235546	Down
BGIBMGA005035-TA	1959.01	2640.78	1277.23	0.483656	-1.04795	0.000240428	0.0101507	Down
BGIBMGA006246-TA	396.031	533.838	258.225	0.483715	-1.04777	0.000998035	0.0267969	Down
BGIBMGA012125-TA	222.318	299.638	144.999	0.483916	-1.04717	0.000678975	0.020416	Down
BGIBMGA001683-TA	4309.16	5806.21	2812.11	0.484329	-1.04594	0.00030052	0.0118469	Down
BGIBMGA013996-TA	957.986	1290.8	625.176	0.484334	-1.04593	0.000336594	0.012782	Down
BGIBMGA006158-TA	1528.28	2058.23	998.336	0.485046	-1.04381	0.000372906	0.0138221	Down
BGIBMGA012303-TA	60.5044	81.47	39.5387	0.485316	-1.043	0.0119387	0.14433	Down
BGIBMGA003569-TA	4586.08	6173.29	2998.86	0.48578	-1.04163	0.00741401	0.106488	Down
BGIBMGA001250-TA	27.2478	36.667	17.8286	0.486231	-1.04029	0.0398415	0.293141	Down
BGIBMGA000114-TA	90.8211	122.184	59.4587	0.486634	-1.03909	0.00458166	0.0778155	Down
BGIBMGA013062-TA	24.4674	32.9123	16.0226	0.486828	-1.03852	0.0499607	0.331394	Down
BGIBMGA008336-TA	83.9857	112.92	55.0516	0.487528	-1.03644	0.00576478	0.0896431	Down
BGIBMGA014622-TA	158.03	212.409	103.652	0.487984	-1.03509	0.0021481	0.0460358	Down
BGIBMGA009132-TA	3348.03	4499.57	2196.49	0.488156	-1.03458	0.000254801	0.0104031	Down
BGIBMGA010988-TA	562.751	756.096	369.406	0.488571	-1.03336	0.0115845	0.142036	Down
BGIBMGA012753-TA	9837.64	13214.7	6460.62	0.488897	-1.0324	0.0157665	0.172705	Down
BGIBMGA007269-TA	389.871	523.649	256.092	0.489053	-1.03194	0.000877055	0.0243448	Down
BGIBMGA014507-TA	2213.53	2972.71	1454.35	0.489234	-1.0314	0.000539814	0.0173847	Down
BGIBMGA012142-TA	635.989	853.787	418.19	0.489806	-1.02972	0.00771053	0.109367	Down
BGIBMGA010186-TA	44.4845	59.7065	29.2626	0.490108	-1.02883	0.0158519	0.172846	Down
BGIBMGA001558-TA	544.025	729.623	358.427	0.49125	-1.02547	0.000521952	0.0170423	Down
BGIBMGA001277-TA	199.235	267.111	131.359	0.491778	-1.02392	0.00195506	0.043562	Down
BGIBMGA005656-TA	2323.1	3112.75	1533.44	0.49263	-1.02142	0.000387067	0.0140645	Down
BGIBMGA012559-TA	251.45	336.851	166.048	0.492941	-1.02051	0.00115349	0.0292391	Down
BGIBMGA010666-TA	1833.09	2455.48	1210.7	0.493059	-1.02017	0.000379307	0.0138793	Down
BGIBMGA003701-TA	161.865	216.673	107.057	0.494096	-1.01714	0.00217081	0.0461279	Down
BGIBMGA006144-TA	612.828	820.276	405.38	0.494199	-1.01684	0.000652871	0.0199363	Down
BGIBMGA006085-TA	888.861	1189.6	588.126	0.494391	-1.01627	0.000630977	0.0194694	Down
BGIBMGA004889-TA	723.234	967.888	478.58	0.494459	-1.01608	0.000458528	0.0157113	Down
BGIBMGA010635-TA	1098.75	1470.31	727.186	0.494581	-1.01572	0.000689916	0.0206397	Down
BGIBMGA009962-TA	127.312	170.364	84.2607	0.494594	-1.01568	0.0035964	0.066968	Down
BGIBMGA008312-TA	1552.83	2077.8	1027.86	0.494687	-1.01541	0.000450702	0.0155646	Down
BGIBMGA006866-TA	413.169	552.798	273.539	0.494827	-1.015	0.000574848	0.0181327	Down
BGIBMGA011044-TA	116.901	156.402	77.4011	0.494887	-1.01483	0.0033207	0.0627261	Down
BGIBMGA003972-TA	697.916	933.652	462.18	0.495023	-1.01443	0.000491257	0.0165441	Down
BGIBMGA001406-TA	957.345	1280.44	634.253	0.495342	-1.0135	0.000708816	0.020992	Down
BGIBMGA011297-TA	134.525	179.823	89.2265	0.496191	-1.01103	0.00322535	0.0616163	Down
BGIBMGA005701-TA	411.621	550.142	273.101	0.496418	-1.01037	0.0287997	0.245099	Down
BGIBMGA009000-TA	1554.99	2077.93	1032.04	0.49667	-1.00964	0.00903005	0.120978	Down
BGIBMGA003196-TA	6439.9	8598.23	4281.57	0.49796	-1.0059	0.000694486	0.0207238	Down
BGIBMGA005449-TA	797.908	1065.2	530.62	0.498144	-1.00537	0.000770363	0.0224759	Down
BGIBMGA003374-TA	35.6218	47.5196	23.724	0.499246	-1.00218	0.0247904	0.226044	Down
BGIBMGA014607-TA	153.041	204.106	101.977	0.499627	-1.00108	0.00244168	0.0496208	Down
BGIBMGA009668-TA	338.462	451.287	225.637	0.499986	-1.00004	0.00116013	0.0293442	Down
BGIBMGA005586-TA	184.118	122.61	245.626	2.00332	1.00239	0.00199878	0.0442454	Up
BGIBMGA008012-TA	34.1135	22.6998	45.5272	2.00562	1.00405	0.0334909	0.264491	Up
BGIBMGA012057-TA	218.742	145.475	292.01	2.00729	1.00525	0.00136704	0.0332195	Up
BGIBMGA000130-TA	78.069	51.8894	104.249	2.00905	1.00652	0.00517059	0.0830323	Up
BGIBMGA010384-TA	107.588	71.4576	143.718	2.01124	1.00808	0.0183314	0.185311	Up
BGIBMGA010279-TA	49.0807	32.5961	65.5652	2.01144	1.00823	0.0140609	0.161064	Up
BGIBMGA006672-TA	165.179	109.585	220.774	2.01464	1.01052	0.00258486	0.0518159	Up
BGIBMGA010489-TA	273.924	181.67	366.178	2.01562	1.01123	0.00129111	0.0318137	Up
BGIBMGA006891-TA	783.782	518.678	1048.89	2.02223	1.01595	0.0006612	0.0200473	Up
BGIBMGA011602-TA	33.7447	22.313	45.1764	2.02467	1.01769	0.0301703	0.251498	Up
BGIBMGA006014-TA	87.2368	57.4747	116.999	2.03566	1.02549	0.0042518	0.0741361	Up
BGIBMGA012068-TA	586.956	386.558	787.354	2.03683	1.02633	0.00801143	0.112018	Up
BGIBMGA007193-TA	63.2666	41.6542	84.8789	2.0377	1.02694	0.00763133	0.108374	Up
BGIBMGA014450-TA	36.5945	24.076	49.113	2.03991	1.02851	0.0211369	0.201407	Up
BGIBMGA000301-TA	28.8599	18.9665	38.7533	2.04326	1.03087	0.0364857	0.279549	Up
BGIBMGA008167-TA	1055.17	692.1	1418.23	2.04917	1.03504	0.00385189	0.0696031	Up
BGIBMGA006910-TA	54.6751	35.8511	73.4992	2.05012	1.03571	0.0103433	0.131944	Up
BGIBMGA005342-TA	135.18	88.6344	181.725	2.05028	1.03582	0.00193538	0.0432872	Up
BGIBMGA008897-TA	95.8608	62.8313	128.89	2.05137	1.03659	0.0468183	0.319726	Up
BGIBMGA011989-TA	61.3149	40.1624	82.4675	2.05335	1.03798	0.00701079	0.102526	Up
BGIBMGA002435-TA	225.849	147.646	304.051	2.05932	1.04217	0.00108903	0.0283365	Up
BGIBMGA011216-TA	354.227	231.533	476.921	2.05984	1.04253	0.000534291	0.0172539	Up
BGIBMGA005869-TA	23.8884	15.6052	32.1716	2.06159	1.04376	0.0457646	0.31527	Up
BGIBMGA001348-TA	55.2836	36.1035	74.4637	2.06251	1.0444	0.00885175	0.119241	Up
BGIBMGA004292-TA	91762.9	59923.3	123602	2.06268	1.04452	0.0360428	0.278399	Up
BGIBMGA004113-TA	74.4684	48.6292	100.308	2.06271	1.04454	0.00519921	0.0833783	Up
BGIBMGA004169-TA	179.021	116.822	241.221	2.06487	1.04605	0.00157383	0.0370943	Up
BGIBMGA006210-TA	24.1864	15.7673	32.6054	2.06791	1.04817	0.0448238	0.311482	Up
BGIBMGA004594-TA	72.8361	47.4812	98.1911	2.068	1.04824	0.005351	0.0853481	Up
BGIBMGA012796-TA	31.3579	20.4238	42.292	2.07072	1.05013	0.0303003	0.252224	Up
BGIBMGA007298-TA	70.4921	45.8791	95.1051	2.07295	1.05169	0.00613833	0.0938424	Up
BGIBMGA005356-TA	76.0312	49.4699	102.593	2.07384	1.0523	0.00546281	0.0864298	Up
BGIBMGA011334-TA	1371.33	890.439	1852.22	2.08012	1.05667	0.00211415	0.0457948	Up
BGIBMGA011013-TA	243.043	157.813	328.274	2.08015	1.05668	0.000733101	0.0214418	Up
BGIBMGA011223-TA	427.449	277.391	577.506	2.08192	1.05792	0.0320899	0.259427	Up
BGIBMGA004206-TA	45.144	29.2881	60.9998	2.08275	1.05849	0.0138053	0.15922	Up
BGIBMGA012181-TA	25.0783	16.2563	33.9003	2.08537	1.0603	0.0347565	0.271128	Up
BGIBMGA004064-TA	223.885	144.904	302.866	2.09011	1.06358	0.000884472	0.0244725	Up
BGIBMGA000577-TA	101.795	65.8738	137.716	2.09061	1.06392	0.0030058	0.0585609	Up
BGIBMGA009756-TA	85.1772	55.1031	115.251	2.09156	1.06458	0.0380171	0.285965	Up
BGIBMGA009407-TA	93.0634	60.1465	125.98	2.09456	1.06665	0.00252646	0.0509921	Up
BGIBMGA001987-TA	41.342	26.712	55.972	2.09539	1.06722	0.0185698	0.186683	Up
BGIBMGA013774-TA	160.393	103.629	217.157	2.09552	1.06731	0.0166525	0.176969	Up
BGIBMGA002034-TA	100.095	64.613	135.577	2.09829	1.06922	0.0271375	0.237821	Up
BGIBMGA011880-TA	206.746	133.408	280.083	2.09944	1.07001	0.00204817	0.0448733	Up
BGIBMGA007860-TA	26.8112	17.3005	36.322	2.09948	1.07003	0.0296188	0.249033	Up
BGIBMGA001559-TA	70.9162	45.7355	96.0969	2.10115	1.07118	0.0047109	0.0789803	Up
BGIBMGA008556-TA	147.605	94.8806	200.328	2.11137	1.07818	0.0014641	0.0350869	Up
BGIBMGA004337-TA	593.555	381.321	805.789	2.11315	1.0794	0.000249285	0.0103099	Up
BGIBMGA008144-TA	22.7298	14.5769	30.8828	2.1186	1.08311	0.0398179	0.293141	Up
BGIBMGA007132-TA	51.4694	32.992	69.9468	2.12011	1.08414	0.00934528	0.123489	Up
BGIBMGA011251-TA	62.3284	39.9351	84.7217	2.12149	1.08508	0.00575333	0.0895833	Up
BGIBMGA001992-TA	21.9664	14.0734	29.8593	2.12168	1.08521	0.0393834	0.291407	Up
BGIBMGA003683-TA	36.6205	23.461	49.78	2.12182	1.08531	0.0141251	0.161486	Up
BGIBMGA002707-TA	241.562	154.706	328.418	2.12285	1.086	0.000731283	0.0214418	Up
BGIBMGA012053-TA	122.455	78.3832	166.528	2.12453	1.08714	0.00209688	0.0455173	Up
BGIBMGA001129-TA	41.1159	26.3161	55.9157	2.12477	1.08731	0.0262974	0.234021	Up
BGIBMGA005834-TA	672.952	430.046	915.857	2.12967	1.09063	0.000245841	0.0102033	Up
BGIBMGA002718-TA	177.523	113.4	241.645	2.1309	1.09146	0.000908777	0.0249691	Up
BGIBMGA010615-TA	29.6193	18.92	40.3185	2.13101	1.09153	0.0275028	0.238637	Up
BGIBMGA002934-TA	28.2275	18.0258	38.4292	2.1319	1.09214	0.0275497	0.238706	Up
BGIBMGA010545-TA	150.768	96.2405	205.296	2.13316	1.09299	0.00512463	0.0825191	Up
BGIBMGA001436-TA	31.0658	19.8207	42.3109	2.13468	1.09402	0.0225901	0.21049	Up
BGIBMGA003852-TA	159.468	101.561	217.374	2.14032	1.09783	0.00482785	0.0796742	Up
BGIBMGA000529-TA	23.4227	14.9143	31.931	2.14096	1.09826	0.0411121	0.297841	Up
BGIBMGA004407-TA	34.8446	22.1725	47.5167	2.14305	1.09967	0.015053	0.168339	Up
BGIBMGA014172-TA	32.5548	20.7069	44.4027	2.14434	1.10053	0.0154621	0.171136	Up
BGIBMGA012052-TA	41.8874	26.6296	57.1452	2.14593	1.1016	0.0094303	0.123804	Up
BGIBMGA002397-TA	33.8933	21.524	46.2627	2.14936	1.10391	0.0187894	0.188166	Up
BGIBMGA003456-TA	136.082	86.3298	185.834	2.15261	1.10609	0.00109944	0.0284177	Up
BGIBMGA005629-TA	50.8964	32.2867	69.5061	2.15278	1.1062	0.0437192	0.307837	Up
BGIBMGA009155-TA	28.3839	17.9914	38.7764	2.15528	1.10787	0.0239842	0.221034	Up
BGIBMGA000591-TA	312.976	198.337	427.614	2.156	1.10836	0.00366999	0.0674852	Up
BGIBMGA003616-TA	402.19	254.865	549.514	2.1561	1.10843	0.000392122	0.0140813	Up
BGIBMGA003268-TA	26.2847	16.6534	35.916	2.15667	1.10881	0.0247963	0.226044	Up
BGIBMGA000189-TA	72.0908	45.6425	98.5392	2.15894	1.11032	0.0445217	0.311017	Up
BGIBMGA008785-TA	34.9669	22.1336	47.8002	2.15962	1.11078	0.0179717	0.182929	Up
BGIBMGA013988-TA	43.2198	27.347	59.0926	2.16084	1.11159	0.00971967	0.126872	Up
BGIBMGA007073-TA	32.1895	20.36	44.0189	2.16203	1.11238	0.0178138	0.182286	Up
BGIBMGA010277-TA	441.963	279.473	604.452	2.16282	1.11292	0.00625697	0.0949345	Up
BGIBMGA003987-TA	309.738	195.171	424.305	2.17401	1.12036	0.00028765	0.0114545	Up
BGIBMGA005721-TA	24.4269	15.386	33.4678	2.17521	1.12116	0.0336696	0.265106	Up
BGIBMGA008080-TA	445.282	280.31	610.254	2.17707	1.12239	0.03592	0.278024	Up
BGIBMGA006136-TA	84.8821	53.4013	116.363	2.17903	1.12369	0.0023364	0.0482296	Up
BGIBMGA005275-TA	19.8277	12.4684	27.1869	2.18046	1.12463	0.0477055	0.324656	Up
BGIBMGA006820-TA	68.4687	43.0519	93.8854	2.18075	1.12482	0.00415417	0.0730824	Up
BGIBMGA001015-TA	175.071	110.039	240.103	2.18198	1.12564	0.0219992	0.206289	Up
BGIBMGA008775-TA	21.1464	13.2749	29.0179	2.18593	1.12824	0.0350312	0.27237	Up
BGIBMGA011524-TA	3216.76	2016.92	4416.6	2.18978	1.13078	0.000123641	0.0061492	Up
BGIBMGA003633-TA	31.7417	19.9004	43.583	2.19005	1.13097	0.0149555	0.167673	Up
BGIBMGA013262-TA	27.4646	17.1928	37.7363	2.19488	1.13414	0.0413637	0.298746	Up
BGIBMGA013259-TA	103.409	64.4906	142.327	2.20694	1.14205	0.00135443	0.0331217	Up
BGIBMGA009097-TA	30.3697	18.9319	41.8074	2.2083	1.14294	0.0163278	0.175278	Up
BGIBMGA012502-TA	38.8759	24.2236	53.5281	2.20975	1.14388	0.0115689	0.142036	Up
BGIBMGA005183-TA	126.867	78.9814	174.753	2.21259	1.14574	0.0281161	0.241502	Up
BGIBMGA011905-TA	30.8833	19.2176	42.549	2.21406	1.14669	0.0200424	0.194608	Up
BGIBMGA001795-TA	225.061	139.993	310.129	2.21532	1.14751	0.00105472	0.0278121	Up
BGIBMGA004420-TA	895.746	556.425	1235.07	2.21965	1.15033	0.000131986	0.00645527	Up
BGIBMGA004024-TA	115.886	71.9545	159.817	2.22109	1.15127	0.00123142	0.0306865	Up
BGIBMGA000387-TA	6010.72	3729.49	8291.95	2.22334	1.15273	6.38802e-05	0.0035855	Up
BGIBMGA003690-TA	36.4773	22.6001	50.3546	2.22807	1.15579	0.0110954	0.138636	Up
BGIBMGA003312-TA	38.8404	24.0402	53.6405	2.23129	1.15788	0.00864525	0.117398	Up
BGIBMGA001497-TA	88.3543	54.6501	122.059	2.23345	1.15928	0.0320418	0.259427	Up
BGIBMGA011755-TA	453.185	279.987	626.382	2.23718	1.16168	0.0128084	0.151123	Up
BGIBMGA002803-TA	18.6433	11.4202	25.8664	2.26497	1.17949	0.037569	0.284045	Up
BGIBMGA009749-TA	146.244	89.5791	202.91	2.26515	1.1796	0.000425718	0.0150047	Up
BGIBMGA009412-TA	20.3152	12.442	28.1883	2.26557	1.17987	0.0289101	0.245315	Up
BGIBMGA011506-TA	65.9687	40.3179	91.6194	2.27243	1.18423	0.0079295	0.111422	Up
BGIBMGA002776-TA	71.3004	43.5568	99.044	2.2739	1.18517	0.00174019	0.0401472	Up
BGIBMGA008776-TA	73.0885	44.646	101.531	2.27413	1.18531	0.02436	0.223449	Up
BGIBMGA007805-TA	23.4353	14.2938	32.5768	2.27908	1.18845	0.0286343	0.24422	Up
BGIBMGA008052-TA	132.725	80.8001	184.649	2.28526	1.19236	0.000478992	0.0162238	Up
BGIBMGA009253-TA	77.0702	46.8955	107.245	2.2869	1.19339	0.0053741	0.0856008	Up
BGIBMGA004381-TA	220.233	133.974	306.493	2.2877	1.1939	0.000241201	0.0101507	Up
BGIBMGA005269-TA	115.739	70.2566	161.221	2.29474	1.19833	0.000507643	0.0168078	Up
BGIBMGA009237-TA	88.8036	53.8982	123.709	2.29523	1.19864	0.000939005	0.0257397	Up
BGIBMGA009891-TA	257.698	156.108	359.289	2.30155	1.20261	0.00162196	0.0379327	Up
BGIBMGA008138-TA	234.39	141.92	326.859	2.30312	1.20359	0.0100909	0.12999	Up
BGIBMGA014309-TA	40.0932	24.2301	55.9563	2.30937	1.2075	0.0300139	0.250789	Up
BGIBMGA001034-TA	36.5017	22.0514	50.952	2.31061	1.20827	0.00862548	0.117265	Up
BGIBMGA006979-TA	39.4676	23.8223	55.1128	2.3135	1.21007	0.0422709	0.301785	Up
BGIBMGA010998-TA	459.499	277.259	641.739	2.31458	1.21075	0.0124005	0.14809	Up
BGIBMGA001926-TA	1101.9	664.469	1539.33	2.31664	1.21203	2.82653e-05	0.0019563	Up
BGIBMGA005323-TA	1001.84	603.792	1399.89	2.31851	1.2132	0.0167354	0.177233	Up
BGIBMGA001773-TA	24.9878	15.046	34.9297	2.32153	1.21508	0.0195965	0.193131	Up
BGIBMGA011644-TA	38.6775	23.287	54.0681	2.32182	1.21526	0.00804155	0.112305	Up
BGIBMGA005036-TA	557.809	335.764	779.854	2.32262	1.21576	4.80086e-05	0.00291689	Up
BGIBMGA006857-TA	2463.34	1482.26	3444.42	2.32376	1.21646	0.00339985	0.0638121	Up
BGIBMGA012366-TA	101.239	60.6963	141.782	2.33593	1.22399	0.000643296	0.0197462	Up
BGIBMGA010893-TA	26.7224	16.0105	37.4344	2.33811	1.22534	0.026626	0.235263	Up
BGIBMGA013849-TA	695.786	416.714	974.858	2.33939	1.22613	0.000289415	0.011486	Up
BGIBMGA002407-TA	86.6265	51.8456	121.407	2.34171	1.22756	0.00156987	0.0370943	Up
BGIBMGA005454-TA	15.4605	9.23742	21.6835	2.34735	1.23104	0.0418334	0.300704	Up
BGIBMGA013535-TA	26.0596	15.5534	36.5659	2.35099	1.23327	0.0150352	0.168299	Up
BGIBMGA002427-TA	645.616	384.794	906.439	2.35565	1.23613	0.00363514	0.0673701	Up
BGIBMGA007679-TA	34.9951	20.853	49.1371	2.35635	1.23656	0.00737631	0.106289	Up
BGIBMGA003800-TA	15.9401	9.48721	22.393	2.36033	1.23899	0.0406212	0.296472	Up
BGIBMGA006904-TA	21.8017	12.9733	30.6302	2.36102	1.23941	0.0210232	0.201126	Up
BGIBMGA001528-TA	74.8422	44.5013	105.183	2.36359	1.24098	0.00493607	0.0806955	Up
BGIBMGA000854-TA	113.433	67.2754	159.591	2.37221	1.24623	0.000376516	0.0138687	Up
BGIBMGA013986-TA	87.4234	51.7619	123.085	2.3779	1.24969	0.0342884	0.268543	Up
BGIBMGA003393-TA	81.2573	48.1018	114.413	2.37856	1.25009	0.000621001	0.0192625	Up
BGIBMGA010449-TA	275.026	162.735	387.317	2.38005	1.25099	0.00159256	0.0373934	Up
BGIBMGA001572-TA	78.3311	46.3053	110.357	2.38324	1.25293	0.00107232	0.0280877	Up
BGIBMGA012701-TA	343.238	202.875	483.601	2.38374	1.25322	0.00470594	0.0789803	Up
BGIBMGA001758-TA	17.4037	10.2458	24.5615	2.39722	1.26136	0.0311074	0.255871	Up
BGIBMGA013365-TA	134.553	79.1343	189.972	2.40063	1.26341	0.0494288	0.330612	Up
BGIBMGA011222-TA	238.098	139.821	336.375	2.40575	1.26649	0.0460744	0.316849	Up
BGIBMGA011032-TA	38.5138	22.6067	54.4208	2.40729	1.26741	0.0178735	0.182402	Up
BGIBMGA009276-TA	158.003	92.3773	223.629	2.42082	1.2755	0.000167996	0.00788913	Up
BGIBMGA008337-TA	55.3652	32.341	78.3893	2.42383	1.27729	0.0021284	0.0457948	Up
BGIBMGA001569-TA	2750.93	1606.42	3895.45	2.42493	1.27794	0.039246	0.290574	Up
BGIBMGA001041-TA	186.455	108.844	264.066	2.42609	1.27863	0.000104712	0.00538971	Up
BGIBMGA008504-TA	240.431	139.885	340.978	2.43757	1.28544	4.93814e-05	0.00296969	Up
BGIBMGA004245-TA	48.1475	27.9979	68.297	2.43936	1.2865	0.00272054	0.0538942	Up
BGIBMGA010830-TA	20.0281	11.6355	28.4207	2.44259	1.28841	0.019251	0.190684	Up
BGIBMGA013393-TA	720.506	418.523	1022.49	2.44309	1.2887	0.0395761	0.291974	Up
BGIBMGA013885-TA	214.905	124.796	305.015	2.44411	1.28931	0.00226444	0.0473244	Up
BGIBMGA001632-TA	24.6268	14.2993	34.9542	2.44446	1.28952	0.0115771	0.142036	Up
BGIBMGA008006-TA	413.695	240.034	587.356	2.44697	1.291	0.0489164	0.328909	Up
BGIBMGA014178-TA	737.015	424.973	1049.06	2.46852	1.30365	0.00703756	0.102663	Up
BGIBMGA000906-TA	28.207	16.2642	40.1497	2.46859	1.30369	0.00760962	0.108256	Up
BGIBMGA013718-TA	19.4629	11.2143	27.7115	2.47108	1.30514	0.0197707	0.193875	Up
BGIBMGA003931-TA	28.3656	16.3385	40.3926	2.47224	1.30582	0.00824455	0.11395	Up
BGIBMGA008250-TA	26.3989	15.2039	37.5939	2.47264	1.30605	0.0189074	0.188866	Up
BGIBMGA004323-TA	59.501	34.2341	84.768	2.47613	1.30809	0.001003	0.026869	Up
BGIBMGA001341-TA	164.425	94.6009	234.249	2.47619	1.30812	8.79156e-05	0.00462616	Up
BGIBMGA002800-TA	58.186	33.4611	82.9108	2.47783	1.30908	0.00367875	0.0674852	Up
BGIBMGA007070-TA	697.099	399.656	994.542	2.4885	1.31527	9.9198e-06	0.000910666	Up
BGIBMGA003089-TA	267.154	153.132	381.177	2.4892	1.31568	0.000347303	0.0130701	Up
BGIBMGA012405-TA	54.8696	31.3806	78.3585	2.49704	1.32022	0.00117148	0.0295679	Up
BGIBMGA011954-TA	102.885	58.8085	146.961	2.49897	1.32133	0.000251365	0.0103596	Up
BGIBMGA005056-TA	21.8094	12.4645	31.1543	2.49944	1.32161	0.0139436	0.160033	Up
BGIBMGA007651-TA	166.479	94.9543	238.004	2.50651	1.32568	0.00700317	0.102526	Up
BGIBMGA004406-TA	4910.77	2798.01	7023.52	2.51018	1.32779	0.00221213	0.0465614	Up
BGIBMGA006721-TA	124.356	70.8454	177.866	2.51063	1.32805	0.000613341	0.0191255	Up
BGIBMGA007461-TA	14.9664	8.51871	21.4141	2.51377	1.32985	0.0389134	0.288793	Up
BGIBMGA013202-TA	50.5099	28.6862	72.3336	2.52154	1.33431	0.00122809	0.0306684	Up
BGIBMGA011630-TA	952.662	540.824	1364.5	2.523	1.33514	6.60044e-06	0.000670684	Up
BGIBMGA009401-TA	326.965	185.517	468.413	2.52491	1.33623	1.60385e-05	0.0012603	Up
BGIBMGA013619-TA	618.822	350.925	886.719	2.5268	1.33731	1.24247e-05	0.00105181	Up
BGIBMGA005184-TA	27.7841	15.7235	39.8447	2.53409	1.34147	0.00662736	0.0988818	Up
BGIBMGA009802-TA	55.0453	31.1267	78.964	2.53686	1.34304	0.0011433	0.0290604	Up
BGIBMGA001590-TA	41.5862	23.449	59.7235	2.54696	1.34877	0.0143816	0.162882	Up
BGIBMGA001936-TA	63.9062	36.0305	91.7819	2.54734	1.34899	0.000545245	0.0175117	Up
BGIBMGA012371-TA	434.47	244.538	624.403	2.5534	1.35242	1.5442e-05	0.00122157	Up
BGIBMGA009400-TA	42.6695	23.9724	61.3666	2.55988	1.35608	0.00164719	0.0383704	Up
BGIBMGA000809-TA	228.759	128.493	329.025	2.56066	1.35651	2.27321e-05	0.0016239	Up
BGIBMGA002464-TA	706.99	395.719	1018.26	2.57319	1.36356	0.000102324	0.00528989	Up
BGIBMGA013608-TA	19.0235	10.6072	27.4398	2.5869	1.37122	0.0165961	0.176711	Up
BGIBMGA010128-TA	72.868	40.4508	105.285	2.6028	1.38006	0.000240127	0.0101507	Up
BGIBMGA012120-TA	42.8506	23.7745	61.9266	2.60474	1.38114	0.0021682	0.0461279	Up
BGIBMGA013616-TA	3683.34	2042.28	5324.4	2.60709	1.38244	2.34585e-06	0.000282148	Up
BGIBMGA013875-TA	19.9863	11.0484	28.9242	2.61796	1.38844	0.0363477	0.279549	Up
BGIBMGA002333-TA	14.1938	7.84375	20.5438	2.61913	1.38909	0.0367827	0.280438	Up
BGIBMGA014405-TA	48.731	26.8739	70.5882	2.62664	1.39322	0.000966537	0.0262186	Up
BGIBMGA006816-TA	223.606	123.169	324.044	2.63088	1.39555	0.0083777	0.115091	Up
BGIBMGA013336-TA	24.802	13.6508	35.9531	2.63377	1.39713	0.0213416	0.202702	Up
BGIBMGA005683-TA	86.5098	47.6128	125.407	2.63389	1.39719	0.000141987	0.00683103	Up
BGIBMGA000418-TA	75.9798	41.812	110.148	2.63435	1.39745	0.000196622	0.00881208	Up
BGIBMGA013617-TA	763.9	419.6	1108.2	2.64108	1.40113	0.000388936	0.0140645	Up
BGIBMGA006914-TA	27.8048	15.2558	40.3538	2.64514	1.40334	0.00467633	0.0787427	Up
BGIBMGA013068-TA	50.9531	27.9062	73.9999	2.65174	1.40694	0.024986	0.227421	Up
BGIBMGA005055-TA	28.3727	15.5335	41.212	2.65311	1.40769	0.00398582	0.0713538	Up
BGIBMGA007071-TA	146.612	80.1093	213.115	2.6603	1.41159	3.677e-05	0.00230536	Up
BGIBMGA006367-TA	43.5316	23.7825	63.2808	2.66081	1.41187	0.000946086	0.0258137	Up
BGIBMGA000073-TA	130.222	71.1405	189.304	2.66099	1.41196	2.83187e-05	0.0019563	Up
BGIBMGA006927-TA	143.066	78.023	208.11	2.66729	1.41537	3.07074e-05	0.00208016	Up
BGIBMGA000808-TA	145.323	79.2406	211.406	2.6679	1.4157	0.000198463	0.0088609	Up
BGIBMGA002635-TA	1253	683.093	1822.91	2.66862	1.41609	4.79495e-05	0.00291689	Up
BGIBMGA005988-TA	33.8793	18.4683	49.2903	2.66891	1.41625	0.0405354	0.296263	Up
BGIBMGA012138-TA	27.0244	14.6487	39.4001	2.68967	1.42743	0.00399538	0.0713538	Up
BGIBMGA003454-TA	425.331	230.416	620.245	2.69184	1.42859	3.18971e-06	0.000368599	Up
BGIBMGA009890-TA	20.8593	11.2821	30.4366	2.69779	1.43178	0.00899059	0.120697	Up
BGIBMGA007176-TA	18.596	10.0559	27.136	2.69852	1.43217	0.0125252	0.149277	Up
BGIBMGA007344-TA	52.2595	28.2556	76.2634	2.69906	1.43245	0.000586181	0.0183271	Up
BGIBMGA011924-TA	14.9994	8.10947	21.8893	2.69923	1.43255	0.0262923	0.234021	Up
BGIBMGA006544-TA	42.7669	23.0637	62.4702	2.70859	1.43754	0.00111666	0.0285814	Up
BGIBMGA001990-TA	47.1803	25.4379	68.9228	2.70946	1.438	0.00474061	0.0792449	Up
BGIBMGA013909-TA	206.211	111.146	301.277	2.71064	1.43864	1.03808e-05	0.000941222	Up
BGIBMGA004366-TA	32.0487	17.2327	46.8647	2.71952	1.44335	0.00217979	0.0461279	Up
BGIBMGA001269-TA	131.413	70.5394	192.287	2.72595	1.44676	2.63736e-05	0.00186147	Up
BGIBMGA004574-TA	15.31	8.21711	22.4029	2.72638	1.44698	0.0192512	0.190684	Up
BGIBMGA002661-TA	105.069	56.3442	153.794	2.72954	1.44866	0.00323416	0.0616846	Up
BGIBMGA011667-TA	55.891	29.9271	81.855	2.73515	1.45162	0.000394233	0.0140813	Up
BGIBMGA001268-TA	371.749	198.486	545.012	2.74585	1.45725	0.00380197	0.0690506	Up
BGIBMGA003706-TA	27.5362	14.6966	40.3758	2.74729	1.45801	0.0035581	0.0664649	Up
BGIBMGA002465-TA	302.407	161.323	443.491	2.74909	1.45895	0.00124028	0.0307771	Up
BGIBMGA009793-TA	17.0234	9.07147	24.9754	2.75318	1.4611	0.0216243	0.204727	Up
BGIBMGA007492-TA	11.5893	6.1699	17.0087	2.75673	1.46296	0.043104	0.30547	Up
BGIBMGA000197-TA	31.0421	16.5258	45.5583	2.75679	1.46299	0.00217826	0.0461279	Up
BGIBMGA004703-TA	18.0648	9.60281	26.5268	2.7624	1.46592	0.0116396	0.142263	Up
BGIBMGA013829-TA	142	75.1854	208.814	2.77733	1.4737	0.000262629	0.0106378	Up
BGIBMGA013894-TA	52.5298	27.695	77.3645	2.79344	1.48204	0.000380335	0.0138793	Up
BGIBMGA003542-TA	81.001	42.6467	119.355	2.7987	1.48476	7.77086e-05	0.00424821	Up
BGIBMGA007843-TA	28.3423	14.9144	41.7701	2.80065	1.48576	0.00570987	0.0891421	Up
BGIBMGA007362-TA	1579.4	829.557	2329.25	2.80782	1.48945	7.80429e-05	0.00424821	Up
BGIBMGA001349-TA	22.1249	11.6156	32.6343	2.80952	1.49032	0.00545979	0.0864298	Up
BGIBMGA007659-TA	23.4807	12.2905	34.6709	2.82096	1.49619	0.00444463	0.0760067	Up
BGIBMGA011590-TA	13.7592	7.20074	20.3178	2.82162	1.49652	0.0224752	0.209584	Up
BGIBMGA010057-TA	1310.41	684.978	1935.85	2.82615	1.49884	0.0122739	0.147474	Up
BGIBMGA003094-TA	26.0151	13.5964	38.4337	2.82675	1.49914	0.0167746	0.177329	Up
BGIBMGA000877-TA	1371.84	714.905	2028.78	2.83783	1.50479	0.000303158	0.011882	Up
BGIBMGA000001-TA	23.5662	12.2666	34.8657	2.84234	1.50708	0.00479108	0.0795436	Up
BGIBMGA002463-TA	686.667	357.251	1016.08	2.84418	1.50801	0.000789632	0.0228122	Up
BGIBMGA008544-TA	39.8373	20.7056	58.9691	2.84798	1.50994	0.000708749	0.020992	Up
BGIBMGA013893-TA	13.8045	7.16092	20.4481	2.85552	1.51375	0.0202819	0.196598	Up
BGIBMGA013363-TA	20.1073	10.4039	29.8108	2.86535	1.51871	0.00822017	0.113856	Up
BGIBMGA001145-TA	38.4665	19.8965	57.0365	2.86666	1.51937	0.000731884	0.0214418	Up
BGIBMGA005521-TA	522.45	270.108	774.792	2.86845	1.52027	0.000561332	0.0179307	Up
BGIBMGA005087-TA	25.5543	13.2112	37.8974	2.86858	1.52034	0.00387591	0.0698553	Up
BGIBMGA012404-TA	548.172	283.232	813.111	2.87083	1.52147	0.00123777	0.0307771	Up
BGIBMGA008263-TA	18.5273	9.52309	27.5315	2.89103	1.53158	0.0092779	0.12329	Up
BGIBMGA001627-TA	558.254	286.311	830.198	2.89964	1.53587	3.35053e-05	0.00216993	Up
BGIBMGA012047-TA	36.3394	18.6344	54.0445	2.90026	1.53618	0.000661611	0.0200473	Up
BGIBMGA014566-TA	11.1712	5.71682	16.6255	2.90818	1.54011	0.0377282	0.284701	Up
BGIBMGA009664-TA	180.874	92.5238	269.224	2.90978	1.54091	0.0066836	0.0994802	Up
BGIBMGA003920-TA	117.989	60.2077	175.771	2.9194	1.54567	4.23889e-05	0.00260228	Up
BGIBMGA001356-TA	13.6851	6.9709	20.3993	2.92635	1.5491	0.0177876	0.182286	Up
BGIBMGA005471-TA	13.9509	7.09309	20.8087	2.93365	1.5527	0.0242423	0.222542	Up
BGIBMGA010828-TA	292.754	148.147	437.36	2.95221	1.56179	9.9868e-07	0.000138488	Up
BGIBMGA000133-TA	25.7996	13.0411	38.558	2.95665	1.56396	0.00189464	0.0428638	Up
BGIBMGA006016-TA	58.2535	29.421	87.0861	2.96	1.5656	8.13727e-05	0.00435973	Up
BGIBMGA008401-TA	63.8274	32.1711	95.4837	2.96799	1.56949	0.000861657	0.0241244	Up
BGIBMGA006799-TA	18.3106	9.19357	27.4277	2.98336	1.57694	0.00689353	0.101568	Up
BGIBMGA003707-TA	13.8909	6.96696	20.8148	2.98764	1.57901	0.0156791	0.172076	Up
BGIBMGA005805-TA	320.343	159.6	481.085	3.01431	1.59183	3.95001e-07	6.26364e-05	Up
BGIBMGA007264-TA	59.8968	29.8287	89.965	3.01606	1.59266	0.0023518	0.0483781	Up
BGIBMGA002356-TA	101.104	50.295	151.914	3.02045	1.59476	1.20441e-05	0.00105158	Up
BGIBMGA007789-TA	148.394	73.4812	223.307	3.03897	1.60358	1.75034e-06	0.000228511	Up
BGIBMGA011028-TA	97.8152	48.4353	147.195	3.03901	1.6036	0.0492514	0.33022	Up
BGIBMGA011277-TA	66.7776	33.0558	100.499	3.04029	1.60421	0.00206232	0.0449327	Up
BGIBMGA006781-TA	10.1319	5.01001	15.2538	3.04468	1.60629	0.0316957	0.258904	Up
BGIBMGA010784-TA	79.7639	39.441	120.087	3.04472	1.60631	1.97146e-05	0.00145235	Up
BGIBMGA012943-TA	581.621	286.944	876.299	3.05391	1.61066	0.000182985	0.00842519	Up
BGIBMGA009886-TA	59.284	29.2296	89.3384	3.05644	1.61185	0.0104051	0.132589	Up
BGIBMGA003258-TA	33.2353	16.3121	50.1584	3.07492	1.62055	0.000584196	0.0183136	Up
BGIBMGA005046-TA	13.0192	6.38775	19.6507	3.07632	1.6212	0.0156646	0.172076	Up
BGIBMGA002877-TA	12.42	6.09018	18.7498	3.07869	1.62232	0.0177573	0.182286	Up
BGIBMGA007486-TA	48.2053	23.5965	72.8141	3.0858	1.62564	0.00629296	0.095168	Up
BGIBMGA001660-TA	25.1972	12.3303	38.0641	3.08704	1.62622	0.00851728	0.116465	Up
BGIBMGA005613-TA	58.0693	28.3727	87.7658	3.09331	1.62915	0.00212392	0.0457948	Up
BGIBMGA001783-TA	9.9968	4.88241	15.1112	3.09502	1.62995	0.0323558	0.260466	Up
BGIBMGA000834-TA	20.0485	9.75036	30.3466	3.11236	1.63801	0.00347092	0.0650425	Up
BGIBMGA005682-TA	221.247	107.401	335.093	3.12003	1.64156	4.35107e-07	6.66053e-05	Up
BGIBMGA012135-TA	40.1961	19.4992	60.893	3.12285	1.64286	0.000316352	0.0122257	Up
BGIBMGA000470-TA	29.0534	14.0839	44.0229	3.12575	1.6442	0.0448448	0.311482	Up
BGIBMGA005091-TA	11.5529	5.58922	17.5165	3.13398	1.64799	0.0259998	0.232818	Up
BGIBMGA007448-TA	357.32	172.76	541.879	3.13659	1.6492	1.29787e-07	2.42825e-05	Up
BGIBMGA005730-TA	129.253	62.4065	196.1	3.14231	1.65182	1.95335e-06	0.000244937	Up
BGIBMGA008520-TA	76.492	36.8755	116.109	3.14866	1.65474	0.000180922	0.00836287	Up
BGIBMGA007466-TA	445.857	213.052	678.662	3.18543	1.67149	4.67772e-08	1.10273e-05	Up
BGIBMGA013586-TA	76.4923	36.5396	116.445	3.18681	1.67212	0.0395646	0.291974	Up
BGIBMGA005345-TA	477.268	226.391	728.145	3.21632	1.68541	5.08295e-08	1.15217e-05	Up
BGIBMGA013126-TA	68.1136	32.2667	103.961	3.22191	1.68792	1.29779e-05	0.00107725	Up
BGIBMGA002966-TA	15.5451	7.35625	23.7339	3.22636	1.68991	0.00736293	0.106226	Up
BGIBMGA001292-TA	985.562	465.937	1505.19	3.23045	1.69173	0.00620788	0.0945379	Up
BGIBMGA000488-TA	29.3517	13.8701	44.8333	3.23236	1.69259	0.00501804	0.0816175	Up
BGIBMGA002620-TA	1353.25	636.619	2069.89	3.25137	1.70105	9.09731e-09	2.43704e-06	Up
BGIBMGA013161-TA	30.7477	14.4349	47.0604	3.26019	1.70495	0.015835	0.172846	Up
BGIBMGA010963-TA	12.1461	5.69687	18.5953	3.26414	1.7067	0.0125028	0.149161	Up
BGIBMGA004948-TA	20.52	9.61874	31.4212	3.26666	1.70782	0.00249652	0.0505611	Up
BGIBMGA007234-TA	7.77552	3.64023	11.9108	3.27199	1.71017	0.0448301	0.311482	Up
BGIBMGA002952-TA	11.3652	5.30758	17.4229	3.28265	1.71486	0.0180922	0.183997	Up
BGIBMGA001237-TA	464.496	216.203	712.788	3.29685	1.72109	0.02501	0.227463	Up
BGIBMGA003847-TA	9.30531	4.33111	14.2795	3.29696	1.72114	0.0487186	0.328328	Up
BGIBMGA009887-TA	316.826	147.269	486.382	3.30267	1.72363	0.0420841	0.301128	Up
BGIBMGA003029-TA	50.1104	23.2311	76.9897	3.31408	1.72861	3.87746e-05	0.00239286	Up
BGIBMGA013125-TA	62.0314	28.6927	95.37	3.32384	1.73285	5.77448e-05	0.0033192	Up
BGIBMGA011741-TA	19.9262	9.2095	30.643	3.32732	1.73436	0.0032124	0.0615684	Up
BGIBMGA010934-TA	215.902	99.5745	332.23	3.33649	1.73833	0.0412711	0.298443	Up
BGIBMGA004369-TA	118.951	54.7791	183.123	3.34293	1.74111	1.50537e-05	0.00121532	Up
BGIBMGA000584-TA	38.4344	17.6246	59.2443	3.36145	1.74909	0.000203629	0.00899493	Up
BGIBMGA010004-TA	112.068	50.9635	173.173	3.39797	1.76467	7.70124e-07	0.000113104	Up
BGIBMGA012515-TA	2781.03	1263.67	4298.39	3.40153	1.76618	0.0123932	0.14809	Up
BGIBMGA004355-TA	404.457	182.797	626.116	3.42519	1.77618	0.00735055	0.106178	Up
BGIBMGA008442-TA	2362.37	1060.41	3664.33	3.45559	1.78893	0.00111241	0.0285663	Up
BGIBMGA007616-TA	22.1234	9.91237	34.3344	3.4638	1.79235	0.000980566	0.0264483	Up
BGIBMGA012501-TA	10.1096	4.52901	15.6903	3.4644	1.7926	0.0211986	0.201725	Up
BGIBMGA003221-TA	873.498	391.078	1355.92	3.46713	1.79374	3.21434e-09	1.05243e-06	Up
BGIBMGA003523-TA	7.97306	3.56847	12.3776	3.46862	1.79436	0.0383796	0.286862	Up
BGIBMGA007428-TA	23.4545	10.4876	36.4214	3.47282	1.79611	0.000829322	0.0235547	Up
BGIBMGA004693-TA	91.4421	40.8677	142.016	3.47503	1.79703	1.16497e-06	0.00015604	Up
BGIBMGA008005-TA	9.53366	4.25935	14.808	3.47658	1.79767	0.0313799	0.257394	Up
BGIBMGA003739-TA	251.662	112.024	391.3	3.49299	1.80446	1.9957e-08	4.99596e-06	Up
BGIBMGA009832-TA	33.6634	14.9688	52.3579	3.49781	1.80645	0.000186596	0.00852485	Up
BGIBMGA013938-TA	250.022	110.942	389.103	3.50728	1.81035	6.22399e-05	0.00352702	Up
BGIBMGA014081-TA	10.8771	4.81861	16.9356	3.51462	1.81337	0.016189	0.174743	Up
BGIBMGA004832-TA	113.141	49.846	176.436	3.53962	1.8236	0.000325414	0.012494	Up
BGIBMGA004569-TA	22.0969	9.71046	34.4833	3.55115	1.82829	0.000985705	0.0265263	Up
BGIBMGA006877-TA	104.036	45.6174	162.455	3.56125	1.83238	0.0110648	0.138636	Up
BGIBMGA012211-TA	153.224	66.736	239.712	3.59195	1.84477	0.0281235	0.241502	Up
BGIBMGA006370-TA	32.9383	14.3432	51.5334	3.59289	1.84514	9.74499e-05	0.00508249	Up
BGIBMGA003708-TA	93.7843	40.7998	146.769	3.5973	1.84691	1.82003e-05	0.00137517	Up
BGIBMGA005668-TA	13.5438	5.88679	21.2008	3.60142	1.84857	0.0384947	0.287215	Up
BGIBMGA009399-TA	41.5517	17.9979	65.1055	3.6174	1.85495	3.34776e-05	0.00216993	Up
BGIBMGA007565-TA	723.007	312.879	1133.13	3.62164	1.85664	0.0182797	0.185106	Up
BGIBMGA009101-TA	586.447	253.428	919.465	3.62812	1.85922	8.76225e-08	1.8443e-05	Up
BGIBMGA013859-TA	9.7999	4.22347	15.3763	3.64068	1.86421	0.0182535	0.184999	Up
BGIBMGA013601-TA	15.3696	6.61356	24.1256	3.6479	1.86707	0.00310659	0.0601271	Up
BGIBMGA001659-TA	7.02897	2.99722	11.0607	3.69033	1.88375	0.0382487	0.286428	Up
BGIBMGA001315-TA	23.0759	9.80611	36.3458	3.70644	1.89004	0.000498591	0.0166484	Up
BGIBMGA007549-TA	23.0991	9.78075	36.4174	3.72337	1.89661	0.000660704	0.0200473	Up
BGIBMGA006790-TA	74.0454	31.3247	116.766	3.72761	1.89825	9.81692e-07	0.000137752	Up
BGIBMGA011391-TA	48.4446	19.9404	76.9488	3.85895	1.94821	5.43292e-06	0.000577939	Up
BGIBMGA006536-TA	43.4182	17.6739	69.1625	3.91325	1.96837	0.000973194	0.0263097	Up
BGIBMGA009262-TA	37.0945	15.0924	59.0967	3.91567	1.96926	0.000179252	0.00831829	Up
BGIBMGA009514-TA	260.397	105.27	415.525	3.94725	1.98085	1.25354e-09	4.76627e-07	Up
BGIBMGA012866-TA	34.8374	14.047	55.6278	3.96013	1.98555	3.58227e-05	0.00227012	Up
BGIBMGA005664-TA	349.403	140.274	558.531	3.9817	1.99339	0.0178721	0.182402	Up
BGIBMGA011510-TA	58.8722	23.461	94.2834	4.01872	2.00674	0.000569658	0.0180499	Up
BGIBMGA002747-TA	21.1647	8.39651	33.9328	4.0413	2.01482	0.000337252	0.012782	Up
BGIBMGA004126-TA	31.1211	12.3383	49.904	4.04466	2.01602	3.86232e-05	0.00239286	Up
BGIBMGA000963-TA	9.46952	3.73195	15.2071	4.07484	2.02674	0.0121744	0.146578	Up
BGIBMGA009053-TA	165.886	64.9733	266.799	4.10629	2.03784	0.01208	0.145739	Up
BGIBMGA008078-TA	43.5318	17.0493	70.0142	4.10657	2.03793	5.88896e-06	0.00061976	Up
BGIBMGA011597-TA	120.834	47.0231	194.646	4.13936	2.04941	0.0306511	0.254068	Up
BGIBMGA011149-TA	11.3068	4.36297	18.2507	4.18309	2.06457	0.00421618	0.0738426	Up
BGIBMGA002855-TA	24.9781	9.6267	40.3295	4.18933	2.06672	0.000185693	0.00851657	Up
BGIBMGA002524-TA	53.8582	20.5993	87.1171	4.22913	2.08036	0.000153803	0.00728061	Up
BGIBMGA010946-TA	20.447	7.77601	33.118	4.25899	2.09051	0.00731374	0.105905	Up
BGIBMGA004708-TA	18.1835	6.91113	29.4559	4.2621	2.09156	0.000575347	0.0181327	Up
BGIBMGA011390-TA	30.5123	11.488	49.5366	4.31203	2.10837	0.00612032	0.0936885	Up
BGIBMGA010357-TA	6.36556	2.39009	10.341	4.32664	2.11325	0.0334709	0.264491	Up
BGIBMGA002665-TA	178.325	66.7494	289.901	4.34312	2.11873	0.0318754	0.259114	Up
BGIBMGA000855-TA	179.211	66.9644	291.458	4.35243	2.12182	0.00562636	0.0881888	Up
BGIBMGA005341-TA	577.195	212.771	941.618	4.4255	2.14584	1.11353e-11	5.96599e-09	Up
BGIBMGA012101-TA	16.8195	6.17238	27.4667	4.44993	2.15378	0.0266687	0.235287	Up
BGIBMGA001276-TA	594.788	217.265	972.311	4.47523	2.16196	0.0203992	0.197478	Up
BGIBMGA004330-TA	5.59287	2.02075	9.16498	4.53543	2.18124	0.0442131	0.310267	Up
BGIBMGA005042-TA	45.9422	16.478	75.4064	4.57619	2.19415	0.0459693	0.316311	Up
BGIBMGA013242-TA	123.805	44.2516	203.358	4.5955	2.20022	0.0117487	0.142913	Up
BGIBMGA013477-TA	336.091	119.929	552.252	4.60483	2.20315	3.36992e-05	0.00217056	Up
BGIBMGA000377-TA	4.81121	1.71119	7.91123	4.62322	2.2089	0.049663	0.330722	Up
BGIBMGA010375-TA	11.276	3.99364	18.5583	4.64697	2.21629	0.00319343	0.0615684	Up
BGIBMGA013929-TA	208.988	73.8319	344.143	4.66117	2.22069	1.71289e-05	0.00132828	Up
BGIBMGA012385-TA	91.7351	32.3409	151.129	4.673	2.22435	1.87173e-06	0.000237227	Up
BGIBMGA010786-TA	17.7851	6.22427	29.346	4.71477	2.23719	0.000329746	0.0125784	Up
BGIBMGA010473-TA	21.57	7.44797	35.692	4.79218	2.26068	5.3814e-05	0.00318746	Up
BGIBMGA014080-TA	19.9997	6.8952	33.1042	4.80105	2.26335	0.00213774	0.0458971	Up
BGIBMGA001775-TA	12.8821	4.40288	21.3614	4.85169	2.27849	0.00102851	0.0273042	Up
BGIBMGA006745-TA	144.445	48.6675	240.222	4.93597	2.30333	5.09187e-11	2.60947e-08	Up
BGIBMGA004583-TA	4.9808	1.67531	8.28629	4.94612	2.3063	0.0409275	0.297686	Up
BGIBMGA008545-TA	16.9068	5.61714	28.1965	5.01972	2.32761	0.000195516	0.00880857	Up
BGIBMGA005645-TA	25.4381	8.44694	42.4292	5.02303	2.32856	1.80332e-05	0.00137133	Up
BGIBMGA000646-TA	74.8361	24.8147	124.857	5.03159	2.33101	3.46266e-09	1.08409e-06	Up
BGIBMGA006775-TA	14.5945	4.83601	24.3529	5.03575	2.33221	0.0483207	0.326393	Up
BGIBMGA003703-TA	165.287	54.3884	276.185	5.07801	2.34426	4.61282e-06	0.000503438	Up
BGIBMGA001910-TA	61.5809	20.1965	102.965	5.09819	2.34998	0.0467132	0.319405	Up
BGIBMGA000476-TA	57.3116	18.6807	95.9424	5.13591	2.36062	0.00266596	0.0531702	Up
BGIBMGA010328-TA	116.734	38.0191	195.448	5.14078	2.36199	1.07676e-07	2.13934e-05	Up
BGIBMGA008855-TA	22.7108	7.38417	38.0373	5.1512	2.36491	0.0341281	0.267644	Up
BGIBMGA004346-TA	21.5809	6.97493	36.187	5.18815	2.37522	0.00136804	0.0332195	Up
BGIBMGA014285-TA	16.3192	5.11765	27.5208	5.37762	2.42697	0.024505	0.224146	Up
BGIBMGA002780-TA	13.6413	4.2394	23.0431	5.43547	2.4424	0.000476726	0.0161936	Up
BGIBMGA010329-TA	83.7669	25.7937	141.74	5.49513	2.45815	1.31803e-05	0.00108641	Up
BGIBMGA011094-TA	5.38486	1.65536	9.11436	5.50597	2.461	0.0430595	0.305381	Up
BGIBMGA006197-TA	18.4219	5.65302	31.1909	5.51756	2.46403	7.34339e-05	0.00408286	Up
BGIBMGA003654-TA	219.101	66.5303	371.672	5.58651	2.48195	0.0113798	0.140749	Up
BGIBMGA007766-TA	684.37	207.213	1161.53	5.60546	2.48683	0.0405497	0.296263	Up
BGIBMGA004595-TA	63.5348	18.9384	108.131	5.70964	2.5134	0.0277275	0.239607	Up
BGIBMGA011006-TA	4.45163	1.30598	7.59727	5.8173	2.54035	0.0389138	0.288793	Up
BGIBMGA011477-TA	392.803	115.141	670.466	5.82298	2.54176	1.11669e-06	0.000152708	Up
BGIBMGA005614-TA	157.373	44.1943	270.552	6.12187	2.61397	1.55291e-13	1.14401e-10	Up
BGIBMGA001663-TA	4.64747	1.29399	8.00095	6.18317	2.62835	0.0270548	0.237627	Up
BGIBMGA002077-TA	3.69734	1.02434	6.37034	6.219	2.63668	0.0456274	0.314877	Up
BGIBMGA011774-TA	1734.2	458.572	3009.82	6.56346	2.71446	9.02796e-19	1.52018e-15	Up
BGIBMGA011091-TA	6.15279	1.59559	10.71	6.71226	2.7468	0.0349802	0.27237	Up
BGIBMGA012289-TA	3.73166	0.960537	6.50278	6.76994	2.75914	0.0450071	0.312242	Up
BGIBMGA004348-TA	16.6223	4.04151	29.2031	7.22579	2.85315	1.53875e-05	0.00122157	Up
BGIBMGA006018-TA	552.142	133.629	970.655	7.26383	2.86073	0.00111785	0.0285814	Up
BGIBMGA011110-TA	16.6228	3.99766	29.248	7.31628	2.87111	0.00402682	0.071645	Up
BGIBMGA013429-TA	20.4021	4.8545	35.9498	7.40546	2.88859	0.0130102	0.152589	Up
BGIBMGA007324-TA	194.976	44.0044	345.947	7.86164	2.97483	4.87305e-10	2.20918e-07	Up
BGIBMGA002206-TA	41.4767	9.19357	73.7598	8.02297	3.00414	8.78076e-10	3.56893e-07	Up
BGIBMGA007093-TA	494.211	109.173	879.249	8.05376	3.00966	4.6843e-20	1.38035e-16	Up
BGIBMGA009544-TA	107.601	23.6085	191.593	8.11543	3.02067	0.0267825	0.236114	Up
BGIBMGA003932-TA	15.3729	3.34266	27.4032	8.19803	3.03528	1.48854e-05	0.00121003	Up
BGIBMGA000478-TA	4.60092	0.968501	8.23334	8.50112	3.08765	0.0329064	0.262783	Up
BGIBMGA004998-TA	317.293	66.5393	568.047	8.53702	3.09373	0.0211141	0.201352	Up
BGIBMGA001732-TA	124.473	26.053	222.892	8.55535	3.09683	0.000500117	0.0166522	Up
BGIBMGA006280-TA	85.9832	17.7814	154.185	8.67114	3.11622	0.0132457	0.15382	Up
BGIBMGA014606-TA	77.002	15.6836	138.32	8.81945	3.14069	4.29679e-14	3.37642e-11	Up
BGIBMGA003724-TA	10.3112	2.01279	18.6097	9.24572	3.20879	0.00467366	0.0787427	Up
BGIBMGA002573-TA	8.64896	1.68328	15.6146	9.27634	3.21356	0.0296212	0.249033	Up
BGIBMGA010240-TA	10.0681	1.94497	18.1912	9.35294	3.22542	0.000375325	0.0138682	Up
BGIBMGA006968-TA	75.2748	14.428	136.122	9.43454	3.23795	0.0479847	0.324946	Up
BGIBMGA013656-TA	29.0619	5.47902	52.6448	9.60843	3.2643	2.22854e-05	0.0016017	Up
BGIBMGA000583-TA	3846.66	723.568	6969.76	9.63248	3.26791	2.05546e-15	2.42277e-12	Up
BGIBMGA013421-TA	528.884	95.4804	962.288	10.0784	3.33319	1.24929e-05	0.00105181	Up
BGIBMGA003595-TA	8.99756	1.60355	16.3916	10.2221	3.35361	0.000304782	0.0118956	Up
BGIBMGA010297-TA	128.82	22.81	234.83	10.2951	3.36388	0.0368773	0.280615	Up
BGIBMGA006112-TA	5.79299	1.02434	10.5617	10.3107	3.36608	0.0209182	0.20062	Up
BGIBMGA012070-TA	12.8556	2.26652	23.4447	10.344	3.37072	0.000443796	0.0154307	Up
BGIBMGA010742-TA	133.701	23.2361	244.165	10.508	3.39342	0.0490772	0.329409	Up
BGIBMGA004280-TA	78.0347	13.3268	142.743	10.7109	3.42101	0.00117908	0.0296961	Up
BGIBMGA002317-TA	28.2329	4.67253	51.7934	11.0846	3.47049	0.000531158	0.0171999	Up
BGIBMGA001313-TA	4.12297	0.67093	7.57501	11.2903	3.49701	0.00974054	0.127004	Up
BGIBMGA014209-TA	29.1803	4.53294	53.8276	11.8747	3.56982	0.0325461	0.260789	Up
BGIBMGA007838-TA	33.9971	5.0339	62.9604	12.5073	3.6447	0.00177289	0.040735	Up
BGIBMGA011252-TA	47.4787	6.91909	88.0382	12.724	3.66948	0.0107181	0.135974	Up
BGIBMGA008375-TA	9.50431	1.28603	17.7226	13.7809	3.7846	0.0408598	0.297477	Up
BGIBMGA010162-TA	20.5644	2.58001	38.5489	14.9413	3.90124	0.0318313	0.259113	Up
BGIBMGA009392-TA	1306.15	140.138	2472.17	17.6409	4.14085	1.89211e-35	1.11511e-31	Up
BGIBMGA010097-TA	3.3704	0.317525	6.42328	20.2292	4.33837	0.0126759	0.150464	Up
BGIBMGA006746-TA	3.49466	0.325488	6.66384	20.4734	4.35568	0.00841307	0.115442	Up
BGIBMGA002204-TA	46.5477	4.04151	89.0538	22.0348	4.46171	2.81974e-07	4.68116e-05	Up
BGIBMGA013803-TA	12.2285	0.996418	23.4606	23.545	4.55735	3.98552e-07	6.26364e-05	Up
BGIBMGA014597-TA	5.68298	0.317525	11.0484	34.7955	5.12083	0.0127657	0.150922	Up
BGIBMGA005300-TA	83.6094	4.64068	162.578	35.0333	5.13066	0.0198638	0.194405	Up
BGIBMGA005299-TA	6862.8	363.299	13362.3	36.7804	5.20087	1.03767e-19	2.03851e-16	Up
BGIBMGA000688-TA	323.707	12.9003	634.513	49.1861	5.62018	0.0017807	0.0408349	Up
BGIBMGA005658-TA	148.501	5.15353	291.849	56.631	5.82352	0.0205886	0.198266	Up
BGIBMGA005787-TA	11.8186	0.317525	23.3196	73.4419	6.19853	0.0419803	0.300986	Up

## Sheet: BN-3h VS BN-0h
id	baseMean	baseMean_Sample_BN-0h	baseMean_Sample_BN-3h	foldChange	log2FoldChange	pval	padj	up_down
BGIBMGA001342-TA	15.6004	30.5291	0.671749	0.0220036	-5.50612	0.00737428	0.226678	Down
BGIBMGA005923-TA	3.0071	5.67832	0.335875	0.0591503	-4.07947	0.0202117	0.389375	Down
BGIBMGA000844-TA	2.57258	4.8093	0.335875	0.0698386	-3.83983	0.0378962	0.548275	Down
BGIBMGA003849-TA	2.44138	4.53469	0.348067	0.0767565	-3.70357	0.0487288	0.591045	Down
BGIBMGA012908-TA	2.43393	4.51978	0.348067	0.0770097	-3.69882	0.0489417	0.591045	Down
BGIBMGA005704-TA	100.822	186.014	15.6299	0.0840258	-3.57302	9.29471e-19	1.08395e-14	Down
BGIBMGA011468-TA	28.2932	52.1657	4.42071	0.0847435	-3.56075	3.46712e-10	5.0542e-07	Down
BGIBMGA013321-TA	3.37524	6.08039	0.670093	0.110205	-3.18173	0.0298309	0.477212	Down
BGIBMGA003325-TA	20.2771	36.4815	4.07264	0.111636	-3.16313	0.0388701	0.552085	Down
BGIBMGA010427-TA	3.23651	5.80127	0.671749	0.115794	-3.11037	0.0375868	0.546936	Down
BGIBMGA009202-TA	2291.44	4090.66	492.215	0.120326	-3.05498	0.00070803	0.0577415	Down
BGIBMGA001376-TA	14.5964	25.7643	3.42859	0.133075	-2.90968	0.0252353	0.443553	Down
BGIBMGA008686-TA	5.75362	10.1515	1.35569	0.133545	-2.9046	0.00744389	0.226678	Down
BGIBMGA003383-TA	10.0261	17.6662	2.38604	0.135063	-2.8883	0.000359199	0.0371453	Down
BGIBMGA001859-TA	4.07201	7.1397	1.00431	0.140666	-2.82966	0.0277864	0.461603	Down
BGIBMGA010288-TA	1621.14	2820.7	421.583	0.14946	-2.74217	6.7215e-07	0.000301485	Down
BGIBMGA002629-TA	15.185	26.2624	4.10756	0.156405	-2.67664	0.0161319	0.343932	Down
BGIBMGA013492-TA	28.2066	48.2711	8.14196	0.168671	-2.56771	0.00283204	0.127518	Down
BGIBMGA003909-TA	38.701	66.1225	11.2795	0.170586	-2.55143	0.000823235	0.0632465	Down
BGIBMGA002594-TA	2052.01	3494.38	609.644	0.174464	-2.519	7.59433e-14	4.42825e-10	Down
BGIBMGA010652-TA	4.55597	7.75624	1.35569	0.174787	-2.51633	0.0407933	0.559027	Down
BGIBMGA013546-TA	15.4369	26.0985	4.7754	0.182976	-2.45027	0.00143226	0.0849032	Down
BGIBMGA007331-TA	33.056	55.8472	10.2647	0.183799	-2.4438	0.000101497	0.0163887	Down
BGIBMGA011931-TA	4.37068	7.37679	1.36457	0.184982	-2.43455	0.0391733	0.552085	Down
BGIBMGA013158-TA	34.3293	57.4101	11.2485	0.195933	-2.35157	1.09011e-06	0.000423763	Down
BGIBMGA013510-TA	310.729	519.367	102.09	0.196567	-2.34691	0.000104561	0.0164783	Down
BGIBMGA005876-TA	91.7886	153.133	30.4439	0.198806	-2.33056	0.00244573	0.118349	Down
BGIBMGA002690-TA	10.1456	16.9163	3.37485	0.199503	-2.32552	0.00250235	0.120564	Down
BGIBMGA010073-TA	157.855	262.944	52.7651	0.20067	-2.3171	0.0146782	0.326813	Down
BGIBMGA006195-TA	27.0613	44.6167	9.50594	0.213058	-2.23068	1.57779e-05	0.00408893	Down
BGIBMGA005703-TA	386.718	636.965	136.471	0.214251	-2.22262	2.98924e-12	8.71512e-09	Down
BGIBMGA010735-TA	1009.9	1662.61	357.192	0.214838	-2.21868	4.26242e-13	1.65694e-09	Down
BGIBMGA011897-TA	33.8279	55.6402	12.0156	0.215951	-2.21122	3.48966e-05	0.00726722	Down
BGIBMGA002762-TA	22.8419	37.5645	8.11924	0.216141	-2.20995	0.000864211	0.064453	Down
BGIBMGA008279-TA	5.71824	9.37246	2.06402	0.220221	-2.18297	0.0299579	0.478588	Down
BGIBMGA008297-TA	7.58196	12.416	2.74796	0.221325	-2.17576	0.0117356	0.29387	Down
BGIBMGA006827-TA	22.874	37.2253	8.5227	0.228949	-2.1269	0.00210808	0.108126	Down
BGIBMGA010495-TA	119.595	194.548	44.6415	0.229463	-2.12367	1.39521e-05	0.00376977	Down
BGIBMGA002763-TA	32.5089	52.7617	12.2561	0.232293	-2.10599	0.000308321	0.0339211	Down
BGIBMGA000254-TA	15.2933	24.7942	5.7925	0.233624	-2.09774	0.000950548	0.0680079	Down
BGIBMGA013159-TA	268.798	434.395	103.202	0.237575	-2.07354	3.0918e-08	2.57547e-05	Down
BGIBMGA008824-TA	7.81107	12.5538	3.06833	0.244414	-2.0326	0.017207	0.358335	Down
BGIBMGA009882-TA	19.0876	30.6634	7.51176	0.244975	-2.02929	0.000721357	0.0584199	Down
BGIBMGA008354-TA	48.1593	77.3506	18.9681	0.245222	-2.02784	0.014233	0.3223	Down
BGIBMGA012521-TA	19.8977	31.6957	8.09982	0.25555	-1.96832	0.00398577	0.160283	Down
BGIBMGA002942-TA	9.17174	14.5929	3.75061	0.257017	-1.96007	0.0132757	0.311986	Down
BGIBMGA011174-TA	156.186	247.439	64.9342	0.262426	-1.93002	1.32758e-08	1.40747e-05	Down
BGIBMGA001137-TA	50.2319	79.1098	21.3541	0.26993	-1.88934	0.0248142	0.441133	Down
BGIBMGA007666-TA	15.8138	24.9006	6.72697	0.270153	-1.88815	0.00535238	0.190303	Down
BGIBMGA014214-TA	743.616	1170.56	316.668	0.270526	-1.88616	6.46591e-10	8.37839e-07	Down
BGIBMGA008317-TA	17.553	27.6274	7.4785	0.270691	-1.88528	0.0172766	0.358922	Down
BGIBMGA000983-TA	13.552	21.3138	5.79025	0.271667	-1.88009	0.00440889	0.171388	Down
BGIBMGA003396-TA	104.84	164.714	44.9652	0.27299	-1.87308	1.82963e-07	9.69868e-05	Down
BGIBMGA002870-TA	38.9503	60.9128	16.9877	0.278886	-1.84225	4.09866e-05	0.00796642	Down
BGIBMGA002488-TA	13.1279	20.4965	5.75923	0.280986	-1.83143	0.00590868	0.203266	Down
BGIBMGA000727-TA	9.9777	15.5713	4.38413	0.281552	-1.82853	0.0163664	0.347479	Down
BGIBMGA010806-TA	9.95028	15.5247	4.37585	0.281863	-1.82693	0.0164515	0.347784	Down
BGIBMGA010027-TA	6.99827	10.8761	3.12041	0.286905	-1.80136	0.0475501	0.584947	Down
BGIBMGA008721-TA	16.0713	24.9496	7.19305	0.288303	-1.79434	0.00335452	0.14341	Down
BGIBMGA005151-TA	119.959	185.208	54.7107	0.295401	-1.75925	4.90098e-07	0.000238147	Down
BGIBMGA008807-TA	27.4059	42.2818	12.53	0.296345	-1.75465	0.000449186	0.0421481	Down
BGIBMGA010906-TA	224.876	346.649	103.104	0.29743	-1.74938	0.000641255	0.0538546	Down
BGIBMGA007391-TA	757.836	1167.16	348.509	0.298595	-1.74374	1.03813e-08	1.21067e-05	Down
BGIBMGA009181-TA	279.012	428.875	129.149	0.301134	-1.73152	5.25909e-08	3.83322e-05	Down
BGIBMGA000590-TA	54.9591	84.3984	25.5199	0.302375	-1.72559	2.2298e-05	0.00541747	Down
BGIBMGA012574-TA	20.4133	31.3134	9.51316	0.303805	-1.71878	0.00220961	0.112037	Down
BGIBMGA010621-TA	244.509	374.1	114.918	0.307186	-1.70282	0.00015806	0.0210203	Down
BGIBMGA002018-TA	87.1782	133.111	41.2452	0.309855	-1.69033	0.000463066	0.0425219	Down
BGIBMGA000726-TA	7.83287	11.9445	3.72126	0.311546	-1.68248	0.0459838	0.577659	Down
BGIBMGA008443-TA	26.6825	40.6844	12.6807	0.311684	-1.68184	0.0196778	0.387216	Down
BGIBMGA011173-TA	62.2946	94.5792	30.0099	0.317299	-1.65609	2.75499e-05	0.00629973	Down
BGIBMGA005383-TA	12.6876	19.263	6.11227	0.317307	-1.65605	0.0133409	0.311986	Down
BGIBMGA000327-TA	438.879	663.472	214.286	0.322976	-1.6305	6.58524e-05	0.0118149	Down
BGIBMGA009732-TA	63.3707	95.757	30.9844	0.323573	-1.62784	3.6334e-05	0.0074338	Down
BGIBMGA013272-TA	1152.39	1737.76	567.016	0.326291	-1.61577	7.07486e-08	4.58373e-05	Down
BGIBMGA004268-TA	8.93594	13.4617	4.41017	0.327609	-1.60995	0.0395016	0.552085	Down
BGIBMGA013005-TA	8.94052	13.4481	4.4329	0.329629	-1.60108	0.0394713	0.552085	Down
BGIBMGA006081-TA	775.545	1162.99	388.105	0.333714	-1.58332	3.15604e-05	0.00707803	Down
BGIBMGA011714-TA	291.969	435.779	148.16	0.339988	-1.55644	0.00940921	0.266335	Down
BGIBMGA004045-TA	25.9387	38.7095	13.1679	0.340172	-1.55566	0.0455647	0.576831	Down
BGIBMGA013615-TA	10.6996	15.9326	5.46656	0.343105	-1.54328	0.0328867	0.501065	Down
BGIBMGA011100-TA	288.133	428.864	147.402	0.343703	-1.54077	1.08295e-06	0.000423763	Down
BGIBMGA005701-TA	359.664	534.722	184.606	0.345238	-1.53434	9.22871e-07	0.000384376	Down
BGIBMGA012426-TA	10.5192	15.6362	5.40229	0.345499	-1.53324	0.0337653	0.508748	Down
BGIBMGA002754-TA	15.1245	22.3842	7.8648	0.351355	-1.509	0.0135432	0.311986	Down
BGIBMGA007899-TA	239.533	353.781	125.285	0.354132	-1.49764	0.00103334	0.0713064	Down
BGIBMGA012303-TA	53.6281	79.2034	28.0529	0.354189	-1.49741	0.000277155	0.0310787	Down
BGIBMGA001301-TA	38.183	56.3518	20.0141	0.355163	-1.49345	0.000877198	0.0647461	Down
BGIBMGA009050-TA	9.75301	14.3786	5.12738	0.356597	-1.48763	0.0442595	0.567202	Down
BGIBMGA005808-TA	722.69	1064.65	380.731	0.357612	-1.48353	8.25968e-07	0.000356757	Down
BGIBMGA012895-TA	840.122	1236.43	443.812	0.358945	-1.47816	1.39488e-06	0.000492941	Down
BGIBMGA009012-TA	2761.96	4062.64	1461.28	0.359687	-1.47519	5.18089e-07	0.000241678	Down
BGIBMGA005369-TA	290.745	426.973	154.517	0.36189	-1.46638	0.0154446	0.334165	Down
BGIBMGA002441-TA	103.53	152.016	55.0435	0.362091	-1.46558	0.00132395	0.0808374	Down
BGIBMGA006152-TA	14.6033	21.4354	7.77117	0.36254	-1.46379	0.02124	0.397901	Down
BGIBMGA001836-TA	239.99	351.281	128.699	0.366372	-1.44862	0.00486769	0.181946	Down
BGIBMGA010530-TA	286.281	418.341	154.22	0.368648	-1.43969	8.51738e-06	0.00249482	Down
BGIBMGA001204-TA	23.9948	35.0162	12.9734	0.370496	-1.43247	0.00525029	0.188397	Down
BGIBMGA010837-TA	208.974	304.823	113.125	0.371116	-1.43006	8.771e-06	0.00249482	Down
BGIBMGA009071-TA	36.8805	53.7785	19.9825	0.37157	-1.4283	0.00162452	0.0924155	Down
BGIBMGA005540-TA	16.2369	23.6657	8.80815	0.372191	-1.42589	0.0168049	0.352616	Down
BGIBMGA008307-TA	136.162	198.191	74.1333	0.37405	-1.4187	5.54461e-05	0.0101033	Down
BGIBMGA000989-TA	10.0602	14.6383	5.48207	0.374501	-1.41696	0.0496953	0.591374	Down
BGIBMGA005735-TA	1482.24	2154.81	809.661	0.375745	-1.41217	2.68934e-06	0.000896089	Down
BGIBMGA001707-TA	84.8756	123.173	46.5787	0.378158	-1.40294	0.00011756	0.0171372	Down
BGIBMGA002899-TA	34.257	49.5961	18.9178	0.381437	-1.39048	0.00274604	0.126686	Down
BGIBMGA012722-TA	87.9427	127.31	48.5752	0.38155	-1.39006	0.000138182	0.0196522	Down
BGIBMGA004755-TA	13.3258	19.2268	7.42476	0.386167	-1.3727	0.0346716	0.517059	Down
BGIBMGA010479-TA	31.0174	44.6712	17.3635	0.388696	-1.36329	0.0113606	0.289398	Down
BGIBMGA001789-TA	26.0202	37.4121	14.6283	0.391005	-1.35474	0.00684928	0.218241	Down
BGIBMGA000346-TA	33.7806	48.522	19.0391	0.392381	-1.34967	0.0235802	0.424839	Down
BGIBMGA010298-TA	13.8582	19.9053	7.81106	0.392411	-1.34956	0.0338684	0.509643	Down
BGIBMGA013770-TA	12.5128	17.9245	7.10108	0.396165	-1.33583	0.0445401	0.568162	Down
BGIBMGA013300-TA	129.813	185.949	73.6772	0.396223	-1.33561	9.1492e-05	0.0152426	Down
BGIBMGA010531-TA	456.421	653.767	259.074	0.396278	-1.33541	0.000540835	0.0485171	Down
BGIBMGA009063-TA	52.0485	74.5477	29.5494	0.396382	-1.33504	0.0168114	0.352616	Down
BGIBMGA003315-TA	22.543	32.2417	12.8442	0.398373	-1.32781	0.0112697	0.289398	Down
BGIBMGA008478-TA	19.4576	27.8196	11.0956	0.398841	-1.32611	0.0184952	0.373169	Down
BGIBMGA005991-TA	65.5916	93.7035	37.4797	0.399982	-1.32199	0.000626111	0.053689	Down
BGIBMGA013611-TA	198.747	283.797	113.698	0.400631	-1.31966	4.96537e-05	0.00931796	Down
BGIBMGA013453-TA	64.7881	92.4697	37.1066	0.401284	-1.31731	0.000641895	0.0538546	Down
BGIBMGA005724-TA	391.53	557.824	225.236	0.403776	-1.30837	0.000112807	0.0171196	Down
BGIBMGA001511-TA	41.1474	58.5867	23.7081	0.404667	-1.30519	0.00265279	0.124745	Down
BGIBMGA003131-TA	122.809	174.748	70.87	0.405555	-1.30203	0.00319159	0.138946	Down
BGIBMGA013114-TA	74.1426	105.472	42.8131	0.405919	-1.30074	0.0275979	0.459652	Down
BGIBMGA013376-TA	61.9439	88.0909	35.7969	0.406364	-1.29916	0.000854869	0.0643192	Down
BGIBMGA009070-TA	16.4463	23.3845	9.50819	0.406603	-1.29831	0.0303553	0.481638	Down
BGIBMGA009180-TA	43.2125	61.4354	24.9896	0.406762	-1.29774	0.00235836	0.116829	Down
BGIBMGA008538-TA	19.7817	28.0288	11.5346	0.411526	-1.28094	0.041613	0.559712	Down
BGIBMGA007295-TA	45.3177	64.2049	26.4306	0.41166	-1.28047	0.00235573	0.116829	Down
BGIBMGA005382-TA	257.449	364.477	150.422	0.412705	-1.27682	5.03371e-05	0.00931796	Down
BGIBMGA009272-TA	48.9302	69.0583	28.8022	0.417071	-1.26164	0.00211285	0.108126	Down
BGIBMGA003010-TA	35.7498	50.4557	21.0438	0.417075	-1.26162	0.00473562	0.178727	Down
BGIBMGA012705-TA	310.242	437.839	182.645	0.41715	-1.26136	0.00349517	0.146096	Down
BGIBMGA005692-TA	160.216	225.917	94.5144	0.418359	-1.25719	0.000432014	0.0418686	Down
BGIBMGA001201-TA	8138.79	11475.5	4802.12	0.418469	-1.25681	1.42231e-05	0.00376977	Down
BGIBMGA008082-TA	4550.43	6407.6	2693.25	0.42032	-1.25044	1.88363e-05	0.00467381	Down
BGIBMGA011262-TA	17.3047	24.3618	10.2475	0.42064	-1.24934	0.0295176	0.474806	Down
BGIBMGA004248-TA	28.7642	40.4581	17.0704	0.421928	-1.24493	0.00988821	0.273911	Down
BGIBMGA008370-TA	334.341	469.528	199.154	0.424157	-1.23733	7.11241e-05	0.0123798	Down
BGIBMGA004227-TA	139.552	195.899	83.2041	0.424729	-1.23538	0.00260734	0.123104	Down
BGIBMGA000751-TA	17.0487	23.9174	10.1799	0.425629	-1.23233	0.035803	0.530962	Down
BGIBMGA012560-TA	1517.18	2124.02	910.341	0.428593	-1.22232	3.41286e-05	0.00726722	Down
BGIBMGA012302-TA	19.148	26.7952	11.5007	0.429208	-1.22025	0.0420173	0.559712	Down
BGIBMGA011308-TA	1381.13	1925.79	836.469	0.434351	-1.20307	3.78752e-05	0.00754583	Down
BGIBMGA004224-TA	25.3112	35.2863	15.3361	0.434618	-1.20218	0.0159619	0.340929	Down
BGIBMGA010118-TA	154.861	215.667	94.0559	0.436117	-1.19721	0.000314953	0.0343269	Down
BGIBMGA012511-TA	129.803	180.668	78.9379	0.436923	-1.19455	0.000393494	0.0388892	Down
BGIBMGA010544-TA	1563.11	2175.52	950.692	0.436995	-1.19431	0.000773935	0.060984	Down
BGIBMGA011829-TA	50.8561	70.7608	30.9514	0.437409	-1.19294	0.01848	0.373169	Down
BGIBMGA000328-TA	665.974	926.31	405.637	0.437906	-1.19131	6.81381e-05	0.0120398	Down
BGIBMGA000814-TA	44.759	62.2284	27.2896	0.43854	-1.18922	0.00464413	0.176416	Down
BGIBMGA007667-TA	17.7157	24.5975	10.8339	0.440448	-1.18296	0.0381318	0.548834	Down
BGIBMGA007973-TA	87.568	121.385	53.7508	0.442811	-1.17524	0.00118578	0.0785713	Down
BGIBMGA004140-TA	709.046	980.798	437.294	0.445855	-1.16535	0.000613787	0.0534178	Down
BGIBMGA008839-TA	69.8696	96.6477	43.0914	0.44586	-1.16534	0.00202504	0.10686	Down
BGIBMGA012262-TA	424.619	586.39	262.848	0.448247	-1.15763	0.00857239	0.250554	Down
BGIBMGA004531-TA	207.177	286.038	128.316	0.448597	-1.15651	0.000352688	0.0371453	Down
BGIBMGA012265-TA	293.527	405.123	181.932	0.449078	-1.15496	0.0028192	0.127438	Down
BGIBMGA002001-TA	31.0761	42.8526	19.2996	0.450371	-1.15081	0.015545	0.334652	Down
BGIBMGA007423-TA	384.965	530.578	239.352	0.451116	-1.14843	0.000179659	0.0225288	Down
BGIBMGA013834-TA	4757.07	6534.61	2979.54	0.455963	-1.13301	0.00219969	0.112021	Down
BGIBMGA013063-TA	5197.07	7134.61	3259.54	0.456863	-1.13017	0.000106251	0.0165213	Down
BGIBMGA004960-TA	361.31	495.571	227.049	0.458156	-1.12609	0.00100792	0.0699666	Down
BGIBMGA008280-TA	4990.84	6844.1	3137.58	0.458436	-1.12521	0.000113986	0.0171196	Down
BGIBMGA012752-TA	44.1736	60.5765	27.7708	0.458442	-1.12519	0.00796767	0.238187	Down
BGIBMGA005039-TA	100.142	137.325	62.9585	0.458462	-1.12513	0.00137829	0.0825105	Down
BGIBMGA011307-TA	138.615	189.941	87.2895	0.459562	-1.12167	0.000821704	0.0632465	Down
BGIBMGA004580-TA	135.738	185.935	85.5415	0.460061	-1.1201	0.000867701	0.064453	Down
BGIBMGA006763-TA	156.113	213.456	98.7703	0.46272	-1.11179	0.000736362	0.0592238	Down
BGIBMGA011878-TA	2684.51	3665.25	1703.76	0.464842	-1.10519	0.000160465	0.0210203	Down
BGIBMGA001947-TA	36.5713	49.9284	23.2143	0.464951	-1.10485	0.0125751	0.302372	Down
BGIBMGA000944-TA	2566.33	3503.06	1629.61	0.465195	-1.10409	0.000150689	0.020976	Down
BGIBMGA004534-TA	4039.08	5510.91	2567.26	0.46585	-1.10206	0.000154328	0.0210203	Down
BGIBMGA013168-TA	174.954	238.228	111.681	0.4688	-1.09296	0.000895872	0.0648923	Down
BGIBMGA004249-TA	138.265	188.247	88.2822	0.46897	-1.09243	0.00108484	0.0735548	Down
BGIBMGA002932-TA	56.1602	76.3483	35.9721	0.471157	-1.08572	0.00635699	0.210015	Down
BGIBMGA011818-TA	82.0542	111.483	52.6256	0.472052	-1.08298	0.00297186	0.13128	Down
BGIBMGA013087-TA	228.088	309.817	146.359	0.472404	-1.08191	0.00068474	0.0566343	Down
BGIBMGA012333-TA	91.2166	123.819	58.6143	0.473387	-1.07891	0.00273721	0.126686	Down
BGIBMGA001599-TA	150.796	204.644	96.9486	0.473743	-1.07782	0.00137966	0.0825105	Down
BGIBMGA002721-TA	25.9344	35.1887	16.6802	0.474021	-1.07698	0.0283778	0.464807	Down
BGIBMGA012263-TA	628.281	852.226	404.336	0.474447	-1.07568	0.0190747	0.379408	Down
BGIBMGA003374-TA	34.1674	46.3322	22.0027	0.47489	-1.07434	0.0173301	0.358922	Down
BGIBMGA012096-TA	114.278	154.868	73.6872	0.475806	-1.07155	0.047757	0.585023	Down
BGIBMGA005106-TA	473.271	641.028	305.514	0.476599	-1.06915	0.000455382	0.0421481	Down
BGIBMGA007431-TA	159.989	216.465	103.513	0.478198	-1.06432	0.00127015	0.0786854	Down
BGIBMGA012792-TA	49821	67373.9	32268	0.478939	-1.06208	0.0109431	0.286359	Down
BGIBMGA007834-TA	20.4569	27.6615	13.2522	0.479083	-1.06165	0.0494563	0.591374	Down
BGIBMGA007728-TA	3658.5	4946.17	2370.82	0.479324	-1.06093	0.00025856	0.029275	Down
BGIBMGA009609-TA	99.4789	134.465	64.4923	0.479619	-1.06004	0.00281932	0.127438	Down
BGIBMGA006246-TA	384.369	519.413	249.324	0.480012	-1.05886	0.000585585	0.0517356	Down
BGIBMGA000459-TA	33.5884	45.3748	21.802	0.480487	-1.05743	0.0298062	0.477212	Down
BGIBMGA000542-TA	635.717	858.613	412.82	0.480799	-1.05649	0.000674191	0.0561601	Down
BGIBMGA002892-TA	49.2788	66.4621	32.0956	0.482915	-1.05016	0.00948614	0.266572	Down
BGIBMGA001135-TA	56.5393	76.2177	36.8609	0.483627	-1.04803	0.0473908	0.583602	Down
BGIBMGA008853-TA	50.3166	67.8043	32.8289	0.484172	-1.04641	0.010797	0.284874	Down
BGIBMGA009162-TA	24.88	33.5083	16.2517	0.485006	-1.04392	0.0441192	0.567202	Down
BGIBMGA011660-TA	52.4341	70.6083	34.2599	0.485211	-1.04332	0.00939192	0.266335	Down
BGIBMGA003279-TA	190.383	256.25	124.516	0.485916	-1.04122	0.00136914	0.0825105	Down
BGIBMGA014397-TA	24.3802	32.8146	15.9458	0.485936	-1.04116	0.0402793	0.557221	Down
BGIBMGA004814-TA	133.111	178.955	87.2675	0.48765	-1.03608	0.00206317	0.107895	Down
BGIBMGA000772-TA	135.894	182.679	89.1101	0.487796	-1.03565	0.00194722	0.106491	Down
BGIBMGA004581-TA	329.48	442.791	216.169	0.488197	-1.03446	0.00739085	0.226678	Down
BGIBMGA012558-TA	95.2688	127.983	62.555	0.488777	-1.03275	0.00353421	0.146381	Down
BGIBMGA004533-TA	863.971	1160.52	567.422	0.488937	-1.03228	0.000504967	0.0459894	Down
BGIBMGA004078-TA	515.619	692.57	338.667	0.489001	-1.03209	0.000641314	0.0538546	Down
BGIBMGA007662-TA	29.9287	40.1903	19.6671	0.489348	-1.03107	0.0275745	0.459652	Down
BGIBMGA004613-TA	45.2246	60.6393	29.81	0.491595	-1.02446	0.0149197	0.327951	Down
BGIBMGA012308-TA	66.1344	88.631	43.6379	0.492355	-1.02223	0.0273408	0.459462	Down
BGIBMGA004639-TA	648.236	867.106	429.366	0.495171	-1.014	0.000758102	0.0601427	Down
BGIBMGA013914-TA	78.8721	105.443	52.3014	0.496017	-1.01154	0.0136117	0.311986	Down
BGIBMGA001637-TA	93.8533	125.462	62.2446	0.496123	-1.01123	0.00422297	0.1664	Down
BGIBMGA000324-TA	2536.24	3389.04	1683.44	0.496731	-1.00946	0.0120493	0.297383	Down
BGIBMGA011784-TA	70.8093	94.6143	47.0044	0.4968	-1.00926	0.00694336	0.21944	Down
BGIBMGA004535-TA	397.554	530.815	264.292	0.497898	-1.00608	0.00109458	0.0737862	Down
BGIBMGA009800-TA	97.5006	130.182	64.8192	0.497912	-1.00604	0.0117679	0.29387	Down
BGIBMGA002442-TA	25.9747	34.6512	17.2982	0.499209	-1.00228	0.0426076	0.559712	Down
BGIBMGA002426-TA	60.8389	40.5186	81.1592	2.00301	1.00217	0.0495567	0.591374	Up
BGIBMGA000808-TA	115.838	77.1406	154.535	2.00329	1.00237	0.0337291	0.508748	Up
BGIBMGA014405-TA	39.3768	26.1988	52.5547	2.00599	1.00432	0.0228428	0.4182	Up
BGIBMGA007278-TA	2016.98	1339.94	2694.03	2.01056	1.0076	0.0482574	0.589628	Up
BGIBMGA008017-TA	8066.73	5358.07	10775.4	2.01106	1.00796	0.000454719	0.0421481	Up
BGIBMGA005700-TA	1205.87	800.851	1610.89	2.01148	1.00826	0.000582562	0.0517356	Up
BGIBMGA004833-TA	346.337	229.854	462.821	2.01354	1.00973	0.0164617	0.347784	Up
BGIBMGA011813-TA	205.003	136.048	273.958	2.01368	1.00983	0.0297016	0.477078	Up
BGIBMGA001117-TA	145.785	96.6756	194.895	2.01597	1.01147	0.00211303	0.108126	Up
BGIBMGA006549-TA	22.7149	15.0519	30.378	2.01822	1.01308	0.0461374	0.577659	Up
BGIBMGA000703-TA	183.121	121.079	245.164	2.02483	1.0178	0.00375619	0.153701	Up
BGIBMGA008544-TA	30.566	20.1916	40.9403	2.02759	1.01977	0.0311859	0.489227	Up
BGIBMGA012515-TA	1863.35	1230.36	2496.34	2.02896	1.02074	0.00099769	0.0699286	Up
BGIBMGA005834-TA	633.996	418.469	849.523	2.03007	1.02153	0.0236062	0.424839	Up
BGIBMGA013986-TA	76.5121	50.3693	102.655	2.03804	1.02718	0.0229522	0.418362	Up
BGIBMGA011994-TA	51.196	33.6986	68.6934	2.03847	1.02748	0.0116842	0.293667	Up
BGIBMGA003014-TA	56.0091	36.8573	75.1609	2.03924	1.02803	0.0106108	0.283164	Up
BGIBMGA005629-TA	47.7259	31.4036	64.0482	2.03952	1.02823	0.0123636	0.300383	Up
BGIBMGA013365-TA	117.094	76.9889	157.199	2.04184	1.02987	0.00939274	0.266335	Up
BGIBMGA010277-TA	414.183	272.194	556.173	2.0433	1.0309	0.000829765	0.0632465	Up
BGIBMGA006064-TA	220.776	144.997	296.555	2.04525	1.03228	0.00120813	0.0786854	Up
BGIBMGA008038-TA	329.135	215.958	442.311	2.04813	1.03431	0.0149106	0.327951	Up
BGIBMGA009814-TA	2038.21	1337.33	2739.1	2.04819	1.03435	0.000354373	0.0371453	Up
BGIBMGA001034-TA	32.847	21.4912	44.2027	2.05678	1.04039	0.0238137	0.427912	Up
BGIBMGA007158-TA	24.0814	15.7514	32.4114	2.05768	1.04102	0.0443643	0.567905	Up
BGIBMGA011667-TA	44.6179	29.1756	60.0603	2.05858	1.04165	0.014196	0.322089	Up
BGIBMGA006712-TA	23.138	15.1154	31.1605	2.0615	1.0437	0.0444117	0.567905	Up
BGIBMGA003543-TA	877.097	571.988	1182.21	2.06684	1.04743	0.000419916	0.0411518	Up
BGIBMGA006902-TA	30.6272	19.9681	41.2863	2.06761	1.04796	0.0258629	0.448675	Up
BGIBMGA005881-TA	46.6299	30.385	62.8748	2.06927	1.04912	0.0117444	0.29387	Up
BGIBMGA002524-TA	30.7705	20.04	41.5011	2.07092	1.05027	0.030065	0.479642	Up
BGIBMGA002203-TA	93.3574	60.7247	125.99	2.07477	1.05295	0.00324466	0.140145	Up
BGIBMGA011334-TA	1341.16	867.368	1814.95	2.09248	1.06522	0.000322848	0.0348616	Up
BGIBMGA012030-TA	1995.54	1288.17	2702.91	2.09825	1.06919	0.00545473	0.191871	Up
BGIBMGA007291-TA	672.659	433.691	911.626	2.10202	1.07178	0.0198878	0.387216	Up
BGIBMGA010475-TA	830.226	535.155	1125.3	2.10275	1.07228	0.0155532	0.334652	Up
BGIBMGA004146-TA	32.9786	21.2496	44.7076	2.10393	1.07309	0.0197583	0.387216	Up
BGIBMGA002253-TA	884.346	569.172	1199.52	2.10748	1.07552	0.000293648	0.0326145	Up
BGIBMGA002661-TA	85.1735	54.7822	115.565	2.10953	1.07692	0.00275923	0.126686	Up
BGIBMGA004406-TA	4232.36	2717	5747.73	2.11547	1.08098	0.000168459	0.021354	Up
BGIBMGA007876-TA	1418.51	910.172	1926.86	2.11702	1.08204	0.000208716	0.0254649	Up
BGIBMGA008167-TA	1050.75	672.588	1428.9	2.12449	1.08711	0.000209624	0.0254649	Up
BGIBMGA000189-TA	69.7134	44.4996	94.9272	2.13321	1.09303	0.00422876	0.1664	Up
BGIBMGA010893-TA	24.418	15.5726	33.2634	2.13602	1.09492	0.0304165	0.481953	Up
BGIBMGA005614-TA	67.5568	43.0425	92.0711	2.13907	1.09698	0.00430225	0.168365	Up
BGIBMGA009773-TA	49.3503	31.4113	67.2894	2.1422	1.0991	0.0493823	0.591374	Up
BGIBMGA005270-TA	553.724	352.122	755.326	2.14507	1.10103	0.000214584	0.0257988	Up
BGIBMGA000470-TA	21.6194	13.7304	29.5083	2.14911	1.10374	0.0488661	0.591045	Up
BGIBMGA003208-TA	74.3533	47.1471	101.56	2.1541	1.10709	0.0180271	0.366897	Up
BGIBMGA012541-TA	1133.17	718.149	1548.2	2.15582	1.10823	0.0121913	0.298291	Up
BGIBMGA009262-TA	23.2375	14.7147	31.7603	2.15841	1.10997	0.0329796	0.501065	Up
BGIBMGA009276-TA	141.924	89.8626	193.986	2.1587	1.11016	0.000928598	0.0668476	Up
BGIBMGA000704-TA	163.887	103.758	224.016	2.15902	1.11038	0.000757824	0.0601427	Up
BGIBMGA012701-TA	313.017	197.707	428.326	2.16646	1.11534	0.000363108	0.0371453	Up
BGIBMGA003264-TA	19.5277	12.3271	26.7282	2.16825	1.11653	0.0412704	0.559712	Up
BGIBMGA011602-TA	34.5178	21.7392	47.2965	2.17563	1.12144	0.0150454	0.328577	Up
BGIBMGA014278-TA	112.349	70.7493	153.948	2.17596	1.12165	0.00607862	0.206673	Up
BGIBMGA004699-TA	91.6946	57.7163	125.673	2.17742	1.12262	0.00176585	0.0990065	Up
BGIBMGA003937-TA	167.371	105.139	229.604	2.18382	1.12686	0.00127791	0.0786854	Up
BGIBMGA002665-TA	103.548	64.8662	142.229	2.19265	1.13268	0.00304988	0.134218	Up
BGIBMGA012371-TA	380.953	238.048	523.858	2.20063	1.13792	0.000232289	0.0273632	Up
BGIBMGA011180-TA	599.247	372.971	825.523	2.21337	1.14624	0.00621853	0.208791	Up
BGIBMGA009403-TA	120.209	74.7878	165.629	2.21465	1.14708	0.00144878	0.0849032	Up
BGIBMGA007565-TA	489.414	304.374	674.453	2.21587	1.14787	0.000374322	0.0379306	Up
BGIBMGA002427-TA	602.299	374.436	830.162	2.2171	1.14867	0.000132721	0.0191086	Up
BGIBMGA003788-TA	659.141	409.258	909.024	2.22115	1.15131	0.0495047	0.591374	Up
BGIBMGA009101-TA	398.141	246.984	549.298	2.22402	1.15317	0.000186013	0.0230775	Up
BGIBMGA003616-TA	402.107	248.07	556.145	2.24189	1.16472	0.000156619	0.0210203	Up
BGIBMGA012270-TA	47.2354	29.1347	65.3361	2.24256	1.16515	0.0471224	0.582207	Up
BGIBMGA009127-TA	39.1864	24.1337	54.239	2.24744	1.16828	0.00777549	0.234309	Up
BGIBMGA014241-TA	3083.16	1895.34	4270.99	2.25342	1.17211	0.00893375	0.256614	Up
BGIBMGA005613-TA	44.9582	27.5831	62.3332	2.25984	1.17622	0.00521865	0.188397	Up
BGIBMGA007093-TA	173.45	106.388	240.511	2.2607	1.17677	0.000392039	0.0388892	Up
BGIBMGA013784-TA	50.3556	30.8836	69.8276	2.26099	1.17696	0.0461975	0.577659	Up
BGIBMGA011022-TA	22.8862	14.0349	31.7376	2.26134	1.17718	0.0250024	0.442017	Up
BGIBMGA010365-TA	669.925	410.702	929.148	2.26234	1.17782	8.08605e-05	0.0138676	Up
BGIBMGA008009-TA	449.726	275.63	623.822	2.26326	1.1784	0.000166129	0.02129	Up
BGIBMGA004832-TA	79.3638	48.6083	110.119	2.26544	1.17979	0.00156026	0.0900781	Up
BGIBMGA001145-TA	31.6351	19.3692	43.901	2.26654	1.18049	0.027545	0.459652	Up
BGIBMGA002066-TA	26.8676	16.4486	37.2867	2.26686	1.18069	0.0143423	0.324147	Up
BGIBMGA006016-TA	46.8166	28.59	65.0431	2.27503	1.18589	0.00410975	0.164137	Up
BGIBMGA007602-TA	81.4439	49.6195	113.268	2.28274	1.19077	0.0101682	0.278516	Up
BGIBMGA013849-TA	665.526	405.439	925.614	2.28299	1.19093	0.00495807	0.184732	Up
BGIBMGA003987-TA	312.225	189.586	434.864	2.29376	1.19771	0.00127858	0.0786854	Up
BGIBMGA005805-TA	256.337	155.44	357.234	2.29821	1.20051	0.000158726	0.0210203	Up
BGIBMGA006801-TA	19.4691	11.775	27.1633	2.30687	1.20594	0.0323761	0.497457	Up
BGIBMGA009126-TA	22.2384	13.4492	31.0276	2.30702	1.20603	0.0317393	0.493498	Up
BGIBMGA010300-TA	21.7977	13.1166	30.4789	2.32369	1.21642	0.0230708	0.419083	Up
BGIBMGA012120-TA	38.5743	23.1612	53.9875	2.33095	1.22092	0.0101739	0.278516	Up
BGIBMGA006131-TA	86.1398	51.6852	120.594	2.33325	1.22234	0.000801255	0.062713	Up
BGIBMGA008392-TA	1215.39	728.438	1702.33	2.33697	1.22464	3.35729e-05	0.00726722	Up
BGIBMGA003090-TA	19.3312	11.565	27.0974	2.34305	1.22839	0.0276296	0.459652	Up
BGIBMGA013619-TA	571.237	341.445	801.028	2.34599	1.2302	4.5234e-05	0.00864784	Up
BGIBMGA006976-TA	2227.35	1330.37	3124.33	2.34846	1.23172	0.00466764	0.176734	Up
BGIBMGA010944-TA	1815.3	1083.32	2547.28	2.35136	1.23349	0.00892106	0.256614	Up
BGIBMGA004245-TA	45.7219	27.273	64.1707	2.3529	1.23444	0.00355221	0.146381	Up
BGIBMGA011151-TA	831.16	494.517	1167.8	2.3615	1.23971	0.000255665	0.029275	Up
BGIBMGA002314-TA	4042.82	2402.32	5683.32	2.36576	1.2423	0.0488191	0.591045	Up
BGIBMGA011477-TA	188.461	111.835	265.087	2.37034	1.24509	0.000115198	0.0171196	Up
BGIBMGA007791-TA	24.1381	14.2478	34.0284	2.38833	1.256	0.0334958	0.506651	Up
BGIBMGA005042-TA	27.2071	16.0369	38.3774	2.39307	1.25886	0.0126681	0.303358	Up
BGIBMGA010842-TA	42.2036	24.778	59.6291	2.40653	1.26696	0.0028611	0.128331	Up
BGIBMGA002662-TA	204.551	119.938	289.163	2.41094	1.26959	0.000227394	0.0270599	Up
BGIBMGA010784-TA	65.4867	38.3315	92.642	2.41686	1.27314	0.000892403	0.0648923	Up
BGIBMGA013477-TA	199.783	116.801	282.765	2.42091	1.27555	0.0247055	0.440395	Up
BGIBMGA007344-TA	47.2931	27.5269	67.0593	2.43614	1.2846	0.00236423	0.116829	Up
BGIBMGA002765-TA	24.9578	14.5061	35.4094	2.441	1.28747	0.0116096	0.292579	Up
BGIBMGA005730-TA	104.404	60.6702	148.137	2.44168	1.28788	0.000242275	0.0282541	Up
BGIBMGA003703-TA	91.2587	52.9986	129.519	2.44382	1.28914	0.00201233	0.10686	Up
BGIBMGA013617-TA	704.023	408.458	999.587	2.44722	1.29115	0.000162221	0.0210203	Up
BGIBMGA006857-TA	2494.13	1442.39	3545.87	2.45833	1.29768	1.74886e-05	0.00443375	Up
BGIBMGA011109-TA	1852.48	1070.22	2634.73	2.46185	1.29974	0.0132777	0.311986	Up
BGIBMGA006171-TA	379.357	218	540.713	2.48033	1.31053	0.00886636	0.256574	Up
BGIBMGA003936-TA	53.7741	30.8453	76.7029	2.48669	1.31423	0.00270346	0.126111	Up
BGIBMGA013371-TA	45.3833	26.0155	64.7511	2.48894	1.31553	0.0101401	0.278516	Up
BGIBMGA013885-TA	211.867	121.414	302.32	2.48999	1.31614	0.000441591	0.0418686	Up
BGIBMGA008442-TA	1813.24	1033.08	2593.41	2.51037	1.3279	8.66563e-06	0.00249482	Up
BGIBMGA005386-TA	31.6793	17.9988	45.3599	2.52015	1.33351	0.0424018	0.559712	Up
BGIBMGA001842-TA	488.237	277.106	699.367	2.52382	1.33561	0.000151087	0.020976	Up
BGIBMGA009265-TA	85.2962	48.3678	122.225	2.52698	1.33742	0.00025648	0.029275	Up
BGIBMGA011023-TA	12.986	7.34245	18.6295	2.53723	1.34325	0.0423511	0.559712	Up
BGIBMGA013276-TA	1102.94	618.344	1587.54	2.56741	1.36032	0.000331102	0.0354249	Up
BGIBMGA013971-TA	1843.65	1031.7	2655.61	2.57401	1.36402	0.0431002	0.562861	Up
BGIBMGA013616-TA	3552.68	1987.52	5117.85	2.57499	1.36457	3.18575e-06	0.00103201	Up
BGIBMGA009514-TA	183.843	102.488	265.198	2.58759	1.37161	0.00275437	0.126686	Up
BGIBMGA006366-TA	202.407	112.538	292.276	2.59712	1.37692	2.46971e-05	0.0058779	Up
BGIBMGA011252-TA	12.1423	6.73763	17.5471	2.60433	1.38091	0.0409607	0.55964	Up
BGIBMGA000476-TA	32.9437	18.2023	47.6851	2.61972	1.38942	0.00295803	0.131166	Up
BGIBMGA008215-TA	958.09	527.564	1388.62	2.63212	1.39623	0.00444828	0.172345	Up
BGIBMGA014606-TA	27.8452	15.306	40.3845	2.63848	1.39971	0.00479607	0.179845	Up
BGIBMGA012485-TA	3189.1	1749.16	4629.04	2.64643	1.40405	1.3443e-06	0.000489912	Up
BGIBMGA011391-TA	35.4366	19.4022	51.471	2.65285	1.40754	0.00202478	0.10686	Up
BGIBMGA008080-TA	498.8	272.259	725.342	2.66416	1.41368	0.00408255	0.163611	Up
BGIBMGA013929-TA	132.009	71.9462	192.071	2.66965	1.41665	3.81756e-05	0.00754583	Up
BGIBMGA000769-TA	631.484	343.329	919.639	2.6786	1.42148	0.0423853	0.559712	Up
BGIBMGA005644-TA	10.637	5.76827	15.5058	2.68811	1.42659	0.0468054	0.579453	Up
BGIBMGA010590-TA	1463.51	791.341	2135.67	2.6988	1.43232	0.0011745	0.0782737	Up
BGIBMGA002064-TA	15.0352	8.0955	21.975	2.71447	1.44067	0.0190086	0.379408	Up
BGIBMGA004346-TA	12.6693	6.78554	18.553	2.7342	1.45112	0.0285209	0.465842	Up
BGIBMGA001211-TA	987.563	522.353	1452.77	2.78121	1.47571	0.0107348	0.283877	Up
BGIBMGA004369-TA	100.88	53.3014	148.458	2.78526	1.47781	3.43258e-05	0.00726722	Up
BGIBMGA007428-TA	19.4706	10.2221	28.7191	2.80952	1.49032	0.00798585	0.238187	Up
BGIBMGA001568-TA	1683.67	872.231	2495.11	2.86061	1.51632	9.00343e-05	0.0152171	Up
BGIBMGA013873-TA	84.7657	43.7477	125.784	2.87521	1.52367	0.00011597	0.0171196	Up
BGIBMGA013797-TA	239.173	123.256	355.091	2.88094	1.52654	0.000438437	0.0418686	Up
BGIBMGA002635-TA	1293.29	663.154	1923.42	2.90041	1.53626	0.0305023	0.482656	Up
BGIBMGA005643-TA	34.9845	17.9304	52.0386	2.90226	1.53718	0.00713207	0.222391	Up
BGIBMGA001569-TA	3079.14	1561.29	4596.99	2.94436	1.55796	0.000360024	0.0371453	Up
BGIBMGA007070-TA	780.948	389.029	1172.87	3.01486	1.59209	1.46006e-07	8.57877e-05	Up
BGIBMGA005521-TA	528.193	263.079	793.307	3.01547	1.59238	2.26857e-07	0.000115026	Up
BGIBMGA011609-TA	1006.91	501.515	1512.3	3.01547	1.59238	0.0177728	0.363626	Up
BGIBMGA012216-TA	8.74878	4.32742	13.1701	3.04341	1.60569	0.0367974	0.541149	Up
BGIBMGA005642-TA	82.8833	40.9022	124.864	3.05276	1.61011	0.0279044	0.462678	Up
BGIBMGA003258-TA	32.5466	15.8757	49.2175	3.10018	1.63235	0.000508715	0.0459894	Up
BGIBMGA007071-TA	160.254	77.9889	242.52	3.10967	1.63676	1.13974e-06	0.000428762	Up
BGIBMGA002620-TA	1272.43	618.775	1926.08	3.11274	1.63818	3.59818e-08	2.79746e-05	Up
BGIBMGA008008-TA	171.494	83.2841	259.703	3.11829	1.64075	9.00775e-06	0.00250115	Up
BGIBMGA004655-TA	283.56	136.763	430.357	3.14674	1.65386	0.000984301	0.0699286	Up
BGIBMGA013570-TA	10.0275	4.8093	15.2458	3.17006	1.66451	0.0281727	0.463608	Up
BGIBMGA013938-TA	225.358	107.913	342.803	3.17665	1.66751	0.041478	0.559712	Up
BGIBMGA004420-TA	1154.59	541.159	1768.02	3.2671	1.70801	0.0249363	0.441957	Up
BGIBMGA006978-TA	359.755	168.079	551.43	3.28077	1.71403	0.0417564	0.559712	Up
BGIBMGA003199-TA	136.264	63.6342	208.894	3.28273	1.7149	0.0055636	0.194843	Up
BGIBMGA012215-TA	34.3095	15.9883	52.6307	3.29184	1.71889	0.00196149	0.106491	Up
BGIBMGA004914-TA	9.02409	4.1941	13.8541	3.30324	1.72388	0.0272422	0.459462	Up
BGIBMGA005788-TA	196.543	90.8319	302.254	3.32762	1.73449	0.0487647	0.591045	Up
BGIBMGA003932-TA	7.05433	3.24869	10.86	3.34288	1.74109	0.0477413	0.585023	Up
BGIBMGA010537-TA	310.338	142.682	477.994	3.35006	1.74419	0.0479639	0.586941	Up
BGIBMGA001276-TA	461.886	211.526	712.247	3.36718	1.75154	1.7398e-08	1.56073e-05	Up
BGIBMGA014080-TA	14.692	6.72407	22.66	3.36998	1.75274	0.0179276	0.365509	Up
BGIBMGA012901-TA	11.8563	5.40506	18.3075	3.38709	1.76005	0.0119591	0.296737	Up
BGIBMGA002204-TA	8.6267	3.92536	13.328	3.39537	1.76357	0.0274409	0.459462	Up
BGIBMGA004024-TA	154.665	70.0649	239.265	3.41491	1.77185	0.00538609	0.19059	Up
BGIBMGA003362-TA	1028.51	462.976	1594.04	3.44302	1.78368	0.00037729	0.0379306	Up
BGIBMGA008867-TA	205.859	88.2119	323.505	3.66736	1.87474	0.0251132	0.443072	Up
BGIBMGA014369-TA	8358.85	3563.24	13154.5	3.69172	1.88429	0.00393277	0.158699	Up
BGIBMGA014246-TA	341.493	144.869	538.116	3.7145	1.89317	0.0392923	0.552085	Up
BGIBMGA005341-TA	489.367	207.241	771.494	3.72269	1.89635	0.0195676	0.386775	Up
BGIBMGA012894-TA	33.5262	14.1953	52.8572	3.72356	1.89668	0.00906856	0.259847	Up
BGIBMGA013781-TA	21.5934	9.02282	34.1639	3.78639	1.92082	0.00620658	0.208791	Up
BGIBMGA013242-TA	103.017	43.0242	163.01	3.7888	1.92174	0.0449819	0.57206	Up
BGIBMGA000417-TA	7.88347	3.22925	12.5377	3.88253	1.957	0.0204264	0.389706	Up
BGIBMGA004294-TA	9625.92	3926.13	15325.7	3.90351	1.96477	0.0471934	0.582401	Up
BGIBMGA001231-TA	374.864	150.209	599.519	3.99123	1.99683	0.0477186	0.585023	Up
BGIBMGA008529-TA	15.5797	6.2092	24.9503	4.01827	2.00658	0.00597736	0.204422	Up
BGIBMGA008801-TA	6.5555	2.56749	10.5435	4.10654	2.03792	0.0292607	0.473284	Up
BGIBMGA008855-TA	18.3558	7.17404	29.5376	4.11729	2.0417	0.00539312	0.19059	Up
BGIBMGA013820-TA	32.5798	12.7087	52.4509	4.12718	2.04516	2.63282e-05	0.00614079	Up
BGIBMGA013874-TA	38.5882	15.0404	62.1359	4.13127	2.04658	8.30853e-06	0.00249482	Up
BGIBMGA010473-TA	18.6252	7.22647	30.0239	4.15471	2.05475	0.00500991	0.185478	Up
BGIBMGA013393-TA	1065.95	407.124	1724.77	4.23647	2.08286	0.0471277	0.582207	Up
BGIBMGA010934-TA	254.326	96.7456	411.907	4.25762	2.09005	0.00144688	0.0849032	Up
BGIBMGA011616-TA	72.6951	27.6425	117.748	4.25967	2.09074	6.0796e-08	4.1706e-05	Up
BGIBMGA002206-TA	24.2656	8.96001	39.5713	4.41643	2.14288	0.0113144	0.289398	Up
BGIBMGA009842-TA	17.5747	6.4689	28.6804	4.43359	2.14847	0.00660715	0.215231	Up
BGIBMGA010299-TA	7.0125	2.56749	11.4575	4.46253	2.15786	0.0169273	0.354409	Up
BGIBMGA012054-TA	296.58	108.042	485.118	4.49008	2.16674	1.66083e-08	1.56073e-05	Up
BGIBMGA010465-TA	166.301	60.2042	272.399	4.52457	2.17778	0.0187822	0.377001	Up
BGIBMGA007546-TA	2649.41	955.123	4343.71	4.5478	2.18517	0.0253025	0.443553	Up
BGIBMGA000583-TA	1951.72	702.721	3200.72	4.55475	2.18737	7.24411e-11	1.20687e-07	Up
BGIBMGA007789-TA	200.527	71.4732	329.58	4.61124	2.20516	0.0209539	0.394772	Up
BGIBMGA000353-TA	197.029	69.842	324.216	4.64213	2.21479	0.000440973	0.0418686	Up
BGIBMGA012385-TA	90.5787	31.4852	149.672	4.75372	2.24906	6.26115e-06	0.00197345	Up
BGIBMGA005299-TA	1018.82	354.114	1683.53	4.7542	2.2492	0.011605	0.292579	Up
BGIBMGA011574-TA	11.8426	4.10415	19.5811	4.77105	2.25431	0.0436815	0.567202	Up
BGIBMGA002573-TA	4.74352	1.63113	7.85592	4.81626	2.26791	0.0420951	0.559712	Up
BGIBMGA013782-TA	340.367	116.02	564.714	4.8674	2.28315	0.0163185	0.347275	Up
BGIBMGA014562-TA	110.019	37.3368	182.701	4.89331	2.29081	0.0253032	0.443553	Up
BGIBMGA000222-TA	259.794	87.1313	432.456	4.96327	2.31129	0.010976	0.286359	Up
BGIBMGA013909-TA	326.656	108.147	545.165	5.04095	2.3337	0.0498023	0.592043	Up
BGIBMGA010297-TA	67.2779	22.2099	112.346	5.05836	2.33867	0.0062018	0.208791	Up
BGIBMGA007228-TA	7644.08	2435.2	12853	5.27799	2.39999	0.00744153	0.226678	Up
BGIBMGA001613-TA	244.835	77.2686	412.4	5.33724	2.41609	0.0363462	0.536544	Up
BGIBMGA007838-TA	16.0377	4.88433	27.191	5.56699	2.4769	9.9687e-05	0.0163739	Up
BGIBMGA010328-TA	123.485	37.1412	209.829	5.64949	2.49812	0.0104311	0.281991	Up
BGIBMGA009376-TA	72.2327	21.6214	122.844	5.6816	2.5063	1.47123e-07	8.57877e-05	Up
BGIBMGA010240-TA	6.34747	1.89534	10.7996	5.69797	2.51045	0.0104701	0.281991	Up
BGIBMGA001732-TA	86.4362	25.3777	147.495	5.81198	2.53903	5.53022e-11	1.07489e-07	Up
BGIBMGA009392-TA	467.613	136.841	798.384	5.83437	2.54458	0.000596726	0.0523235	Up
BGIBMGA010329-TA	86.3055	25.1576	147.453	5.86119	2.55119	0.00520325	0.188397	Up
BGIBMGA004998-TA	223.502	64.8323	382.171	5.89476	2.55943	0.010288	0.280323	Up
BGIBMGA004280-TA	46.5195	12.9617	80.0772	6.17796	2.62713	0.0220019	0.407912	Up
BGIBMGA007766-TA	737.228	201.417	1273.04	6.32042	2.66002	0.0145516	0.326348	Up
BGIBMGA001379-TA	3.50829	0.940888	6.07569	6.4574	2.69095	0.0496732	0.591374	Up
BGIBMGA007324-TA	167.106	42.8353	291.377	6.80226	2.76601	2.11272e-06	0.000724663	Up
BGIBMGA000478-TA	3.69761	0.94541	6.4498	6.82223	2.77024	0.0388723	0.552085	Up
BGIBMGA006018-TA	513.134	129.901	896.367	6.90039	2.78668	0.0368709	0.541547	Up
BGIBMGA009544-TA	100.036	22.9675	177.104	7.71108	2.94693	0.00135057	0.0820329	Up
BGIBMGA013000-TA	420.736	93.4293	748.042	8.00651	3.00117	0.0433524	0.564725	Up
BGIBMGA014242-TA	198.249	42.2416	354.257	8.38644	3.06806	1.57448e-07	8.7436e-05	Up
BGIBMGA007864-TA	474.218	98.9263	849.51	8.5873	3.1022	0.0330824	0.5017	Up
BGIBMGA007384-TA	4.60609	0.681194	8.53098	12.5236	3.64658	0.043329	0.564725	Up
BGIBMGA005300-TA	31.7188	4.52113	58.9164	13.0314	3.70392	1.61907e-11	3.77633e-08	Up
BGIBMGA003100-TA	54.7804	5.81618	103.745	17.8373	4.15682	0.0242116	0.434393	Up
BGIBMGA007738-TA	5.2017	0.312122	10.0913	32.3312	5.01486	0.000827537	0.0632465	Up
BGIBMGA000688-TA	281.489	12.6304	550.347	43.5731	5.44537	0.0128081	0.305457	Up
BGIBMGA013803-TA	27.4398	0.969363	53.9102	55.614	5.79738	0.0404585	0.558375	Up
BGIBMGA012587-TA	10.5419	0.316644	20.7671	65.5851	6.0353	0.00645113	0.211329	Up

## Sheet: BN-6h VS BN-0h
id	baseMean	baseMean_Sample_BN-0h	baseMean_Sample_BN-6h	foldChange	log2FoldChange	pval	padj	up_down
BGIBMGA004287-TA	2973.81	5945.7	1.9099	0.000321224	-11.6041	6.98493e-06	0.0163713	Down
BGIBMGA002712-TA	5.51519	10.7383	0.292113	0.027203	-5.20009	0.0449608	1	Down
BGIBMGA012123-TA	16.0332	31.19	0.876338	0.0280968	-5.15345	0.00805618	1	Down
BGIBMGA004285-TA	7043.55	13607.4	479.669	0.0352505	-4.82621	0.0037624	1	Down
BGIBMGA010584-TA	4801.66	9246.06	357.252	0.0386383	-4.69383	0.0139702	1	Down
BGIBMGA010059-TA	13.6958	26.2232	1.16845	0.0445579	-4.48817	0.00367047	1	Down
BGIBMGA005069-TA	3.35342	6.41472	0.292113	0.0455379	-4.45679	0.00954165	1	Down
BGIBMGA004289-TA	3344.36	6374.75	313.976	0.0492531	-4.34364	0.00784776	1	Down
BGIBMGA003935-TA	50.6853	96.1126	5.25803	0.054707	-4.19213	0.0285153	1	Down
BGIBMGA008815-TA	620.889	1173.42	68.359	0.0582562	-4.10144	0.0161022	1	Down
BGIBMGA011601-TA	4078.33	7658.64	498.027	0.0650282	-3.94279	0.0295474	1	Down
BGIBMGA010933-TA	15.9224	29.8001	2.04479	0.0686169	-3.86529	0.0289566	1	Down
BGIBMGA002252-TA	2.73254	5.10323	0.361843	0.0709047	-3.81797	0.0291093	1	Down
BGIBMGA000725-TA	26.0783	48.6511	3.50535	0.0720508	-3.79484	0.0271349	1	Down
BGIBMGA010938-TA	12.9693	24.186	1.75268	0.0724666	-3.78654	0.0163652	1	Down
BGIBMGA011896-TA	28.8281	53.008	4.64816	0.0876878	-3.51148	4.09133e-10	1.59821e-06	Down
BGIBMGA012132-TA	8.37291	15.1458	1.60003	0.105642	-3.24275	0.0153649	1	Down
BGIBMGA011895-TA	362.859	655.563	70.1545	0.107014	-3.22413	1.64128e-22	1.92341e-18	Down
BGIBMGA003571-TA	34.7993	62.7406	6.85806	0.109308	-3.19353	0.0411584	1	Down
BGIBMGA013277-TA	24.2892	43.6125	4.96592	0.113865	-3.13461	0.033183	1	Down
BGIBMGA004000-TA	8.45824	14.971	1.94543	0.129946	-2.94401	0.000850718	0.598138	Down
BGIBMGA013321-TA	3.7155	6.46717	0.963833	0.149035	-2.74628	0.0405698	1	Down
BGIBMGA014208-TA	6.90695	11.956	1.85794	0.155398	-2.68596	0.00576916	1	Down
BGIBMGA011226-TA	8.96229	15.4824	2.44216	0.157738	-2.6644	0.023103	1	Down
BGIBMGA000171-TA	75.9135	125.745	26.0816	0.207416	-2.2694	0.00115572	0.712838	Down
BGIBMGA001756-TA	5.55399	9.19808	1.9099	0.207641	-2.26783	0.0295638	1	Down
BGIBMGA003729-TA	543.222	877.397	209.047	0.238258	-2.0694	7.38065e-12	4.32469e-08	Down
BGIBMGA002629-TA	17.3551	27.9503	6.76002	0.241859	-2.04776	0.0436831	1	Down
BGIBMGA001573-TA	135.985	218.856	53.1137	0.242687	-2.04283	0.00186108	0.991365	Down
BGIBMGA012974-TA	77.4478	124.431	30.4645	0.244831	-2.03014	0.000867681	0.598138	Down
BGIBMGA004882-TA	85.3444	136.293	34.3964	0.252372	-1.98638	0.0162593	1	Down
BGIBMGA010073-TA	175.372	279.357	71.3872	0.255541	-1.96837	0.0309667	1	Down
BGIBMGA013955-TA	11.073	17.6235	4.52248	0.256616	-1.96232	0.00891483	1	Down
BGIBMGA010300-TA	8.82418	13.9667	3.68167	0.263604	-1.92356	0.0201108	1	Down
BGIBMGA013492-TA	32.5357	51.2139	13.8576	0.270582	-1.88586	0.0281214	1	Down
BGIBMGA011714-TA	299.266	463.352	135.181	0.291746	-1.77721	0.00414968	1	Down
BGIBMGA002548-TA	1447.59	2208.7	686.475	0.310805	-1.68592	0.000307962	0.277616	Down
BGIBMGA008230-TA	17.1154	26.0576	8.1732	0.313659	-1.67273	0.00558166	1	Down
BGIBMGA000774-TA	580.46	882.973	277.947	0.314785	-1.66756	0.0062226	1	Down
BGIBMGA009744-TA	9.05373	13.683	4.42445	0.323353	-1.62882	0.0404978	1	Down
BGIBMGA005364-TA	19.4093	29.2994	9.51929	0.324897	-1.62194	0.0045421	1	Down
BGIBMGA010214-TA	13.9178	20.9717	6.86396	0.327296	-1.61133	0.0254944	1	Down
BGIBMGA008354-TA	54.6028	82.2287	26.9769	0.328071	-1.60792	0.0292948	1	Down
BGIBMGA012426-TA	11.0605	16.6451	5.47578	0.328971	-1.60397	0.0233716	1	Down
BGIBMGA001173-TA	21788.7	32784.4	10793	0.329211	-1.60291	0.0161992	1	Down
BGIBMGA001135-TA	54.3335	80.9808	27.6862	0.341886	-1.54841	0.000233656	0.228184	Down
BGIBMGA012574-TA	22.3557	33.2454	11.466	0.344891	-1.53579	0.0239228	1	Down
BGIBMGA003327-TA	961.896	1430.3	493.49	0.345025	-1.53523	0.00853922	1	Down
BGIBMGA002549-TA	73.6748	108.527	38.823	0.357728	-1.48306	4.41757e-05	0.0526533	Down
BGIBMGA013546-TA	18.9007	27.7735	10.0279	0.361059	-1.46969	0.0366675	1	Down
BGIBMGA002671-TA	372.339	546.621	198.058	0.362332	-1.46462	5.89538e-07	0.0017272	Down
BGIBMGA005369-TA	310.848	453.516	168.181	0.370837	-1.43114	0.0362866	1	Down
BGIBMGA012521-TA	23.3252	33.6713	12.9792	0.385467	-1.37532	0.0134186	1	Down
BGIBMGA010054-TA	337.69	482.898	192.482	0.398597	-1.327	2.79171e-05	0.0517439	Down
BGIBMGA012895-TA	922.379	1313.98	530.78	0.403949	-1.30775	3.85559e-05	0.0526533	Down
BGIBMGA005540-TA	17.8679	25.202	10.5338	0.417974	-1.25852	0.0278886	1	Down
BGIBMGA010732-TA	36.1917	50.7671	21.6162	0.425792	-1.23178	0.00648239	1	Down
BGIBMGA007899-TA	268.105	376.039	160.171	0.425944	-1.23126	4.49299e-05	0.0526533	Down
BGIBMGA009162-TA	25.4404	35.6596	15.2213	0.42685	-1.2282	0.0153497	1	Down
BGIBMGA001301-TA	42.7615	59.9198	25.6031	0.42729	-1.22671	0.00345465	1	Down
BGIBMGA008744-TA	15.8797	22.1375	9.6219	0.434643	-1.2021	0.0485069	1	Down
BGIBMGA013114-TA	80.4418	111.875	49.0082	0.438061	-1.1908	0.0383642	1	Down
BGIBMGA010287-TA	81.5112	113.133	49.8893	0.440979	-1.18122	0.00171413	0.956569	Down
BGIBMGA012792-TA	51812	71611.2	32012.9	0.447038	-1.16153	0.0455156	1	Down
BGIBMGA012213-TA	94.4262	129.862	58.99	0.45425	-1.13844	0.00123796	0.725381	Down
BGIBMGA010952-TA	37.6187	51.6441	23.5932	0.456842	-1.13023	0.0106901	1	Down
BGIBMGA007183-TA	157022	215540	98503.5	0.457009	-1.12971	0.0290333	1	Down
BGIBMGA009732-TA	74.4071	101.764	47.0497	0.462339	-1.11298	0.00696034	1	Down
BGIBMGA009220-TA	116.161	158.019	74.3025	0.470212	-1.08862	0.00590643	1	Down
BGIBMGA003182-TA	37.905	51.5621	24.2479	0.470265	-1.08845	0.013982	1	Down
BGIBMGA000298-TA	121.825	165.159	78.4904	0.475241	-1.07327	0.0496606	1	Down
BGIBMGA000590-TA	66.3657	89.8324	42.899	0.477545	-1.06629	0.0349722	1	Down
BGIBMGA004365-TA	23.9121	32.0772	15.7471	0.490912	-1.02646	0.0473897	1	Down
BGIBMGA000324-TA	2687.02	3603.78	1770.26	0.491223	-1.02555	0.000202877	0.216138	Down
BGIBMGA000005-TA	510.153	683.827	336.48	0.492054	-1.02311	0.0218684	1	Down
BGIBMGA004963-TA	761.894	1020.91	502.875	0.492573	-1.02159	0.000752471	0.58788	Down
BGIBMGA002899-TA	39.4329	52.7589	26.107	0.494835	-1.01498	0.0193756	1	Down
BGIBMGA008146-TA	94.1253	125.816	62.4343	0.496234	-1.01091	0.0133162	1	Down
BGIBMGA001976-TA	1693.65	2262.58	1124.71	0.49709	-1.00842	0.0404665	1	Down
BGIBMGA010863-TA	39.8096	53.1155	26.5038	0.498984	-1.00293	0.0209548	1	Down
BGIBMGA003362-TA	740.758	492.568	988.948	2.00774	1.00557	0.0086845	1	Up
BGIBMGA002661-TA	87.8188	58.2452	117.392	2.01548	1.01113	0.00402691	1	Up
BGIBMGA001827-TA	25.0443	16.5203	33.5683	2.03194	1.02286	0.0497082	1	Up
BGIBMGA008401-TA	50.752	33.3803	68.1237	2.04083	1.02916	0.009923	1	Up
BGIBMGA003936-TA	49.8429	32.782	66.9039	2.04087	1.02919	0.0105809	1	Up
BGIBMGA000837-TA	193.755	125.387	262.124	2.09052	1.06386	0.00383557	1	Up
BGIBMGA000529-TA	24.1431	15.4081	32.8782	2.13384	1.09345	0.0368189	1	Up
BGIBMGA011222-TA	239.313	144.967	333.66	2.30164	1.20266	0.0119989	1	Up
BGIBMGA003594-TA	47.0798	28.2945	65.8651	2.32784	1.21899	0.00363773	1	Up
BGIBMGA004574-TA	14.2865	8.52985	20.0432	2.34977	1.23252	0.0499705	1	Up
BGIBMGA000487-TA	19.8383	11.7787	27.8979	2.3685	1.24397	0.0250069	1	Up
BGIBMGA004283-TA	17.2925	10.2029	24.382	2.38971	1.25683	0.0331589	1	Up
BGIBMGA002624-TA	21.128	12.3206	29.9354	2.4297	1.28078	0.0218561	1	Up
BGIBMGA012948-TA	43.2239	25.0752	61.3727	2.44755	1.29134	0.0439168	1	Up
BGIBMGA000989-TA	27.2696	15.5883	38.9508	2.49871	1.32119	0.0155007	1	Up
BGIBMGA002345-TA	38.149	21.7799	54.5181	2.50313	1.32374	0.00276692	1	Up
BGIBMGA010099-TA	388.721	218.555	558.886	2.55718	1.35456	0.0403232	1	Up
BGIBMGA002053-TA	16.2587	8.99535	23.5221	2.61492	1.38677	0.0208335	1	Up
BGIBMGA004322-TA	24.8961	13.733	36.0592	2.62574	1.39273	0.0072058	1	Up
BGIBMGA001145-TA	37.521	20.6187	54.4233	2.63951	1.40027	0.0195975	1	Up
BGIBMGA011813-TA	264.251	144.833	383.668	2.64904	1.40547	0.0175478	1	Up
BGIBMGA004655-TA	267.119	145.408	388.83	2.67406	1.41903	3.09077e-05	0.0517439	Up
BGIBMGA005042-TA	32.8652	17.0287	48.7017	2.85998	1.516	0.0164733	1	Up
BGIBMGA000873-TA	38.7006	19.3831	58.0181	2.99323	1.5817	0.038967	1	Up
BGIBMGA007927-TA	13.1955	6.54661	19.8445	3.03126	1.59992	0.0168381	1	Up
BGIBMGA013570-TA	11.1746	5.12921	17.2201	3.35726	1.74728	0.0229291	1	Up
BGIBMGA001098-TA	18.7765	8.58281	28.9703	3.37539	1.75505	0.0382584	1	Up
BGIBMGA003703-TA	138.357	56.4397	220.274	3.90281	1.96451	0.0111678	1	Up
BGIBMGA002117-TA	8.92475	3.11898	14.7305	4.72286	2.23966	0.0068568	1	Up
BGIBMGA014245-TA	30.9837	5.9563	56.011	9.40366	3.23322	0.0446513	1	Up
BGIBMGA010098-TA	194.406	31.3432	357.469	11.405	3.51159	0.0202112	1	Up
BGIBMGA010768-TA	704.981	0.669739	1409.29	2104.24	11.0391	0.0315631	1	Up

## Sheet: BN-9h VS BN-0h
id	baseMean	baseMean_Sample_BN-0h	baseMean_Sample_BN-9h	foldChange	log2FoldChange	pval	padj	up_down
BGIBMGA010584-TA	4597.1	8882.77	311.426	0.0350596	-4.83405	0.00995678	1	Down
BGIBMGA009024-TA	3.06986	5.82647	0.313254	0.053764	-4.21722	0.0394497	1	Down
BGIBMGA010801-TA	5.78239	10.9383	0.626508	0.0572767	-4.12591	0.0384774	1	Down
BGIBMGA012132-TA	7.87298	14.5302	1.21572	0.0836685	-3.57917	0.0131362	1	Down
BGIBMGA010059-TA	13.6696	25.1651	2.17413	0.0863946	-3.53291	0.0114689	1	Down
BGIBMGA012123-TA	16.4667	29.9126	3.02066	0.100983	-3.30782	0.0416942	1	Down
BGIBMGA013277-TA	23.2346	41.8635	4.60558	0.110014	-3.18424	0.0281484	1	Down
BGIBMGA010933-TA	15.9281	28.5856	3.27062	0.114415	-3.12765	0.047509	1	Down
BGIBMGA011608-TA	122.575	217.556	27.5933	0.126833	-2.979	7.80059e-05	0.113733	Down
BGIBMGA004950-TA	3.85313	6.82244	0.883823	0.129547	-2.94846	0.0265807	1	Down
BGIBMGA010742-TA	13.2117	23.1842	3.23907	0.13971	-2.83949	0.0306383	1	Down
BGIBMGA010061-TA	206.462	361.343	51.5805	0.142747	-2.80847	1.32241e-12	1.54246e-08	Down
BGIBMGA001972-TA	8.29217	14.3541	2.23027	0.155375	-2.68617	0.0496246	1	Down
BGIBMGA011952-TA	8.08764	13.7998	2.37551	0.172141	-2.53834	0.00366711	1	Down
BGIBMGA011931-TA	4.43927	7.55649	1.32206	0.174956	-2.51493	0.0280825	1	Down
BGIBMGA008639-TA	4.22396	7.12587	1.32206	0.185529	-2.43028	0.0359087	1	Down
BGIBMGA013827-TA	5.68682	9.5816	1.79204	0.187029	-2.41867	0.0119042	1	Down
BGIBMGA011226-TA	8.8404	14.8613	2.81948	0.18972	-2.39806	0.0254983	1	Down
BGIBMGA000861-TA	5.85712	9.81587	1.89837	0.193398	-2.37036	0.00948773	1	Down
BGIBMGA009476-TA	235.113	392.546	77.6807	0.19789	-2.33723	0.00868711	1	Down
BGIBMGA010439-TA	28.5731	47.3414	9.8049	0.20711	-2.27153	0.0133297	1	Down
BGIBMGA010912-TA	7.13075	11.248	3.0135	0.267915	-1.90016	0.0164486	1	Down
BGIBMGA000202-TA	10.0611	15.7419	4.38021	0.278251	-1.84554	0.00866861	1	Down
BGIBMGA005781-TA	9.97338	15.5049	4.44189	0.286484	-1.80348	0.0068605	1	Down
BGIBMGA012974-TA	77.3802	119.555	35.2049	0.294465	-1.76383	0.0044968	1	Down
BGIBMGA002289-TA	22.7784	34.8063	10.7504	0.308864	-1.69496	0.00132442	0.908705	Down
BGIBMGA013007-TA	10.5735	15.9651	5.18189	0.324575	-1.62337	0.0191889	1	Down
BGIBMGA014116-TA	9.90732	14.9589	4.85573	0.324605	-1.62324	0.0491082	1	Down
BGIBMGA012800-TA	31.5294	47.556	15.5028	0.325991	-1.6171	0.00538041	1	Down
BGIBMGA007626-TA	25.2886	38.121	12.4562	0.326753	-1.61373	0.00735466	1	Down
BGIBMGA005302-TA	61.6995	92.7343	30.6648	0.330674	-1.59652	0.0311539	1	Down
BGIBMGA011609-TA	342.372	511.881	172.864	0.337703	-1.56617	0.00579929	1	Down
BGIBMGA003327-TA	924.531	1374.4	474.665	0.345362	-1.53382	0.0168809	1	Down
BGIBMGA011428-TA	13.6245	20.1501	7.09891	0.352301	-1.50512	0.0422069	1	Down
BGIBMGA010469-TA	12.7418	18.81	6.67358	0.354788	-1.49497	0.0215708	1	Down
BGIBMGA013546-TA	18.0797	26.6664	9.49306	0.355994	-1.49008	0.0136008	1	Down
BGIBMGA001937-TA	28.5446	41.937	15.1523	0.361311	-1.46869	0.00728501	1	Down
BGIBMGA005540-TA	16.5497	24.2142	8.8852	0.366942	-1.44638	0.00897116	1	Down
BGIBMGA001879-TA	25.048	36.4988	13.5971	0.372535	-1.42455	0.00852392	1	Down
BGIBMGA010329-TA	17.8282	25.7008	9.95568	0.387368	-1.36822	0.0204682	1	Down
BGIBMGA008146-TA	83.9254	120.91	46.9409	0.38823	-1.36502	4.65477e-06	0.0248755	Down
BGIBMGA011498-TA	38.9093	56.0172	21.8015	0.389193	-1.36144	0.0230325	1	Down
BGIBMGA005178-TA	31.8946	45.8434	17.9458	0.391458	-1.35307	0.00330094	1	Down
BGIBMGA012426-TA	11.1421	15.9873	6.29703	0.393878	-1.34418	0.0405678	1	Down
BGIBMGA001178-TA	14.8803	21.3396	8.42096	0.394616	-1.34148	0.0181591	1	Down
BGIBMGA009458-TA	13.1784	18.7879	7.56889	0.40286	-1.31165	0.0263572	1	Down
BGIBMGA010732-TA	34.4144	48.7609	20.0679	0.411557	-1.28084	0.00689273	1	Down
BGIBMGA012986-TA	16.3256	23.0779	9.57319	0.41482	-1.26944	0.0225608	1	Down
BGIBMGA003729-TA	596.48	843.052	349.909	0.41505	-1.26864	0.00562749	1	Down
BGIBMGA008230-TA	17.7489	25.0533	10.4445	0.416891	-1.26226	0.0221605	1	Down
BGIBMGA010379-TA	12.2849	17.3198	7.24989	0.418589	-1.25639	0.0458004	1	Down
BGIBMGA003099-TA	16.2652	22.7931	9.73727	0.427202	-1.22701	0.0340385	1	Down
BGIBMGA013305-TA	34.768	48.5756	20.9605	0.431502	-1.21256	0.00449068	1	Down
BGIBMGA013263-TA	14.4023	20.0817	8.72293	0.434371	-1.203	0.0455571	1	Down
BGIBMGA006223-TA	26.5354	36.8797	16.191	0.439023	-1.18763	0.00808303	1	Down
BGIBMGA009328-TA	31.9277	44.3505	19.5049	0.43979	-1.18511	0.0131192	1	Down
BGIBMGA005771-TA	15.9751	22.1511	9.79916	0.442378	-1.17665	0.0258679	1	Down
BGIBMGA000206-TA	140.585	193.518	87.6515	0.452936	-1.14262	0.0251755	1	Down
BGIBMGA000207-TA	246.942	339.474	154.41	0.454849	-1.13654	0.0268596	1	Down
BGIBMGA011151-TA	367.38	504.988	229.771	0.455004	-1.13605	0.0409842	1	Down
BGIBMGA011577-TA	158.751	218.072	99.4296	0.455948	-1.13306	0.00538871	1	Down
BGIBMGA014058-TA	37.5459	51.5387	23.553	0.456996	-1.12975	0.0263624	1	Down
BGIBMGA010384-TA	51.8953	71.2084	32.5822	0.457561	-1.12796	0.00080367	0.585876	Down
BGIBMGA008721-TA	18.6625	25.5199	11.8051	0.462584	-1.11221	0.0428646	1	Down
BGIBMGA001976-TA	1590.66	2173.45	1007.88	0.463725	-1.10866	0.00651171	1	Down
BGIBMGA008657-TA	18.1762	24.7167	11.6356	0.470761	-1.08693	0.037858	1	Down
BGIBMGA001410-TA	19.0239	25.685	12.3627	0.481321	-1.05493	0.0451126	1	Down
BGIBMGA008174-TA	410.927	553.743	268.11	0.484177	-1.04639	0.0150386	1	Down
BGIBMGA012653-TA	160.943	215.434	106.452	0.494127	-1.01704	0.0132282	1	Down
BGIBMGA001204-TA	53.7873	35.7158	71.8589	2.01197	1.00861	0.00347144	1	Up
BGIBMGA008818-TA	16171.7	10675.9	21667.4	2.02956	1.02117	0.0307335	1	Up
BGIBMGA003963-TA	18.259	12.0124	24.5057	2.04002	1.02859	0.0475116	1	Up
BGIBMGA007812-TA	954.25	615.224	1293.28	2.10212	1.07185	0.00993652	1	Up
BGIBMGA011717-TA	36.7394	23.6073	49.8715	2.11255	1.07898	0.00884646	1	Up
BGIBMGA011196-TA	116.825	75.0595	158.591	2.11288	1.07921	0.0456866	1	Up
BGIBMGA004322-TA	20.7119	13.1818	28.2419	2.14249	1.09929	0.0392031	1	Up
BGIBMGA004506-TA	155.476	98.8295	212.122	2.14634	1.10188	4.34581e-05	0.0844826	Up
BGIBMGA000837-TA	196.003	120.514	271.493	2.25279	1.17171	8.53069e-06	0.0248755	Up
BGIBMGA006394-TA	19.1461	11.6178	26.6744	2.296	1.19912	0.0207723	1	Up
BGIBMGA003130-TA	137.824	81.6065	194.042	2.37778	1.24961	6.40728e-06	0.0248755	Up
BGIBMGA002635-TA	1186.96	677.585	1696.33	2.50349	1.32394	0.00593479	1	Up
BGIBMGA002345-TA	36.7465	20.9374	52.5556	2.51012	1.32776	0.000584134	0.454223	Up
BGIBMGA003264-TA	22.822	12.5723	33.0717	2.63053	1.39535	0.00306152	1	Up
BGIBMGA004801-TA	2134.83	1172.35	3097.3	2.64195	1.4016	0.0123632	1	Up
BGIBMGA003049-TA	120.667	64.408	176.926	2.74696	1.45784	0.0273683	1	Up
BGIBMGA004630-TA	96.8333	51.4487	142.218	2.76427	1.4669	0.00378975	1	Up
BGIBMGA006205-TA	11.3374	5.96197	16.7128	2.80324	1.48709	0.0180808	1	Up
BGIBMGA009527-TA	2071.43	1027.32	3115.53	3.03268	1.6006	0.00400192	1	Up
BGIBMGA010295-TA	123.689	60.1399	187.239	3.11339	1.63849	0.00171267	1	Up
BGIBMGA001508-TA	30024.6	13032.6	47016.6	3.60763	1.85105	0.00558283	1	Up
BGIBMGA004529-TA	22.8029	9.65625	35.9495	3.72292	1.89644	0.000534787	0.454223	Up
BGIBMGA004530-TA	233.502	96.05	370.953	3.86209	1.94938	0.0184259	1	Up
BGIBMGA004605-TA	122.962	50.352	195.573	3.88412	1.95759	0.0235761	1	Up
BGIBMGA001506-TA	17321.3	7066.39	27576.1	3.90244	1.96438	0.00550866	1	Up
BGIBMGA014541-TA	319.031	113.473	524.589	4.62303	2.20884	0.030671	1	Up
BGIBMGA005780-TA	55.3576	8.76739	101.948	11.6281	3.53954	0.0130545	1	Up
BGIBMGA004541-TA	18.1052	0.993206	35.2172	35.4581	5.14804	6.23426e-05	0.103881	Up
BGIBMGA014536-TA	289.875	15.8463	563.904	35.5859	5.15323	0.00231045	1	Up
BGIBMGA010768-TA	15.0026	0.642778	29.3624	45.6805	5.51351	0.0113982	1	Up
