# Supplementary material for: Identification of Key Genes Involved in Resistance to Early Stage of BmNPV Infection in Silkworms
Source: Viruses. 2022 Oct 29;14(11):2405. doi: 10.3390/v14112405 (PMC9694779; doi:10.3390/v14112405)
Supplement: Supplementary file 1 [file viruses-14-02405-s001.zip › Table S5.xls]

## Sheet: cpc.result
chr	gene_id	Predicted transcripts	transcript length	coding status	coding potential score	+/-	blocks	Sizes	Starts
nscaf100	XLOC_000001	TCONS_00000001	699	coding	1.60996	+	4	253///225///105///112	1592///2337///2783///3378
nscaf1035	XLOC_000003	TCONS_00000004	1781	coding	4.94004	-	2	1709///70	395///2171
nscaf1052	XLOC_000004	TCONS_00000005	1570	coding	1.52264	+	3	124///123///1320	40///695///1642
nscaf1071	XLOC_000006	TCONS_00000007	404	coding	0.8892	+	1	403	225879
nscaf1071	XLOC_000007	TCONS_00000008	325	coding	0.367354	+	2	156///167	396324///397229
nscaf1071	XLOC_000008	TCONS_00000009	865	coding	1.9163	+	1	864	421083
nscaf1071	XLOC_000009	TCONS_00000010	281	coding	0.127924	+	2	114///165	435919///438168
nscaf1071	XLOC_000010	TCONS_00000011	318	noncoding	-1.449	+	1	317	438438
nscaf1071	XLOC_000014	TCONS_00000016	1058	noncoding	-1.4031	+	1	1057	1081005
nscaf1071	XLOC_000015	TCONS_00000017	830	noncoding	-1.07688	+	1	829	1082213
nscaf1071	XLOC_000019	TCONS_00000025	884	noncoding	-0.515074	+	1	883	1207128
nscaf1071	XLOC_000029	TCONS_00000041	301	noncoding	-1.38218	-	1	300	117631
nscaf1071	XLOC_000037	TCONS_00000049	737	coding	2.01634	-	1	736	646808
nscaf1071	XLOC_000039	TCONS_00000051	415	noncoding	-1.06005	-	1	414	995991
nscaf1071	XLOC_000045	TCONS_00000061	209	noncoding	-1.13042	-	1	208	1056252
nscaf1071	XLOC_000046	TCONS_00000062	423	noncoding	-1.38564	-	2	62///359	1060733///1068121
nscaf1071	XLOC_000047	TCONS_00000063	570	noncoding	-0.129314	-	1	569	1067460
nscaf1071	XLOC_000048	TCONS_00000064	587	coding	0.832689	-	1	586	1150882
nscaf1108	XLOC_000056	TCONS_00000073	914	coding	1.28545	+	1	913	55426
nscaf1108	XLOC_000069	TCONS_00000088	228	noncoding	-1.0438	+	1	227	531417
nscaf1108	XLOC_000070	TCONS_00000089	1602	noncoding	-1.24307	+	1	1601	531748
nscaf1108	XLOC_000071	TCONS_00000090	289	noncoding	-1.36371	+	1	288	534706
nscaf1108	XLOC_000072	TCONS_00000091	1097	noncoding	-1.1148	+	1	1096	622833
nscaf1108	XLOC_000091	TCONS_00000123	409	noncoding	-1.44283	+	1	408	1670428
nscaf1108	XLOC_000092	TCONS_00000124	461	noncoding	-1.12839	+	1	460	1671603
nscaf1108	XLOC_000095	TCONS_00000127	326	noncoding	-1.23846	+	1	325	1682450
nscaf1108	XLOC_000097	TCONS_00000129	319	noncoding	-1.05938	+	1	318	1758522
nscaf1108	XLOC_000105	TCONS_00000140	626	noncoding	-1.20293	+	1	625	1948750
nscaf1108	XLOC_000112	TCONS_00000147	1945	noncoding	-1.23221	+	1	1944	1997060
nscaf1108	XLOC_000115	TCONS_00000157	711	noncoding	-0.0833933	+	1	710	2093168
nscaf1108	XLOC_000118	TCONS_00000162	380	noncoding	-1.31579	+	1	379	2107396
nscaf1108	XLOC_000119	TCONS_00000163	232	noncoding	-1.12922	+	1	231	2108899
nscaf1108	XLOC_000128	TCONS_00000173	213	noncoding	-1.23978	+	1	212	2524308
nscaf1108	XLOC_000129	TCONS_00000174	1034	noncoding	-1.37194	+	1	1033	2524758
nscaf1108	XLOC_000131	TCONS_00000176	1223	coding	0.855698	+	1	1222	2998577
nscaf1108	XLOC_000137	TCONS_00000182	2837	noncoding	-0.00849903	+	1	2836	3309685
nscaf1108	XLOC_000140	TCONS_00000186	1282	noncoding	-1.21042	-	1	1281	143138
nscaf1108	XLOC_000149	TCONS_00000195	957	noncoding	-0.49508	-	1	956	415229
nscaf1108	XLOC_000159	TCONS_00000220	500	noncoding	-1.26661	-	1	499	654160
nscaf1108	XLOC_000160	TCONS_00000221	851	coding	1.24137	-	1	850	655348
nscaf1108	XLOC_000161	TCONS_00000222	394	coding	0.275606	-	1	393	658491
nscaf1108	XLOC_000169	TCONS_00000239	504	coding	3.36909	-	1	503	968851
nscaf1108	XLOC_000173	TCONS_00000244	786	noncoding	-1.33752	-	1	785	1372528
nscaf1108	XLOC_000181	TCONS_00000254	688	noncoding	-1.06981	-	1	687	1425347
nscaf1108	XLOC_000181	TCONS_00000255	517	noncoding	-0.806093	-	3	224///56///234	1425347///1427915///1428561
nscaf1108	XLOC_000187	TCONS_00000262	279	noncoding	-1.0778	-	1	278	2111017
nscaf1108	XLOC_000188	TCONS_00000263	1304	noncoding	-1.41872	-	1	1303	2111787
nscaf1108	XLOC_000192	TCONS_00000267	1933	noncoding	-1.21089	-	1	1932	2202174
nscaf1108	XLOC_000193	TCONS_00000268	309	noncoding	-1.39823	-	1	308	2204526
nscaf1108	XLOC_000213	TCONS_00000293	1506	noncoding	-1.28492	-	1	1505	2998760
nscaf1108	XLOC_000214	TCONS_00000294	987	coding	0.172692	-	2	515///470	3000351///3000948
nscaf1108	XLOC_000215	TCONS_00000295	884	noncoding	-1.14107	-	1	883	3113486
nscaf1108	XLOC_000216	TCONS_00000296	243	noncoding	-1.32195	-	1	242	3386209
nscaf1108	XLOC_000220	TCONS_00000302	312	coding	0.33053	-	2	158///152	3437806///3447676
nscaf1133	XLOC_000221	TCONS_00000303	2157	coding	1.71776	+	5	348///139///134///204///1327	687///1916///2588///3460///4542
nscaf1136	XLOC_000222	TCONS_00000304	627	coding	2.15464	+	3	154///303///167	144///376///1488
nscaf1186	XLOC_000223	TCONS_00000305	928	coding	1.06704	+	2	457///469	136///1305
nscaf123	XLOC_000224	TCONS_00000306	337	coding	0.090801	-	1	336	10632
nscaf123	XLOC_000225	TCONS_00000307	815	noncoding	-0.190151	-	1	814	18465
nscaf125	XLOC_000227	TCONS_00000309	1059	noncoding	-1.44956	+	1	1058	11773
nscaf1270	XLOC_000237	TCONS_00000322	228	noncoding	-1.31137	-	2	162///64	1441///2258
nscaf1270	XLOC_000238	TCONS_00000323	426	noncoding	-1.21516	-	1	425	130122
nscaf1280	XLOC_000239	TCONS_00000324	2005	noncoding	-1.2584	-	1	2004	2
nscaf1289	XLOC_000243	TCONS_00000328	484	noncoding	-1.21823	+	1	483	61315
nscaf1299	XLOC_000245	TCONS_00000330	3627	noncoding	-1.18447	+	1	3626	7070
nscaf1299	XLOC_000246	TCONS_00000331	2868	noncoding	-1.27194	+	1	2867	19008
nscaf1299	XLOC_000247	TCONS_00000332	443	coding	0.628787	+	1	442	177574
nscaf1306	XLOC_000258	TCONS_00000347	1255	coding	6.6246	-	5	263///110///151///215///511	15012///16098///16994///17526///18103
nscaf1368	XLOC_000259	TCONS_00000348	807	coding	0.854629	-	2	99///706	2///875
nscaf1371	XLOC_000260	TCONS_00000349	632	coding	0.708514	+	4	64///99///110///355	7574///19831///20450///21889
nscaf1371	XLOC_000260	TCONS_00000350	648	coding	0.687694	+	4	80///99///110///355	9520///19831///20450///21889
nscaf1459	XLOC_000263	TCONS_00000353	735	coding	1.11452	-	3	396///212///124	11297///12862///13873
nscaf1485	XLOC_000264	TCONS_00000354	651	noncoding	-0.583971	+	1	650	204
nscaf1485	XLOC_000265	TCONS_00000355	3523	noncoding	-0.389929	+	1	3522	2272
nscaf1495	XLOC_000271	TCONS_00000368	1200	coding	1.09993	+	3	83///953///161	590///1490///3161
nscaf15	XLOC_000272	TCONS_00000369	356	noncoding	-1.5031	-	1	355	723
nscaf15	XLOC_000273	TCONS_00000370	943	coding	0.16878	-	1	942	1173
nscaf1513	XLOC_000274	TCONS_00000371	1909	coding	7.18938	+	6	84///644///213///110///155///697	3201///6247///7748///8251///9146///9524
nscaf1513	XLOC_000274	TCONS_00000372	2124	coding	7.233	+	5	944///213///110///155///697	5947///7748///8251///9146///9524
nscaf1513	XLOC_000275	TCONS_00000373	1703	noncoding	-0.991406	+	1	1702	10288
nscaf1513	XLOC_000276	TCONS_00000374	957	noncoding	-0.13624	+	1	956	12129
nscaf1513	XLOC_000277	TCONS_00000375	512	coding	0.352959	-	2	104///406	572///1286
nscaf1513	XLOC_000277	TCONS_00000376	272	coding	0.517257	-	3	104///148///17	572///1286///1726
nscaf1513	XLOC_000277	TCONS_00000377	267	coding	0.520985	-	3	104///148///12	572///1286///1751
nscaf1566	XLOC_000280	TCONS_00000380	826	coding	3.3976	+	2	202///622	812///1657
nscaf1566	XLOC_000281	TCONS_00000381	222	noncoding	-1.40288	+	1	221	2519
nscaf1566	XLOC_000282	TCONS_00000382	871	noncoding	-1.40755	+	1	870	2921
nscaf1566	XLOC_000283	TCONS_00000383	235	noncoding	-1.10236	+	1	234	4189
nscaf1578	XLOC_000284	TCONS_00000384	273	noncoding	-1.37179	-	1	272	1777
nscaf1610	XLOC_000285	TCONS_00000385	256	noncoding	-0.876917	+	1	255	378
nscaf1632	XLOC_000286	TCONS_00000386	883	coding	1.6	-	2	457///424	505///3453
nscaf1654	XLOC_000287	TCONS_00000387	2073	coding	3.10207	-	4	1426///393///184///66	2997///4776///5836///7496
nscaf1681	XLOC_000294	TCONS_00000397	2097	noncoding	-1.23134	+	1	2096	127956
nscaf1681	XLOC_000313	TCONS_00000434	1109	noncoding	-1.19555	+	1	1108	1247441
nscaf1681	XLOC_000316	TCONS_00000439	2280	coding	0.0207912	+	1	2279	1365533
nscaf1681	XLOC_000317	TCONS_00000440	1230	coding	0.521527	+	1	1229	1378086
nscaf1681	XLOC_000318	TCONS_00000441	916	coding	0.659214	+	1	915	1382498
nscaf1681	XLOC_000319	TCONS_00000442	1319	noncoding	-0.111607	+	1	1318	1383951
nscaf1681	XLOC_000323	TCONS_00000452	1292	coding	0.331504	+	7	419///125///82///108///121///118///312	1547972///1592668///1593010///1593989///1595460///1596546///1597131
nscaf1681	XLOC_000324	TCONS_00000453	501	noncoding	-0.128859	+	1	500	1597624
nscaf1681	XLOC_000339	TCONS_00000472	184	noncoding	-1.28748	+	1	183	2235161
nscaf1681	XLOC_000340	TCONS_00000473	404	noncoding	-1.3112	+	1	403	2235973
nscaf1681	XLOC_000356	TCONS_00000496	1464	noncoding	-1.453	+	1	1463	2754172
nscaf1681	XLOC_000357	TCONS_00000497	574	noncoding	-1.4763	+	1	573	2755793
nscaf1681	XLOC_000363	TCONS_00000507	367	noncoding	-1.46136	+	1	366	2971197
nscaf1681	XLOC_000367	TCONS_00000513	842	coding	1.31421	+	4	178///301///232///127	3054549///3054794///3055377///3056168
nscaf1681	XLOC_000368	TCONS_00000514	834	coding	1.32659	+	4	27///425///221///157	3078915///3079714///3080207///3080727
nscaf1681	XLOC_000368	TCONS_00000515	855	coding	1.31061	+	4	48///425///221///157	3079159///3079714///3080207///3080727
nscaf1681	XLOC_000382	TCONS_00000539	2795	coding	0.916995	+	3	189///62///2541	4218729///4219126///4219595
nscaf1681	XLOC_000382	TCONS_00000540	2990	coding	0.39832	+	2	447///2541	4218741///4219595
nscaf1681	XLOC_000382	TCONS_00000541	2720	noncoding	-0.128317	+	2	177///2541	4218741///4219595
nscaf1681	XLOC_000386	TCONS_00000545	2518	noncoding	-1.37373	+	1	2517	4288112
nscaf1681	XLOC_000390	TCONS_00000551	3606	noncoding	-0.167253	+	1	3605	4492557
nscaf1681	XLOC_000400	TCONS_00000564	417	noncoding	-1.30695	+	1	416	5356555
nscaf1681	XLOC_000401	TCONS_00000565	3976	noncoding	-1.24018	+	1	3975	5359003
nscaf1681	XLOC_000404	TCONS_00000570	459	coding	1.5569	+	2	90///367	5593641///5594856
nscaf1681	XLOC_000409	TCONS_00000575	396	noncoding	-1.18257	+	1	395	5716806
nscaf1681	XLOC_000410	TCONS_00000576	447	noncoding	-1.2534	+	1	446	5717540
nscaf1681	XLOC_000411	TCONS_00000577	584	noncoding	-1.48182	+	1	583	5718240
nscaf1681	XLOC_000412	TCONS_00000578	684	noncoding	-1.28829	+	1	683	5719227
nscaf1681	XLOC_000413	TCONS_00000579	202	noncoding	-1.48923	+	1	201	5719975
nscaf1681	XLOC_000414	TCONS_00000580	498	noncoding	-1.25597	+	1	497	5723255
nscaf1681	XLOC_000421	TCONS_00000588	785	noncoding	-1.50114	-	1	784	63577
nscaf1681	XLOC_000432	TCONS_00000604	774	coding	1.86243	-	3	308///297///166	193860///194525///207891
nscaf1681	XLOC_000436	TCONS_00000610	588	noncoding	-0.0330211	-	3	223///51///311	290473///320756///327307
nscaf1681	XLOC_000466	TCONS_00000646	1118	noncoding	-1.34458	-	1	1117	1718359
nscaf1681	XLOC_000467	TCONS_00000647	1373	noncoding	-1.47802	-	1	1372	1719579
nscaf1681	XLOC_000475	TCONS_00000658	1200	noncoding	-1.31292	-	1	1199	2361170
nscaf1681	XLOC_000475	TCONS_00000659	2086	coding	5.14343	-	3	792///69///1222	2361170///2366553///2367293
nscaf1681	XLOC_000475	TCONS_00000660	2111	coding	5.13908	-	3	792///94///1222	2361170///2366528///2367293
nscaf1681	XLOC_000475	TCONS_00000661	2481	coding	5.06133	-	2	1253///1226	2365369///2367293
nscaf1681	XLOC_000480	TCONS_00000666	782	coding	1.21823	-	1	781	2703405
nscaf1681	XLOC_000485	TCONS_00000673	676	noncoding	-1.25978	-	1	675	3011171
nscaf1681	XLOC_000486	TCONS_00000674	198	noncoding	-1.48665	-	1	197	3012085
nscaf1681	XLOC_000487	TCONS_00000675	418	noncoding	-1.36586	-	1	417	3012454
nscaf1681	XLOC_000491	TCONS_00000684	842	noncoding	-1.31389	-	1	841	3055453
nscaf1681	XLOC_000497	TCONS_00000690	2580	coding	0.615473	-	1	2579	3598142
nscaf1681	XLOC_000498	TCONS_00000691	1443	coding	11.3412	-	3	1236///120///84	3601011///3603112///3604092
nscaf1681	XLOC_000499	TCONS_00000692	488	coding	2.15939	-	3	272///155///58	3604277///3605027///3605437
nscaf1681	XLOC_000499	TCONS_00000693	497	coding	1.82628	-	3	272///155///67	3604277///3605027///3605671
nscaf1681	XLOC_000500	TCONS_00000694	1442	noncoding	-0.162535	-	1	1441	3813988
nscaf1681	XLOC_000502	TCONS_00000699	1068	coding	0.26655	-	3	801///117///147	3850898///3851809///3852058
nscaf1681	XLOC_000507	TCONS_00000704	205	noncoding	-1.33656	-	1	204	4141037
nscaf1681	XLOC_000509	TCONS_00000706	218	noncoding	-1.33317	-	1	217	4142504
nscaf1681	XLOC_000515	TCONS_00000712	1120	noncoding	-1.34861	-	1	1119	4514451
nscaf1681	XLOC_000519	TCONS_00000719	1977	noncoding	-1.40351	-	1	1976	4851191
nscaf1681	XLOC_000523	TCONS_00000725	181	coding	0.667763	-	1	180	4953768
nscaf1681	XLOC_000539	TCONS_00000755	202	noncoding	-1.48616	-	1	201	5728322
nscaf1681	XLOC_000540	TCONS_00000756	186	noncoding	-1.32469	-	1	185	5728710
nscaf1681	XLOC_000541	TCONS_00000757	202	noncoding	-1.42889	-	1	201	5729059
nscaf1681	XLOC_000544	TCONS_00000761	481	noncoding	-1.21786	-	1	480	5881936
nscaf1681	XLOC_000546	TCONS_00000763	728	noncoding	-1.40221	-	1	727	5884197
nscaf1681	XLOC_000547	TCONS_00000764	3103	noncoding	-1.42227	-	1	3102	5884997
nscaf1681	XLOC_000547	TCONS_00000765	2708	noncoding	-1.42034	-	2	814///1892	5884997///5886208
nscaf1690	XLOC_000557	TCONS_00000784	192	noncoding	-1.05924	+	1	191	621670
nscaf1690	XLOC_000558	TCONS_00000785	901	noncoding	-1.27345	+	1	900	622212
nscaf1690	XLOC_000559	TCONS_00000786	335	noncoding	-1.33804	+	1	334	624166
nscaf1690	XLOC_000564	TCONS_00000792	434	coding	0.143975	+	1	433	855044
nscaf1690	XLOC_000577	TCONS_00000824	318	noncoding	-0.907816	+	1	317	1856026
nscaf1690	XLOC_000584	TCONS_00000834	835	noncoding	-1.34874	+	1	834	3133349
nscaf1690	XLOC_000585	TCONS_00000835	669	noncoding	-1.10917	+	2	106///561	3141538///3143139
nscaf1690	XLOC_000588	TCONS_00000840	519	noncoding	-1.16938	+	1	518	3314442
nscaf1690	XLOC_000599	TCONS_00000856	1927	noncoding	-1.37466	+	1	1926	3705916
nscaf1690	XLOC_000600	TCONS_00000857	1562	coding	0.0111281	+	1	1561	3708634
nscaf1690	XLOC_000601	TCONS_00000858	412	noncoding	-1.4702	+	1	411	3710320
nscaf1690	XLOC_000602	TCONS_00000859	995	noncoding	-1.45016	+	1	994	3710806
nscaf1690	XLOC_000603	TCONS_00000860	645	noncoding	-1.22784	+	1	644	3712137
nscaf1690	XLOC_000604	TCONS_00000861	497	noncoding	-1.10269	+	1	496	3713214
nscaf1690	XLOC_000612	TCONS_00000870	2063	noncoding	-1.31053	+	1	2062	3873723
nscaf1690	XLOC_000613	TCONS_00000871	937	noncoding	-1.17879	+	1	936	3879408
nscaf1690	XLOC_000615	TCONS_00000874	1036	coding	0.752223	+	1	1035	4191638
nscaf1690	XLOC_000630	TCONS_00000905	1070	noncoding	-1.39994	+	1	1069	4878448
nscaf1690	XLOC_000631	TCONS_00000906	297	coding	0.52733	+	1	296	4946553
nscaf1690	XLOC_000634	TCONS_00000918	625	noncoding	-1.32535	+	1	624	5133988
nscaf1690	XLOC_000636	TCONS_00000920	765	noncoding	-0.345665	+	2	733///30	5279835///5282381
nscaf1690	XLOC_000639	TCONS_00000927	1156	noncoding	-1.13586	+	1	1155	5507758
nscaf1690	XLOC_000642	TCONS_00000934	1937	noncoding	-1.30153	+	1	1936	5750351
nscaf1690	XLOC_000645	TCONS_00000937	868	noncoding	-1.33121	+	1	867	5788468
nscaf1690	XLOC_000647	TCONS_00000939	314	noncoding	-1.33583	+	1	313	5989528
nscaf1690	XLOC_000650	TCONS_00000947	663	noncoding	-1.36082	+	1	662	6101586
nscaf1690	XLOC_000651	TCONS_00000950	3054	coding	6.23178	+	1	3053	6267113
nscaf1690	XLOC_000653	TCONS_00000954	182	noncoding	-1.51473	+	1	181	6308678
nscaf1690	XLOC_000662	TCONS_00000965	2999	noncoding	-0.368892	+	1	2998	6679996
nscaf1690	XLOC_000671	TCONS_00000977	628	noncoding	-1.2853	+	1	627	6847577
nscaf1690	XLOC_000672	TCONS_00000978	572	noncoding	-1.40645	+	1	571	6848344
nscaf1690	XLOC_000673	TCONS_00000979	795	noncoding	-1.38417	+	1	794	6850221
nscaf1690	XLOC_000674	TCONS_00000980	435	noncoding	-1.44512	+	1	434	6851149
nscaf1690	XLOC_000675	TCONS_00000981	502	noncoding	-1.38031	+	1	501	6851806
nscaf1690	XLOC_000677	TCONS_00000983	494	noncoding	-1.37354	+	1	493	6883925
nscaf1690	XLOC_000680	TCONS_00000986	1810	coding	1.91885	+	1	1809	7446733
nscaf1690	XLOC_000683	TCONS_00000990	478	noncoding	-1.25776	+	1	477	7662683
nscaf1690	XLOC_000684	TCONS_00000991	433	noncoding	-1.33724	+	1	432	7663464
nscaf1690	XLOC_000685	TCONS_00000992	416	noncoding	-1.43081	+	1	415	7664150
nscaf1690	XLOC_000686	TCONS_00000993	1397	noncoding	-1.39591	+	1	1396	7664875
nscaf1690	XLOC_000687	TCONS_00000994	809	noncoding	-1.406	+	1	808	7666461
nscaf1690	XLOC_000688	TCONS_00000995	331	noncoding	-1.32335	+	1	330	7753426
nscaf1690	XLOC_000691	TCONS_00000999	790	noncoding	-1.28611	+	1	789	7813137
nscaf1690	XLOC_000692	TCONS_00001000	395	noncoding	-1.34647	+	1	394	7814036
nscaf1690	XLOC_000693	TCONS_00001001	2412	noncoding	-1.29568	+	1	2411	7819711
nscaf1690	XLOC_000694	TCONS_00001002	867	coding	0.0295991	+	4	83///34///103///643	7896853///7927179///7928546///7929292
nscaf1690	XLOC_000694	TCONS_00001003	297	noncoding	-1.45097	+	2	82///213	7896854///7899165
nscaf1690	XLOC_000695	TCONS_00001004	702	noncoding	-1.23771	+	1	701	7900811
nscaf1690	XLOC_000696	TCONS_00001005	1378	noncoding	-1.17083	-	1	1377	165600
nscaf1690	XLOC_000697	TCONS_00001006	834	noncoding	-1.44853	-	1	833	167066
nscaf1690	XLOC_000698	TCONS_00001007	486	noncoding	-1.41168	-	1	485	168563
nscaf1690	XLOC_000705	TCONS_00001032	732	noncoding	-1.34602	-	2	482///248	631222///635318
nscaf1690	XLOC_000706	TCONS_00001033	310	noncoding	-1.41819	-	1	309	634840
nscaf1690	XLOC_000707	TCONS_00001034	1229	noncoding	-1.45526	-	1	1228	672231
nscaf1690	XLOC_000708	TCONS_00001035	1819	noncoding	-1.39221	-	4	1667///44///64///40	682549///684463///684700///685861
nscaf1690	XLOC_000715	TCONS_00001048	6457	noncoding	-1.31869	-	1	6456	1092179
nscaf1690	XLOC_000718	TCONS_00001051	2195	noncoding	-1.22267	-	1	2194	1236117
nscaf1690	XLOC_000719	TCONS_00001052	1283	noncoding	-0.452749	-	1	1282	1238369
nscaf1690	XLOC_000721	TCONS_00001055	4382	coding	0.548019	-	1	4381	1270737
nscaf1690	XLOC_000725	TCONS_00001063	568	noncoding	-1.29454	-	1	567	1433621
nscaf1690	XLOC_000726	TCONS_00001064	225	noncoding	-1.50213	-	1	224	1434596
nscaf1690	XLOC_000740	TCONS_00001093	1016	coding	1.50431	-	1	1015	2899198
nscaf1690	XLOC_000742	TCONS_00001095	1459	noncoding	-0.292192	-	1	1458	2907691
nscaf1690	XLOC_000743	TCONS_00001096	371	coding	0.258795	-	1	370	3131966
nscaf1690	XLOC_000747	TCONS_00001101	3615	noncoding	-1.37682	-	1	3614	3355994
nscaf1690	XLOC_000757	TCONS_00001117	761	noncoding	-1.30048	-	1	760	3555056
nscaf1690	XLOC_000758	TCONS_00001118	1022	coding	1.07755	-	5	296///141///184///206///190	3558223///3561000///3563775///3564089///3567107
nscaf1690	XLOC_000765	TCONS_00001125	447	noncoding	-1.32425	-	1	446	3824334
nscaf1690	XLOC_000768	TCONS_00001139	562	noncoding	-1.18563	-	2	383///177	4231979///4232762
nscaf1690	XLOC_000768	TCONS_00001140	591	noncoding	-1.19133	-	2	355///234	4231979///4232734
nscaf1690	XLOC_000774	TCONS_00001151	3494	noncoding	-1.37969	-	1	3493	4569061
nscaf1690	XLOC_000785	TCONS_00001164	1546	noncoding	-1.09504	-	1	1545	4793528
nscaf1690	XLOC_000786	TCONS_00001165	185	noncoding	-1.51419	-	1	184	4795173
nscaf1690	XLOC_000794	TCONS_00001185	673	coding	1.18303	-	1	672	5231605
nscaf1690	XLOC_000796	TCONS_00001187	856	coding	0.376498	-	1	855	5258244
nscaf1690	XLOC_000806	TCONS_00001207	1046	noncoding	-1.28882	-	1	1045	5892871
nscaf1690	XLOC_000807	TCONS_00001208	373	noncoding	-1.38442	-	1	372	5894483
nscaf1690	XLOC_000808	TCONS_00001209	1849	noncoding	-1.37349	-	1	1848	5895016
nscaf1690	XLOC_000814	TCONS_00001217	712	noncoding	-1.41527	-	1	711	6101555
nscaf1690	XLOC_000816	TCONS_00001219	2086	noncoding	-1.41055	-	1	2085	6172776
nscaf1690	XLOC_000822	TCONS_00001240	3717	noncoding	-1.30541	-	1	3716	6455465
nscaf1690	XLOC_000823	TCONS_00001241	1622	noncoding	-1.36351	-	1	1621	6463399
nscaf1690	XLOC_000824	TCONS_00001242	869	coding	1.33373	-	4	471///102///238///54	6465167///6466238///6466465///6466904
nscaf1690	XLOC_000831	TCONS_00001251	278	noncoding	-1.51929	-	1	277	7287435
nscaf1690	XLOC_000832	TCONS_00001252	396	noncoding	-1.30582	-	1	395	7287831
nscaf1690	XLOC_000834	TCONS_00001254	199	noncoding	-1.2856	-	1	198	7289922
nscaf1690	XLOC_000835	TCONS_00001255	203	noncoding	-1.22252	-	1	202	7291055
nscaf1690	XLOC_000836	TCONS_00001256	463	noncoding	-1.18952	-	1	462	7291994
nscaf1690	XLOC_000837	TCONS_00001257	234	noncoding	-1.4639	-	1	233	7294195
nscaf1690	XLOC_000840	TCONS_00001261	811	noncoding	-1.47577	-	1	810	7336655
nscaf1690	XLOC_000841	TCONS_00001262	505	noncoding	-1.4587	-	1	504	7337800
nscaf1690	XLOC_000842	TCONS_00001263	352	noncoding	-1.34324	-	1	351	7338606
nscaf1690	XLOC_000845	TCONS_00001269	876	coding	0.543031	-	1	875	7392507
nscaf1690	XLOC_000847	TCONS_00001271	1095	coding	0.0203769	-	1	1094	7512365
nscaf1690	XLOC_000848	TCONS_00001272	575	noncoding	-1.36016	-	5	59///86///68///82///275	7673387///7707821///7708150///7715657///7722218
nscaf1690	XLOC_000848	TCONS_00001273	629	noncoding	-1.37014	-	6	59///53///86///68///82///275	7673387///7706983///7707821///7708150///7715657///7722218
nscaf1690	XLOC_000849	TCONS_00001274	655	noncoding	-1.33794	-	1	654	7783575
nscaf1690	XLOC_000850	TCONS_00001275	1023	noncoding	-1.32802	-	1	1022	7784508
nscaf1690	XLOC_000852	TCONS_00001280	555	noncoding	-1.49398	-	1	554	7862880
nscaf1690	XLOC_000853	TCONS_00001281	1360	noncoding	-1.37271	-	1	1359	7940034
nscaf1690	XLOC_000854	TCONS_00001282	2038	noncoding	-0.435285	-	1	2037	7941633
nscaf17	XLOC_000856	TCONS_00001284	393	noncoding	-1.35179	+	1	392	1543
nscaf1705	XLOC_000860	TCONS_00001292	2722	noncoding	-1.33553	+	1	2721	455178
nscaf1705	XLOC_000878	TCONS_00001343	696	noncoding	-1.36382	+	1	695	765236
nscaf1705	XLOC_000880	TCONS_00001349	241	noncoding	-1.14537	+	1	240	825894
nscaf1705	XLOC_000886	TCONS_00001355	991	noncoding	-1.04095	+	1	990	984572
nscaf1705	XLOC_000901	TCONS_00001383	2101	noncoding	-1.4186	-	1	2100	631228
nscaf1705	XLOC_000901	TCONS_00001384	1120	noncoding	-1.41038	-	2	460///658	631228///634441
nscaf1705	XLOC_000901	TCONS_00001387	1168	noncoding	-1.42943	-	1	1167	633932
nscaf1705	XLOC_000902	TCONS_00001389	454	noncoding	-0.175229	-	2	319///133	648797///650012
nscaf1721	XLOC_000921	TCONS_00001432	3487	noncoding	-0.47577	+	1	3486	204
nscaf1721	XLOC_000922	TCONS_00001433	2421	coding	1.678	+	1	2420	7940
nscaf1721	XLOC_000922	TCONS_00001434	2169	coding	1.68027	+	2	1383///784	7974///9576
nscaf1732	XLOC_000923	TCONS_00001435	1041	noncoding	-1.32853	-	1	1040	630
nscaf1743	XLOC_000925	TCONS_00001437	2226	coding	7.49997	+	8	157///270///156///83///681///142///125///604	126///1128///1669///1952///3113///4853///5111///5666
nscaf1743	XLOC_000925	TCONS_00001438	1597	coding	6.11914	+	8	120///270///156///83///681///142///125///12	163///1128///1669///1952///3113///4853///5111///5653
nscaf1743	XLOC_000926	TCONS_00001439	736	coding	4.42473	+	4	42///111///113///466	20905///21029///21498///22313
nscaf1743	XLOC_000927	TCONS_00001440	964	coding	8.33016	+	1	963	43068
nscaf1830	XLOC_000934	TCONS_00001450	2298	noncoding	-1.38611	+	1	2297	16493
nscaf1869	XLOC_000937	TCONS_00001453	344	coding	0.430866	+	2	129///213	20337///22141
nscaf1882	XLOC_000939	TCONS_00001455	663	coding	1.11494	+	4	158///160///197///144	5109///5839///6482///6962
nscaf1886	XLOC_000942	TCONS_00001458	226	noncoding	-0.386978	+	1	225	17080
nscaf1898	XLOC_000948	TCONS_00001465	1517	noncoding	-1.17607	+	1	1516	80647
nscaf1898	XLOC_000949	TCONS_00001466	362	noncoding	-0.496884	+	2	252///108	91215///92693
nscaf1898	XLOC_000954	TCONS_00001476	612	noncoding	-1.15104	+	1	611	403240
nscaf1898	XLOC_000961	TCONS_00001484	1523	noncoding	-1.4046	+	1	1522	1586368
nscaf1898	XLOC_000965	TCONS_00001494	2853	noncoding	-1.33337	+	1	2852	1673965
nscaf1898	XLOC_000970	TCONS_00001505	515	coding	1.03361	+	1	514	1950383
nscaf1898	XLOC_000971	TCONS_00001506	552	noncoding	-1.23927	+	1	551	2285269
nscaf1898	XLOC_000972	TCONS_00001507	242	coding	0.912159	+	1	241	2762108
nscaf1898	XLOC_000976	TCONS_00001511	1995	noncoding	-1.24101	+	1	1994	3817847
nscaf1898	XLOC_000981	TCONS_00001516	329	noncoding	-1.32244	+	1	328	3957575
nscaf1898	XLOC_000982	TCONS_00001517	527	coding	0.302132	+	1	526	3958383
nscaf1898	XLOC_001002	TCONS_00001548	883	noncoding	-1.32317	+	1	882	4651523
nscaf1898	XLOC_001003	TCONS_00001549	571	noncoding	-1.26216	+	1	570	4670713
nscaf1898	XLOC_001007	TCONS_00001555	678	noncoding	-0.162652	+	4	191///161///113///209	5432023///5433335///5434231///5435563
nscaf1898	XLOC_001009	TCONS_00001557	1490	noncoding	-1.37843	+	1	1489	5444128
nscaf1898	XLOC_001010	TCONS_00001558	603	noncoding	-1.41563	+	1	602	5449253
nscaf1898	XLOC_001012	TCONS_00001561	1234	coding	0.635202	+	7	255///106///173///148///120///99///326	5501729///5502330///5502886///5503785///5505019///5505252///5505427
nscaf1898	XLOC_001021	TCONS_00001590	271	noncoding	-1.43873	+	1	270	5577234
nscaf1898	XLOC_001026	TCONS_00001596	719	coding	1.42615	+	4	212///135///128///240	5627203///5627933///5629448///5629759
nscaf1898	XLOC_001027	TCONS_00001597	567	noncoding	-1.28904	+	1	566	5630302
nscaf1898	XLOC_001030	TCONS_00001600	721	coding	1.8823	+	1	720	5650752
nscaf1898	XLOC_001031	TCONS_00001601	736	coding	2.29645	+	2	52///682	5683571///5684041
nscaf1898	XLOC_001034	TCONS_00001604	1437	noncoding	-1.21288	+	1	1436	5793980
nscaf1898	XLOC_001045	TCONS_00001620	1202	coding	0.517149	+	2	256///944	6516309///6517607
nscaf1898	XLOC_001059	TCONS_00001637	1528	noncoding	-0.336319	+	1	1527	7623549
nscaf1898	XLOC_001062	TCONS_00001640	1451	coding	3.32806	+	8	58///149///190///148///145///253///164///336	7646256///7646400///7648234///7649232///7649690///7650410///7656634///7657246
nscaf1898	XLOC_001062	TCONS_00001641	1427	coding	3.33387	+	8	58///125///190///148///145///253///164///336	7646256///7646424///7648234///7649232///7649690///7650410///7656634///7657246
nscaf1898	XLOC_001072	TCONS_00001676	794	noncoding	-1.24913	+	1	793	7877299
nscaf1898	XLOC_001075	TCONS_00001680	210	noncoding	-1.19836	+	1	209	7925064
nscaf1898	XLOC_001096	TCONS_00001706	713	coding	1.40457	+	3	316///216///178	8906594///8907174///8910505
nscaf1898	XLOC_001102	TCONS_00001716	538	noncoding	-1.23338	+	1	537	9177653
nscaf1898	XLOC_001107	TCONS_00001721	579	coding	2.26244	+	1	578	9725311
nscaf1898	XLOC_001108	TCONS_00001724	369	coding	0.34584	+	2	18///349	10098068///10098157
nscaf1898	XLOC_001109	TCONS_00001725	2623	coding	3.15504	+	5	1135///511///205///220///547	10116768///10118073///10118719///10119668///10120387
nscaf1898	XLOC_001109	TCONS_00001726	2248	coding	2.98154	+	4	626///851///220///547	10117172///10118073///10119668///10120387
nscaf1898	XLOC_001116	TCONS_00001739	188	noncoding	-0.646279	+	1	187	10308928
nscaf1898	XLOC_001119	TCONS_00001742	242	coding	0.221065	+	1	241	10486661
nscaf1898	XLOC_001126	TCONS_00001754	379	noncoding	-1.42194	+	1	378	10650666
nscaf1898	XLOC_001127	TCONS_00001755	510	noncoding	-1.44903	+	1	509	10651207
nscaf1898	XLOC_001128	TCONS_00001756	211	noncoding	-1.35732	+	1	210	10652256
nscaf1898	XLOC_001135	TCONS_00001763	979	noncoding	-1.2043	+	1	978	10823618
nscaf1898	XLOC_001136	TCONS_00001764	794	noncoding	-1.30735	+	1	793	10824743
nscaf1898	XLOC_001146	TCONS_00001778	430	noncoding	-1.21975	+	1	429	11260615
nscaf1898	XLOC_001152	TCONS_00001787	2425	noncoding	-1.37746	+	1	2424	11310205
nscaf1898	XLOC_001154	TCONS_00001789	574	noncoding	-1.18645	+	1	573	11422184
nscaf1898	XLOC_001158	TCONS_00001793	212	noncoding	-1.08798	+	1	211	11459501
nscaf1898	XLOC_001159	TCONS_00001794	1217	coding	2.1311	+	1	1216	11561933
nscaf1898	XLOC_001165	TCONS_00001817	523	noncoding	-1.19127	+	1	522	11640650
nscaf1898	XLOC_001166	TCONS_00001818	186	noncoding	-1.37257	+	1	185	11642836
nscaf1898	XLOC_001167	TCONS_00001819	228	noncoding	-1.51843	+	1	227	11643327
nscaf1898	XLOC_001168	TCONS_00001820	356	coding	0.236804	+	2	211///143	12240051///12241056
nscaf1898	XLOC_001169	TCONS_00001821	849	noncoding	-1.20259	+	1	848	12286743
nscaf1898	XLOC_001173	TCONS_00001825	1015	noncoding	-1.27611	+	1	1014	12366599
nscaf1898	XLOC_001177	TCONS_00001831	639	coding	0.643916	+	4	348///130///115///42	12570488///12574666///12576329///12578639
nscaf1898	XLOC_001181	TCONS_00001840	2177	coding	0.543387	+	2	706///1469	12892552///12896683
nscaf1898	XLOC_001205	TCONS_00001883	1485	coding	3.00903	+	4	958///422///45///56	15107168///15108267///15108930///15110024
nscaf1898	XLOC_001206	TCONS_00001884	776	noncoding	-1.34784	+	1	775	15115598
nscaf1898	XLOC_001210	TCONS_00001890	243	noncoding	-1.27343	+	1	242	15352230
nscaf1898	XLOC_001216	TCONS_00001897	287	noncoding	-1.29446	+	1	286	15534690
nscaf1898	XLOC_001224	TCONS_00001907	4673	coding	1.95472	-	1	4672	45340
nscaf1898	XLOC_001225	TCONS_00001908	1597	noncoding	-1.3654	-	1	1596	52724
nscaf1898	XLOC_001223	TCONS_00001909	604	noncoding	-0.485179	-	1	603	56382
nscaf1898	XLOC_001226	TCONS_00001910	1935	noncoding	-1.23814	-	1	1934	57288
nscaf1898	XLOC_001227	TCONS_00001911	598	noncoding	-1.13834	-	2	223///373	59301///81259
nscaf1898	XLOC_001227	TCONS_00001912	774	noncoding	-1.28387	-	3	223///27///521	59301///78677///85593
nscaf1898	XLOC_001227	TCONS_00001913	776	noncoding	-1.28425	-	3	223///29///521	59301///78675///85593
nscaf1898	XLOC_001227	TCONS_00001914	1994	noncoding	-1.2388	-	2	1601///391	77103///81259
nscaf1898	XLOC_001227	TCONS_00001915	2129	noncoding	-1.24318	-	2	1601///526	77103///85588
nscaf1898	XLOC_001227	TCONS_00001916	2132	noncoding	-1.24328	-	2	1601///529	77103///85593
nscaf1898	XLOC_001230	TCONS_00001919	989	coding	2.86637	-	4	344///275///236///130	104149///104578///104927///112504
nscaf1898	XLOC_001239	TCONS_00001938	6202	noncoding	-0.245245	-	2	5464///736	327056///334395
nscaf1898	XLOC_001240	TCONS_00001944	807	coding	0.624723	-	1	806	333148
nscaf1898	XLOC_001257	TCONS_00001982	1543	coding	2.12911	-	1	1542	2464888
nscaf1898	XLOC_001258	TCONS_00001983	539	noncoding	-0.467513	-	1	538	2478643
nscaf1898	XLOC_001259	TCONS_00001984	1292	noncoding	-0.199048	-	1	1291	2479530
nscaf1898	XLOC_001260	TCONS_00001985	2308	noncoding	-1.40403	-	1	2307	2536733
nscaf1898	XLOC_001262	TCONS_00001988	724	noncoding	-1.0025	-	1	723	3103969
nscaf1898	XLOC_001263	TCONS_00001989	5732	coding	0.262067	-	1	5731	3112189
nscaf1898	XLOC_001264	TCONS_00001990	972	noncoding	-1.33003	-	1	971	3118773
nscaf1898	XLOC_001265	TCONS_00001991	689	coding	1.39076	-	2	587///100	3183897///3192695
nscaf1898	XLOC_001267	TCONS_00001993	540	noncoding	-1.35006	-	1	539	3786778
nscaf1898	XLOC_001268	TCONS_00001994	489	noncoding	-1.30403	-	1	488	3787646
nscaf1898	XLOC_001273	TCONS_00002003	651	noncoding	-1.2825	-	1	650	3802675
nscaf1898	XLOC_001275	TCONS_00002005	940	noncoding	-1.05544	-	1	939	3833101
nscaf1898	XLOC_001276	TCONS_00002006	767	noncoding	-1.39963	-	1	766	3834198
nscaf1898	XLOC_001282	TCONS_00002014	532	noncoding	-1.39744	-	1	531	4020405
nscaf1898	XLOC_001283	TCONS_00002015	410	noncoding	-1.35534	-	1	409	4021984
nscaf1898	XLOC_001284	TCONS_00002016	1054	noncoding	-1.42222	-	1	1053	4022565
nscaf1898	XLOC_001295	TCONS_00002034	591	coding	1.83892	-	1	590	4425635
nscaf1898	XLOC_001296	TCONS_00002035	906	noncoding	-1.19213	-	1	905	4472021
nscaf1898	XLOC_001306	TCONS_00002048	643	noncoding	-1.26466	-	1	642	5444976
nscaf1898	XLOC_001307	TCONS_00002049	910	noncoding	-1.27285	-	1	909	5446090
nscaf1898	XLOC_001308	TCONS_00002050	848	noncoding	-1.19724	-	1	847	5447222
nscaf1898	XLOC_001317	TCONS_00002060	1554	coding	3.12153	-	4	701///125///443///281	5608062///5619160///5623647///5624792
nscaf1898	XLOC_001317	TCONS_00002061	1786	coding	2.43109	-	4	701///125///468///488	5608062///5619160///5623622///5624792
nscaf1898	XLOC_001318	TCONS_00002062	629	noncoding	-1.05502	-	1	628	5629363
nscaf1898	XLOC_001319	TCONS_00002063	412	coding	0.145184	-	3	78///259///72	5630303///5630499///5630972
nscaf1898	XLOC_001319	TCONS_00002064	964	coding	2.0071	-	5	78///259///166///105///351	5630303///5630499///5631292///5631864///5632050
nscaf1898	XLOC_001323	TCONS_00002069	520	noncoding	-1.47666	-	2	330///188	5679305///5680259
nscaf1898	XLOC_001329	TCONS_00002076	537	coding	1.77555	-	1	536	6412950
nscaf1898	XLOC_001330	TCONS_00002077	2354	noncoding	-1.34404	-	2	2224///128	6445565///6448131
nscaf1898	XLOC_001330	TCONS_00002078	2374	noncoding	-1.34425	-	2	2224///148	6445565///6448127
nscaf1898	XLOC_001345	TCONS_00002098	2365	coding	1.99808	-	1	2364	7187851
nscaf1898	XLOC_001348	TCONS_00002103	3435	coding	0.684697	-	2	2849///584	7216777///7220234
nscaf1898	XLOC_001348	TCONS_00002104	3136	noncoding	-0.0173155	-	4	2849///163///77///43	7216777///7220234///7222702///7223867
nscaf1898	XLOC_001348	TCONS_00002105	3106	coding	1.79028	-	3	2849///163///91	7216777///7220234///7223867
nscaf1898	XLOC_001352	TCONS_00002109	1939	coding	1.9589	-	1	1938	7355751
nscaf1898	XLOC_001355	TCONS_00002115	1353	noncoding	-1.277	-	1	1352	7401387
nscaf1898	XLOC_001356	TCONS_00002116	425	noncoding	-1.33479	-	1	424	7404005
nscaf1898	XLOC_001374	TCONS_00002156	884	noncoding	-1.32316	-	1	883	8588291
nscaf1898	XLOC_001375	TCONS_00002157	352	noncoding	-1.0989	-	1	351	8589270
nscaf1898	XLOC_001379	TCONS_00002162	260	coding	0.48021	-	3	99///103///55	8637826///8640368///8640566
nscaf1898	XLOC_001383	TCONS_00002169	570	coding	3.68924	-	1	569	8665911
nscaf1898	XLOC_001392	TCONS_00002181	1595	noncoding	-1.37413	-	1	1594	8928687
nscaf1898	XLOC_001393	TCONS_00002182	471	noncoding	-1.39207	-	1	470	8931368
nscaf1898	XLOC_001393	TCONS_00002183	829	noncoding	-1.32955	-	2	224///603	8931368///8932179
nscaf1898	XLOC_001394	TCONS_00002184	865	noncoding	-1.27964	-	1	864	8932977
nscaf1898	XLOC_001401	TCONS_00002191	1407	noncoding	-1.35741	-	1	1406	9263612
nscaf1898	XLOC_001416	TCONS_00002209	1938	noncoding	-1.39382	-	1	1937	10159733
nscaf1898	XLOC_001419	TCONS_00002214	325	noncoding	-1.17776	-	2	144///179	10228773///10230926
nscaf1898	XLOC_001426	TCONS_00002222	240	noncoding	-0.210513	-	1	239	10356063
nscaf1898	XLOC_001445	TCONS_00002245	323	noncoding	-1.40469	-	1	322	11232211
nscaf1898	XLOC_001446	TCONS_00002246	515	noncoding	-1.38886	-	1	514	11232857
nscaf1898	XLOC_001447	TCONS_00002247	462	noncoding	-1.4348	-	1	461	11233656
nscaf1898	XLOC_001448	TCONS_00002248	257	coding	0.0647371	-	2	184///71	11234343///11235739
nscaf1898	XLOC_001458	TCONS_00002259	733	noncoding	-1.363	-	1	732	11387378
nscaf1898	XLOC_001459	TCONS_00002260	276	noncoding	-1.34011	-	1	275	11423069
nscaf1898	XLOC_001460	TCONS_00002261	228	noncoding	-1.4707	-	1	227	11423601
nscaf1898	XLOC_001461	TCONS_00002262	750	noncoding	-1.19017	-	1	749	11425210
nscaf1898	XLOC_001463	TCONS_00002265	1142	noncoding	-1.03555	-	1	1141	11764507
nscaf1898	XLOC_001465	TCONS_00002269	1346	coding	0.477404	-	3	988///133///222	12035706///12039640///12046119
nscaf1898	XLOC_001466	TCONS_00002270	485	coding	0.0213431	-	3	135///145///202	12054064///12058610///12059740
nscaf1898	XLOC_001469	TCONS_00002273	1616	coding	0.170735	-	2	1360///254	12100491///12103170
nscaf1898	XLOC_001485	TCONS_00002299	670	noncoding	-1.08527	-	2	396///272	12830386///12831728
nscaf1898	XLOC_001486	TCONS_00002300	247	noncoding	-1.24028	-	1	246	12926686
nscaf1898	XLOC_001490	TCONS_00002306	2242	coding	0.247788	-	2	1825///415	13282139///13285927
nscaf1898	XLOC_001496	TCONS_00002321	979	noncoding	-1.09782	-	1	978	13614385
nscaf1898	XLOC_001497	TCONS_00002322	362	coding	1.0571	-	1	361	13902478
nscaf1898	XLOC_001500	TCONS_00002328	507	noncoding	-1.46561	-	1	506	14312433
nscaf1898	XLOC_001501	TCONS_00002329	360	noncoding	-1.21014	-	1	359	14313000
nscaf1898	XLOC_001502	TCONS_00002330	281	noncoding	-1.32744	-	1	280	14313512
nscaf1898	XLOC_001504	TCONS_00002332	730	noncoding	-1.41047	-	1	729	14315981
nscaf1898	XLOC_001514	TCONS_00002352	1003	noncoding	-1.25652	-	1	1002	14441613
nscaf1898	XLOC_001515	TCONS_00002353	730	noncoding	-1.41961	-	1	729	14442852
nscaf1898	XLOC_001517	TCONS_00002361	266	noncoding	-1.29409	-	1	265	14521110
nscaf1898	XLOC_001518	TCONS_00002362	685	noncoding	-1.42456	-	1	684	14729371
nscaf1898	XLOC_001519	TCONS_00002363	1289	noncoding	-1.46755	-	1	1288	14730138
nscaf1898	XLOC_001520	TCONS_00002364	3115	noncoding	-1.29545	-	1	3114	14731554
nscaf1898	XLOC_001522	TCONS_00002367	384	coding	0.327713	-	1	383	14931851
nscaf1898	XLOC_001523	TCONS_00002368	1163	noncoding	-1.40127	-	1	1162	14952285
nscaf1898	XLOC_001529	TCONS_00002376	964	coding	0.272185	-	1	963	15044570
nscaf1898	XLOC_001530	TCONS_00002377	515	noncoding	-1.4658	-	1	514	15045629
nscaf1898	XLOC_001532	TCONS_00002381	291	coding	0.448803	-	2	219///70	15240354///15244279
nscaf1898	XLOC_001533	TCONS_00002382	220	coding	0.421614	-	1	219	15511467
nscaf1898	XLOC_001535	TCONS_00002385	2244	coding	1.28466	-	5	1360///142///87///188///462	15777391///15779072///15779292///15779765///15780246
nscaf1898	XLOC_001535	TCONS_00002386	2444	coding	1.25992	-	5	1360///145///87///188///659	15777391///15779072///15779292///15779765///15780246
nscaf1898	XLOC_001542	TCONS_00002396	365	noncoding	-1.37286	-	1	364	16137842
nscaf1898	XLOC_001543	TCONS_00002397	361	noncoding	-1.19027	-	1	360	16139485
nscaf1898	XLOC_001544	TCONS_00002398	288	noncoding	-1.40512	-	1	287	16139963
nscaf1898	XLOC_001545	TCONS_00002399	737	noncoding	-1.37732	-	1	736	16141313
nscaf1898	XLOC_001546	TCONS_00002400	494	noncoding	-0.557505	-	1	493	16145847
nscaf1924	XLOC_001549	TCONS_00002403	376	coding	1.54022	-	4	39///63///120///150	1///762///1823///2074
nscaf1955	XLOC_001550	TCONS_00002404	1040	coding	1.55565	+	3	801///199///37	34///960///4719
nscaf1962	XLOC_001563	TCONS_00002421	2055	coding	3.89404	-	6	138///623///254///231///357///446	5///248///1086///2569///4900///6282
nscaf1962	XLOC_001566	TCONS_00002424	264	noncoding	-1.47773	-	1	263	11759
nscaf1962	XLOC_001567	TCONS_00002425	1469	coding	2.72124	-	10	244///164///58///66///213///369///89///120///86///50	19629///20321///21149///21643///22013///22574///23654///26328///26694///27344
nscaf1962	XLOC_001567	TCONS_00002426	1531	coding	3.30703	-	11	244///164///58///66///213///369///89///118///86///80///33	19629///20321///21149///21643///22013///22574///23654///26328///26694///27344///27938
nscaf1962	XLOC_001571	TCONS_00002432	693	noncoding	-1.23718	-	1	692	228977
nscaf1962	XLOC_001574	TCONS_00002438	1051	noncoding	-1.07815	-	2	613///436	287635///288958
nscaf1962	XLOC_001574	TCONS_00002439	864	noncoding	-1.15341	-	2	613///249	287635///289218
nscaf1987	XLOC_001583	TCONS_00002454	316	noncoding	-1.48469	-	1	315	31992
nscaf20	XLOC_001585	TCONS_00002457	1390	coding	3.19371	+	4	763///253///179///191	35168///36127///36799///37068
nscaf20	XLOC_001586	TCONS_00002458	459	noncoding	-1.1062	-	2	200///257	6448///13212
nscaf20	XLOC_001586	TCONS_00002459	601	noncoding	-1.16572	-	2	342///257	7094///13212
nscaf201	XLOC_001588	TCONS_00002463	2776	coding	5.75936	+	11	430///365///151///131///151///105///155///197///290///180///610	2763///3433///4205///4611///6245///7601///8777///10139///11210///13205///15160
nscaf201	XLOC_001588	TCONS_00002464	2807	coding	5.39827	+	11	429///365///151///131///151///105///155///229///290///180///610	2764///3433///4205///4611///6245///7601///8777///10107///11210///13205///15160
nscaf201	XLOC_001589	TCONS_00002465	7780	coding	0.423614	-	3	7003///166///608	16630///24225///24627
nscaf2010	XLOC_001590	TCONS_00002466	1563	coding	2.9088	-	3	1371///161///28	1///1597///1828
nscaf2014	XLOC_001595	TCONS_00002473	1019	coding	3.41615	-	1	1018	36917
nscaf2015	XLOC_001596	TCONS_00002474	1278	coding	1.20942	+	1	1277	2340
nscaf2015	XLOC_001597	TCONS_00002475	1024	coding	1.73513	-	1	1023	5
nscaf2030	XLOC_001598	TCONS_00002476	1242	coding	3.05623	-	3	150///168///921	84///3280///7352
nscaf2053	XLOC_001600	TCONS_00002478	1137	coding	6.10183	+	2	86///1049	109///308
nscaf2053	XLOC_001600	TCONS_00002479	1072	coding	4.30813	+	3	86///741///242	109///308///2717
nscaf2053	XLOC_001601	TCONS_00002480	241	noncoding	-1.11635	+	1	240	10540
nscaf2053	XLOC_001603	TCONS_00002482	1071	coding	3.64668	+	1	1070	109392
nscaf2053	XLOC_001604	TCONS_00002483	764	noncoding	-0.144393	+	1	763	111386
nscaf2053	XLOC_001605	TCONS_00002484	1920	coding	1.58564	+	1	1919	114853
nscaf2053	XLOC_001611	TCONS_00002492	632	noncoding	-1.47573	+	3	380///139///110	342560///355249///389352
nscaf2053	XLOC_001624	TCONS_00002517	873	noncoding	-1.25949	+	1	872	522886
nscaf2053	XLOC_001625	TCONS_00002518	2994	noncoding	-1.25619	+	1	2993	523870
nscaf2053	XLOC_001626	TCONS_00002519	479	coding	3.86659	+	1	478	561605
nscaf2053	XLOC_001627	TCONS_00002520	299	noncoding	-1.31782	+	2	51///246	565997///566589
nscaf2053	XLOC_001631	TCONS_00002526	712	coding	0.039452	+	4	240///176///191///101	619790///627939///629228///639274
nscaf2053	XLOC_001631	TCONS_00002527	549	coding	0.0874126	+	4	77///176///191///101	619795///627939///629228///639274
nscaf2053	XLOC_001631	TCONS_00002528	719	coding	0.0380925	+	4	247///176///191///101	619801///627939///629228///639274
nscaf2053	XLOC_001638	TCONS_00002535	1330	coding	2.08351	-	1	1329	2727
nscaf2053	XLOC_001639	TCONS_00002536	2502	noncoding	-1.38522	-	1	2501	4685
nscaf2053	XLOC_001650	TCONS_00002552	343	coding	0.375876	-	2	215///126	588044///589186
nscaf2053	XLOC_001653	TCONS_00002556	2224	coding	2.6127	-	1	2223	700575
nscaf2108	XLOC_001655	TCONS_00002558	1721	noncoding	-1.36835	+	1	1720	15085
nscaf2108	XLOC_001660	TCONS_00002563	1009	noncoding	-1.13113	-	1	1008	52047
nscaf2108	XLOC_001661	TCONS_00002564	1272	noncoding	-1.37826	-	1	1271	53186
nscaf2108	XLOC_001662	TCONS_00002565	858	noncoding	-1.14731	-	1	857	54778
nscaf2108	XLOC_001663	TCONS_00002566	682	noncoding	-1.36412	-	1	681	55790
nscaf2108	XLOC_001664	TCONS_00002567	469	coding	1.41272	-	3	232///146///88	57246///58732///61667
nscaf2110	XLOC_001665	TCONS_00002568	4306	noncoding	-1.39398	-	1	4305	254
nscaf2110	XLOC_001666	TCONS_00002569	1661	noncoding	-1.37628	-	1	1660	4960
nscaf2136	XLOC_001668	TCONS_00002571	867	noncoding	-0.23591	+	1	866	40063
nscaf2136	XLOC_001676	TCONS_00002585	828	coding	0.180412	+	1	827	306508
nscaf2136	XLOC_001677	TCONS_00002586	617	coding	1.60861	+	2	291///324	332346///333065
nscaf2136	XLOC_001678	TCONS_00002587	4633	coding	5.0785	+	14	43///221///89///140///208///112///117///76///195///163///402///76///157///2620	336281///348710///349755///351930///396816///400851///404772///405821///409531///410916///412065///412873///413031///414251
nscaf2136	XLOC_001678	TCONS_00002588	4793	coding	4.39161	+	15	37///221///89///140///208///165///112///117///76///195///163///402///76///157///2620	336287///348710///349755///351930///396816///398268///400851///404772///405821///409531///410916///412065///412873///413031///414251
nscaf2136	XLOC_001678	TCONS_00002589	4740	coding	4.85533	+	14	150///221///89///140///208///112///117///76///195///163///402///76///157///2620	347811///348710///349755///351930///396816///400851///404772///405821///409531///410916///412065///412873///413031///414251
nscaf2136	XLOC_001678	TCONS_00002590	4906	coding	4.18246	+	15	150///221///89///140///208///165///112///117///76///195///163///402///76///157///2620	347811///348710///349755///351930///396816///398268///400851///404772///405821///409531///410916///412065///412873///413031///414251
nscaf2136	XLOC_001678	TCONS_00002591	3474	coding	2.73105	+	6	50///163///402///76///157///2620	409826///410916///412065///412873///413031///414251
nscaf2136	XLOC_001678	TCONS_00002592	3460	coding	2.70832	+	6	36///163///402///76///157///2620	409998///410916///412065///412873///413031///414251
nscaf2136	XLOC_001678	TCONS_00002593	3453	coding	2.70584	+	6	29///163///402///76///157///2620	410151///410916///412065///412873///413031///414251
nscaf2136	XLOC_001678	TCONS_00002594	3453	coding	2.70584	+	6	29///163///402///76///157///2620	410301///410916///412065///412873///413031///414251
nscaf2136	XLOC_001683	TCONS_00002600	517	noncoding	-1.30722	+	1	516	585092
nscaf2136	XLOC_001684	TCONS_00002601	775	noncoding	-1.42853	+	1	774	585696
nscaf2136	XLOC_001685	TCONS_00002602	246	noncoding	-1.12124	+	1	245	586561
nscaf2136	XLOC_001707	TCONS_00002656	2666	noncoding	-0.417472	+	1	2665	2021905
nscaf2136	XLOC_001713	TCONS_00002665	915	noncoding	-1.32099	+	1	914	3482829
nscaf2136	XLOC_001714	TCONS_00002666	640	coding	0.378432	+	2	318///320	3879109///3881446
nscaf2136	XLOC_001715	TCONS_00002667	634	coding	2.5415	+	1	633	3928273
nscaf2136	XLOC_001716	TCONS_00002668	1122	noncoding	-1.36832	+	1	1121	4064250
nscaf2136	XLOC_001739	TCONS_00002712	1036	coding	0.784581	+	2	196///838	4886042///4886809
nscaf2136	XLOC_001739	TCONS_00002713	515	coding	1.09098	+	3	196///219///97	4886042///4886809///4887550
nscaf2136	XLOC_001739	TCONS_00002714	668	coding	0.966472	+	3	196///372///97	4886042///4886809///4887550
nscaf2136	XLOC_001740	TCONS_00002715	209	noncoding	-0.838839	+	1	208	4888239
nscaf2136	XLOC_001741	TCONS_00002716	341	noncoding	-1.12033	+	1	340	4888769
nscaf2136	XLOC_001746	TCONS_00002723	801	coding	1.89894	+	2	123///676	4926587///4926786
nscaf2136	XLOC_001747	TCONS_00002724	2406	coding	0.767904	+	1	2405	4927684
nscaf2136	XLOC_001752	TCONS_00002736	1281	noncoding	-1.38645	+	1	1280	5155887
nscaf2136	XLOC_001753	TCONS_00002737	284	coding	0.266786	+	1	283	5160183
nscaf2136	XLOC_001761	TCONS_00002752	990	coding	9.1392	+	7	161///125///167///113///167///221///29	5780477///5781159///5783303///5786212///5787132///5788117///5789133
nscaf2136	XLOC_001762	TCONS_00002753	2983	coding	7.1995	+	8	90///131///143///219///98///162///126///2006	5790338///5791496///5792858///5793641///5794388///5794951///5796129///5797082
nscaf2136	XLOC_001763	TCONS_00002754	562	noncoding	-1.43574	+	1	561	5799373
nscaf2136	XLOC_001765	TCONS_00002756	432	noncoding	-1.28653	+	1	431	5847564
nscaf2136	XLOC_001766	TCONS_00002757	677	noncoding	-1.40223	+	1	676	5848184
nscaf2136	XLOC_001773	TCONS_00002767	448	noncoding	-1.34232	+	1	447	6049107
nscaf2136	XLOC_001775	TCONS_00002770	911	coding	1.3769	+	1	910	6749074
nscaf2136	XLOC_001786	TCONS_00002785	316	noncoding	-1.08041	+	1	315	6888745
nscaf2136	XLOC_001787	TCONS_00002786	296	noncoding	-1.32935	+	1	295	6889253
nscaf2136	XLOC_001793	TCONS_00002792	188	noncoding	-1.33631	+	1	187	7093462
nscaf2136	XLOC_001800	TCONS_00002805	438	coding	1.21233	+	1	437	7903380
nscaf2136	XLOC_001801	TCONS_00002806	312	noncoding	-1.23227	+	1	311	8041686
nscaf2136	XLOC_001802	TCONS_00002807	225	noncoding	-1.37419	+	1	224	8042107
nscaf2136	XLOC_001807	TCONS_00002813	799	noncoding	-1.47771	+	1	798	8176652
nscaf2136	XLOC_001808	TCONS_00002814	672	noncoding	-1.27717	+	1	671	8179028
nscaf2136	XLOC_001814	TCONS_00002823	7130	noncoding	-0.409975	-	2	6971///157	234308///241986
nscaf2136	XLOC_001814	TCONS_00002824	7253	noncoding	-0.410267	-	2	6968///283	234308///241986
nscaf2136	XLOC_001819	TCONS_00002832	874	noncoding	-1.37841	-	1	873	306512
nscaf2136	XLOC_001826	TCONS_00002846	3432	coding	1.25807	-	1	3431	504243
nscaf2136	XLOC_001827	TCONS_00002847	3495	coding	3.07309	-	3	3000///100///392	507996///511214///511817
nscaf2136	XLOC_001831	TCONS_00002856	961	coding	0.43096	-	3	573///171///214	685361///687112///687479
nscaf2136	XLOC_001832	TCONS_00002857	812	noncoding	-1.37167	-	1	811	696655
nscaf2136	XLOC_001833	TCONS_00002858	700	noncoding	-1.30444	-	1	699	698746
nscaf2136	XLOC_001834	TCONS_00002859	404	noncoding	-1.22232	-	1	403	699774
nscaf2136	XLOC_001838	TCONS_00002864	1824	noncoding	-1.36694	-	1	1823	1006881
nscaf2136	XLOC_001839	TCONS_00002865	2480	noncoding	-1.11591	-	2	2414///64	1097245///1100161
nscaf2136	XLOC_001840	TCONS_00002866	440	coding	0.0741257	-	1	439	1108226
nscaf2136	XLOC_001847	TCONS_00002887	289	noncoding	-1.42052	-	1	288	1838079
nscaf2136	XLOC_001853	TCONS_00002894	1001	noncoding	-1.27238	-	1	1000	2180429
nscaf2136	XLOC_001855	TCONS_00002896	1840	noncoding	-1.3623	-	1	1839	2324851
nscaf2136	XLOC_001857	TCONS_00002898	760	noncoding	-0.200746	-	1	759	2642766
nscaf2136	XLOC_001858	TCONS_00002899	267	noncoding	-1.37727	-	1	266	2644919
nscaf2136	XLOC_001862	TCONS_00002913	2070	noncoding	-1.11777	-	1	2069	2753318
nscaf2136	XLOC_001863	TCONS_00002914	1126	noncoding	-1.41111	-	1	1125	2755972
nscaf2136	XLOC_001864	TCONS_00002915	1398	noncoding	-1.25454	-	1	1397	2757433
nscaf2136	XLOC_001866	TCONS_00002921	623	noncoding	-1.33851	-	1	622	3928271
nscaf2136	XLOC_001876	TCONS_00002934	353	coding	1.33903	-	2	134///217	4349809///4350533
nscaf2136	XLOC_001877	TCONS_00002935	353	coding	0.436307	-	1	352	4382070
nscaf2136	XLOC_001881	TCONS_00002941	913	noncoding	-1.38132	-	1	912	5010500
nscaf2136	XLOC_001887	TCONS_00002954	1395	noncoding	-1.33528	-	1	1394	5185747
nscaf2136	XLOC_001888	TCONS_00002955	1069	noncoding	-1.35582	-	1	1068	5188197
nscaf2136	XLOC_001889	TCONS_00002956	1234	noncoding	-1.41767	-	1	1233	5191896
nscaf2136	XLOC_001891	TCONS_00002960	730	noncoding	-1.38418	-	1	729	5207362
nscaf2136	XLOC_001894	TCONS_00002964	795	coding	5.23926	-	2	597///196	5266691///5267371
nscaf2136	XLOC_001903	TCONS_00002998	553	coding	0.283627	-	1	552	5393609
nscaf2136	XLOC_001904	TCONS_00002999	411	coding	0.43695	-	3	149///109///150	5415201///5415966///5416159
nscaf2136	XLOC_001905	TCONS_00003000	1725	noncoding	-1.22778	-	1	1724	5618886
nscaf2136	XLOC_001906	TCONS_00003001	1862	noncoding	-0.392544	-	1	1861	5637060
nscaf2136	XLOC_001907	TCONS_00003002	889	coding	0.345556	-	1	888	5639435
nscaf2136	XLOC_001908	TCONS_00003003	2391	noncoding	-0.431162	-	1	2390	5640762
nscaf2136	XLOC_001909	TCONS_00003004	1374	coding	0.584969	-	6	97///153///204///105///121///688	5862425///5864575///5865760///5872638///5878569///5888157
nscaf2136	XLOC_001909	TCONS_00003005	3632	noncoding	-0.507977	-	1	3631	5885218
nscaf2136	XLOC_001910	TCONS_00003006	557	noncoding	-0.193331	-	1	556	5890305
nscaf2136	XLOC_001911	TCONS_00003007	637	noncoding	-1.04788	-	2	432///203	5895950///5896455
nscaf2136	XLOC_001917	TCONS_00003013	1368	noncoding	-0.994287	-	1	1367	6678433
nscaf2136	XLOC_001918	TCONS_00003014	815	coding	0.200919	-	1	814	6679966
nscaf2136	XLOC_001926	TCONS_00003024	216	noncoding	-0.937658	-	1	215	6929116
nscaf2136	XLOC_001927	TCONS_00003025	896	coding	0.242769	-	1	895	7115854
nscaf2136	XLOC_001938	TCONS_00003038	349	noncoding	-1.35665	-	1	348	7721352
nscaf2136	XLOC_001939	TCONS_00003039	507	coding	1.67186	-	1	506	7902810
nscaf2176	XLOC_001952	TCONS_00003054	243	noncoding	-1.14678	+	1	242	171602
nscaf2176	XLOC_001953	TCONS_00003055	386	noncoding	-1.37976	+	1	385	172620
nscaf2176	XLOC_001955	TCONS_00003057	1041	noncoding	-1.36585	+	1	1040	212539
nscaf2176	XLOC_001961	TCONS_00003064	423	noncoding	-1.33083	+	1	422	397362
nscaf2176	XLOC_001968	TCONS_00003071	558	noncoding	-1.36808	+	1	557	576665
nscaf2176	XLOC_001969	TCONS_00003072	368	noncoding	-1.34589	+	1	367	577451
nscaf2176	XLOC_001970	TCONS_00003073	392	noncoding	-0.925177	+	1	391	578136
nscaf2176	XLOC_001978	TCONS_00003081	2238	noncoding	-1.36049	+	1	2237	668406
nscaf2176	XLOC_001984	TCONS_00003088	415	noncoding	-1.11743	+	2	375///38	735369///737047
nscaf2176	XLOC_001984	TCONS_00003089	235	noncoding	-1.39402	+	2	195///38	735374///737047
nscaf2176	XLOC_001987	TCONS_00003092	584	noncoding	-1.1999	+	1	583	770361
nscaf2176	XLOC_001988	TCONS_00003093	598	noncoding	-1.36985	+	1	597	771169
nscaf2176	XLOC_001989	TCONS_00003094	1798	noncoding	-1.01952	+	1	1797	772059
nscaf2176	XLOC_001991	TCONS_00003096	270	noncoding	-1.37863	+	1	269	774862
nscaf2176	XLOC_002006	TCONS_00003115	925	coding	3.91547	+	1	924	1148829
nscaf2176	XLOC_002022	TCONS_00003133	1499	coding	5.50841	+	5	112///170///119///101///992	1537205///1537479///1538211///1538992///1539515
nscaf2176	XLOC_002023	TCONS_00003134	198	noncoding	-0.0641967	+	1	197	1540747
nscaf2176	XLOC_002024	TCONS_00003135	696	coding	3.19049	+	1	695	1541185
nscaf2176	XLOC_002025	TCONS_00003136	1621	coding	5.56993	+	1	1620	1542182
nscaf2176	XLOC_002026	TCONS_00003137	393	noncoding	-1.36426	+	1	392	1543899
nscaf2176	XLOC_002027	TCONS_00003138	1103	noncoding	-1.35526	+	1	1102	1591624
nscaf2176	XLOC_002030	TCONS_00003141	306	coding	2.37333	+	3	123///95///85	1700358///1700874///1727316
nscaf2176	XLOC_002032	TCONS_00003143	798	noncoding	-1.28033	+	1	797	1734677
nscaf2176	XLOC_002046	TCONS_00003160	464	coding	0.00136571	+	4	115///111///101///133	1932575///1933942///1934847///1936844
nscaf2176	XLOC_002048	TCONS_00003162	736	noncoding	-1.12404	+	2	36///698	1956533///1957646
nscaf2176	XLOC_002052	TCONS_00003167	877	coding	0.160787	+	1	876	1979971
nscaf2176	XLOC_002059	TCONS_00003179	1037	coding	0.834807	+	2	242///793	2168217///2168541
nscaf2176	XLOC_002069	TCONS_00003203	886	noncoding	-1.223	+	1	885	2366896
nscaf2176	XLOC_002070	TCONS_00003204	504	noncoding	-0.990573	+	1	503	2367881
nscaf2176	XLOC_002084	TCONS_00003224	258	coding	1.39038	+	2	154///102	2903462///2904422
nscaf2176	XLOC_002097	TCONS_00003240	1026	noncoding	-1.21812	+	1	1025	3060382
nscaf2176	XLOC_002098	TCONS_00003241	1466	noncoding	-0.396789	+	1	1465	3063744
nscaf2176	XLOC_002106	TCONS_00003249	441	noncoding	-1.4465	+	1	440	3121119
nscaf2176	XLOC_002113	TCONS_00003257	600	coding	0.719286	+	4	134///170///72///220	3204001///3204754///3213655///3214895
nscaf2176	XLOC_002114	TCONS_00003258	500	noncoding	-1.41015	+	1	499	3216753
nscaf2176	XLOC_002115	TCONS_00003259	196	noncoding	-1.49631	+	1	195	3217399
nscaf2176	XLOC_002121	TCONS_00003267	721	noncoding	-1.47454	+	1	720	3291055
nscaf2176	XLOC_002122	TCONS_00003268	267	noncoding	-1.49408	+	1	266	3291900
nscaf2176	XLOC_002137	TCONS_00003288	2272	noncoding	-1.26835	+	1	2271	3976675
nscaf2176	XLOC_002179	TCONS_00003356	643	noncoding	-1.44957	-	1	642	843571
nscaf2176	XLOC_002185	TCONS_00003362	1276	coding	0.724237	-	2	802///472	939879///941191
nscaf2176	XLOC_002188	TCONS_00003367	1961	coding	4.36468	-	2	756///1203	1009859///1026299
nscaf2176	XLOC_002189	TCONS_00003368	463	noncoding	-0.41403	-	1	462	1010966
nscaf2176	XLOC_002190	TCONS_00003369	266	noncoding	-0.159164	-	1	265	1016429
nscaf2176	XLOC_002191	TCONS_00003370	477	noncoding	-1.29025	-	1	476	1017667
nscaf2176	XLOC_002192	TCONS_00003371	3011	noncoding	-0.382335	-	1	3010	1018249
nscaf2176	XLOC_002193	TCONS_00003372	1500	coding	2.88537	-	1	1499	1021994
nscaf2176	XLOC_002188	TCONS_00003373	1842	coding	4.06393	-	1	1841	1025661
nscaf2176	XLOC_002194	TCONS_00003374	743	noncoding	-0.276624	-	1	742	1037721
nscaf2176	XLOC_002195	TCONS_00003375	1561	coding	4.4415	-	1	1560	1040150
nscaf2176	XLOC_002196	TCONS_00003376	540	noncoding	-1.33746	-	2	416///122	1042074///1042908
nscaf2176	XLOC_002197	TCONS_00003377	410	noncoding	-1.11517	-	1	409	1049351
nscaf2176	XLOC_002200	TCONS_00003380	1298	coding	3.10528	-	1	1297	1066673
nscaf2176	XLOC_002201	TCONS_00003381	244	noncoding	-1.44967	-	1	243	1159302
nscaf2176	XLOC_002202	TCONS_00003382	332	noncoding	-1.33325	-	1	331	1159686
nscaf2176	XLOC_002205	TCONS_00003385	509	noncoding	-1.19076	-	2	61///446	1430907///1442264
nscaf2176	XLOC_002206	TCONS_00003386	455	noncoding	-1.17816	-	1	454	1430976
nscaf2176	XLOC_002207	TCONS_00003387	339	noncoding	-1.42486	-	1	338	1443720
nscaf2176	XLOC_002219	TCONS_00003403	852	noncoding	-1.40012	-	1	851	1918333
nscaf2176	XLOC_002229	TCONS_00003423	450	coding	2.9559	-	2	140///308	2169532///2171213
nscaf2176	XLOC_002231	TCONS_00003427	330	noncoding	-1.43108	-	1	329	2304608
nscaf2176	XLOC_002233	TCONS_00003429	2928	noncoding	-0.232955	-	1	2927	2374684
nscaf2176	XLOC_002235	TCONS_00003432	203	noncoding	-1.45533	-	1	202	2407811
nscaf2176	XLOC_002244	TCONS_00003446	1309	noncoding	-1.41862	-	1	1308	2784141
nscaf2176	XLOC_002245	TCONS_00003447	1421	noncoding	-1.37243	-	1	1420	2785570
nscaf2176	XLOC_002246	TCONS_00003448	679	noncoding	-1.4684	-	1	678	2787307
nscaf2176	XLOC_002256	TCONS_00003463	827	noncoding	-1.07574	-	1	826	2956186
nscaf2176	XLOC_002257	TCONS_00003464	210	noncoding	-1.07589	-	1	209	2957086
nscaf2176	XLOC_002262	TCONS_00003472	661	coding	7.34652	-	2	339///320	3063151///3064838
nscaf2176	XLOC_002264	TCONS_00003476	1077	coding	0.326829	-	11	62///122///96///113///58///144///113///122///88///128///20	3189137///3190254///3191334///3192079///3192671///3194245///3195411///3196740///3197479///3197855///3199013
nscaf2176	XLOC_002281	TCONS_00003500	414	noncoding	-1.28792	-	1	413	4039413
nscaf2176	XLOC_002284	TCONS_00003505	1522	noncoding	-1.3313	-	1	1521	4113996
nscaf2176	XLOC_002287	TCONS_00003509	862	noncoding	-1.15489	-	1	861	4182080
nscaf2176	XLOC_002288	TCONS_00003510	3613	coding	0.796256	-	1	3612	4238275
nscaf2176	XLOC_002288	TCONS_00003511	4032	coding	0.767294	-	2	3316///714	4238275///4290982
nscaf2176	XLOC_002289	TCONS_00003512	1274	noncoding	-0.962542	-	2	25///1247	4243618///4306062
nscaf2176	XLOC_002290	TCONS_00003513	1921	noncoding	-1.44649	-	1	1920	4245412
nscaf2176	XLOC_002291	TCONS_00003514	1271	noncoding	-1.39203	-	1	1270	4248608
nscaf2176	XLOC_002292	TCONS_00003515	684	noncoding	-1.40969	-	1	683	4256386
nscaf2176	XLOC_002293	TCONS_00003516	4553	coding	2.08372	-	1	4552	4257337
nscaf2176	XLOC_002294	TCONS_00003518	1516	coding	0.571993	-	1	1515	4265903
nscaf2176	XLOC_002295	TCONS_00003519	871	noncoding	-1.38828	-	1	870	4269216
nscaf2176	XLOC_002296	TCONS_00003520	1301	noncoding	-1.29838	-	1	1300	4275157
nscaf2176	XLOC_002297	TCONS_00003521	2103	coding	0.776198	-	1	2102	4287514
nscaf2176	XLOC_002298	TCONS_00003522	1457	noncoding	-1.28209	-	2	1099///356	4301526///4307572
nscaf2176	XLOC_002289	TCONS_00003523	1834	noncoding	-0.674265	-	1	1833	4304927
nscaf2204	XLOC_002300	TCONS_00003525	671	noncoding	-1.30288	+	1	670	260966
nscaf2204	XLOC_002301	TCONS_00003526	868	coding	0.332182	+	6	278///69///142///138///102///133	444566///483738///486603///509260///509980///511260
nscaf2204	XLOC_002302	TCONS_00003527	567	coding	0.0854608	+	1	566	482198
nscaf2204	XLOC_002303	TCONS_00003528	223	noncoding	-1.01834	+	1	222	544159
nscaf2204	XLOC_002321	TCONS_00003562	2852	noncoding	-1.19893	+	1	2851	1510167
nscaf2204	XLOC_002323	TCONS_00003565	826	noncoding	-1.23905	+	1	825	1665865
nscaf2204	XLOC_002328	TCONS_00003578	1095	noncoding	-1.02674	+	1	1094	1913336
nscaf2204	XLOC_002330	TCONS_00003580	3094	coding	1.52112	+	2	209///2883	2018423///2019135
nscaf2204	XLOC_002331	TCONS_00003581	285	noncoding	-1.27726	+	1	284	2022135
nscaf2204	XLOC_002348	TCONS_00003606	245	noncoding	-1.47692	+	1	244	2785971
nscaf2204	XLOC_002357	TCONS_00003619	603	noncoding	-1.30324	+	1	602	2948837
nscaf2204	XLOC_002372	TCONS_00003637	1454	noncoding	-1.10125	+	1	1453	3632284
nscaf2204	XLOC_002374	TCONS_00003640	220	noncoding	-1.05327	+	1	219	3833872
nscaf2204	XLOC_002373	TCONS_00003641	946	noncoding	-1.44198	+	1	945	3834235
nscaf2204	XLOC_002379	TCONS_00003646	941	noncoding	-1.44582	+	1	940	4002843
nscaf2204	XLOC_002380	TCONS_00003647	792	noncoding	-1.37858	+	1	791	4004778
nscaf2204	XLOC_002381	TCONS_00003648	861	noncoding	-0.35336	+	1	860	4006787
nscaf2204	XLOC_002382	TCONS_00003649	429	noncoding	-1.21442	+	1	428	4008181
nscaf2204	XLOC_002383	TCONS_00003650	553	noncoding	-1.41361	+	1	552	4008744
nscaf2204	XLOC_002384	TCONS_00003651	1087	noncoding	-1.22498	+	1	1086	4009939
nscaf2204	XLOC_002385	TCONS_00003652	240	noncoding	-1.19246	+	1	239	4011319
nscaf2204	XLOC_002401	TCONS_00003674	350	noncoding	-1.27586	+	1	349	4338575
nscaf2204	XLOC_002403	TCONS_00003676	600	noncoding	-1.27073	+	3	39///468///90	4393048///4393610///4408044
nscaf2204	XLOC_002405	TCONS_00003686	1711	noncoding	-1.26736	+	1	1710	4671936
nscaf2204	XLOC_002407	TCONS_00003691	599	coding	0.753826	-	1	598	90672
nscaf2204	XLOC_002408	TCONS_00003692	1072	coding	2.47672	-	3	336///136///597	383822///394659///396358
nscaf2204	XLOC_002409	TCONS_00003693	298	coding	0.340387	-	1	297	397054
nscaf2204	XLOC_002411	TCONS_00003698	472	noncoding	-1.30873	-	3	44///255///170	661984///672023///680995
nscaf2204	XLOC_002416	TCONS_00003707	487	noncoding	-1.36321	-	1	486	887081
nscaf2204	XLOC_002427	TCONS_00003723	748	coding	1.59136	-	1	747	1665861
nscaf2204	XLOC_002429	TCONS_00003725	891	noncoding	-1.28085	-	1	890	2023661
nscaf2204	XLOC_002443	TCONS_00003757	1608	noncoding	-1.30345	-	1	1607	2634316
nscaf2204	XLOC_002449	TCONS_00003764	499	coding	1.63801	-	1	498	2720005
nscaf2204	XLOC_002451	TCONS_00003766	629	noncoding	-1.21815	-	1	628	2761885
nscaf2204	XLOC_002462	TCONS_00003788	550	noncoding	-1.29852	-	1	549	2892487
nscaf2204	XLOC_002463	TCONS_00003789	190	noncoding	-1.26001	-	1	189	2894702
nscaf2204	XLOC_002470	TCONS_00003799	247	noncoding	-1.19757	-	1	246	3148236
nscaf2204	XLOC_002472	TCONS_00003802	584	noncoding	-0.146956	-	2	486///96	3491020///3491595
nscaf2204	XLOC_002472	TCONS_00003803	584	noncoding	-0.114988	-	2	483///99	3491020///3491595
nscaf2204	XLOC_002479	TCONS_00003810	1392	coding	1.22596	-	1	1391	3632315
nscaf2204	XLOC_002480	TCONS_00003811	1646	noncoding	-0.387584	-	1	1645	3645913
nscaf2204	XLOC_002489	TCONS_00003821	329	noncoding	-1.1812	-	1	328	4297433
nscaf2210	XLOC_002492	TCONS_00003827	610	noncoding	-1.31365	+	1	609	3389
nscaf2210	XLOC_002496	TCONS_00003838	589	coding	1.60428	+	1	588	361623
nscaf2210	XLOC_002498	TCONS_00003840	701	noncoding	-1.21597	+	1	700	493267
nscaf2210	XLOC_002501	TCONS_00003843	3447	noncoding	-1.38166	+	1	3446	505023
nscaf2210	XLOC_002503	TCONS_00003845	1566	noncoding	-1.3872	+	1	1565	559957
nscaf2210	XLOC_002504	TCONS_00003846	862	noncoding	-1.43002	+	1	861	565678
nscaf2210	XLOC_002511	TCONS_00003853	1358	coding	0.0421418	+	5	188///119///71///136///839	1390750///1391034///1395360///1397542///1398530
nscaf2210	XLOC_002512	TCONS_00003856	1230	noncoding	-0.177247	+	1	1229	1399474
nscaf2210	XLOC_002514	TCONS_00003858	730	noncoding	-1.26523	+	1	729	1414828
nscaf2210	XLOC_002515	TCONS_00003859	303	noncoding	-1.38553	+	1	302	1415802
nscaf2210	XLOC_002520	TCONS_00003865	520	noncoding	-1.38497	+	1	519	1455579
nscaf2210	XLOC_002521	TCONS_00003866	204	noncoding	-1.35536	+	1	203	1456825
nscaf2210	XLOC_002522	TCONS_00003867	273	noncoding	-1.4035	+	1	272	1457168
nscaf2210	XLOC_002523	TCONS_00003868	1973	noncoding	-1.22814	+	1	1972	1458125
nscaf2210	XLOC_002525	TCONS_00003876	7183	noncoding	-1.28828	+	1	7182	1801929
nscaf2210	XLOC_002530	TCONS_00003881	981	coding	0.33149	+	1	980	1890220
nscaf2210	XLOC_002533	TCONS_00003885	833	noncoding	-1.29586	+	1	832	1904884
nscaf2210	XLOC_002536	TCONS_00003889	752	noncoding	-1.44904	+	1	751	1976035
nscaf2210	XLOC_002538	TCONS_00003891	522	noncoding	-0.249388	+	1	521	2157456
nscaf2210	XLOC_002539	TCONS_00003892	947	noncoding	-1.36262	+	1	946	2158390
nscaf2210	XLOC_002547	TCONS_00003910	839	noncoding	-1.41722	+	1	838	2392848
nscaf2210	XLOC_002548	TCONS_00003911	770	noncoding	-1.42468	+	1	769	2393766
nscaf2210	XLOC_002550	TCONS_00003913	719	noncoding	-1.2739	+	1	718	2482341
nscaf2210	XLOC_002555	TCONS_00003928	426	noncoding	-1.35165	+	1	425	2904078
nscaf2210	XLOC_002556	TCONS_00003929	1376	noncoding	-1.41209	+	1	1375	2904592
nscaf2210	XLOC_002561	TCONS_00003934	925	noncoding	-1.35656	+	1	924	3202835
nscaf2210	XLOC_002562	TCONS_00003935	370	noncoding	-1.30398	+	1	369	3203979
nscaf2210	XLOC_002565	TCONS_00003938	410	coding	0.23438	+	3	252///77///78	3973191///4023015///4079224
nscaf2210	XLOC_002574	TCONS_00003953	1223	noncoding	-1.26568	+	1	1222	4958774
nscaf2210	XLOC_002584	TCONS_00003976	1273	coding	0.779256	-	4	780///77///75///337	481597///482851///483393///484191
nscaf2210	XLOC_002585	TCONS_00003977	2863	noncoding	-1.24413	-	1	2862	527431
nscaf2210	XLOC_002586	TCONS_00003978	682	noncoding	-1.44901	-	1	681	530633
nscaf2210	XLOC_002587	TCONS_00003979	188	noncoding	-1.06232	-	1	187	532040
nscaf2210	XLOC_002588	TCONS_00003980	234	noncoding	-1.11763	-	1	233	532532
nscaf2210	XLOC_002589	TCONS_00003981	985	noncoding	-1.34415	-	1	984	532845
nscaf2210	XLOC_002590	TCONS_00003982	450	noncoding	-1.16902	-	1	449	534185
nscaf2210	XLOC_002591	TCONS_00003983	784	noncoding	-1.39015	-	1	783	534716
nscaf2210	XLOC_002594	TCONS_00003986	3767	noncoding	-1.36131	-	1	3766	801185
nscaf2210	XLOC_002599	TCONS_00003991	553	noncoding	-0.948196	-	2	164///387	1265832///1266841
nscaf2210	XLOC_002600	TCONS_00003992	193	noncoding	-1.34015	-	1	192	1276471
nscaf2210	XLOC_002603	TCONS_00003995	207	noncoding	-1.28414	-	1	206	1420402
nscaf2210	XLOC_002604	TCONS_00003996	1997	noncoding	-0.979072	-	2	1517///478	1420709///1422499
nscaf2210	XLOC_002605	TCONS_00003997	262	noncoding	-1.34954	-	1	261	1423193
nscaf2210	XLOC_002607	TCONS_00003999	795	coding	1.53276	-	1	794	1424227
nscaf2210	XLOC_002608	TCONS_00004000	449	coding	2.8816	-	1	448	1425101
nscaf2210	XLOC_002621	TCONS_00004016	3079	coding	0.200676	-	1	3078	1858584
nscaf2210	XLOC_002628	TCONS_00004024	467	noncoding	-1.47676	-	1	466	2398435
nscaf2210	XLOC_002629	TCONS_00004025	1573	noncoding	-1.34811	-	1	1572	2399061
nscaf2210	XLOC_002630	TCONS_00004026	1217	noncoding	-1.35374	-	1	1216	2401137
nscaf2210	XLOC_002631	TCONS_00004027	422	noncoding	-1.11326	-	1	421	2402856
nscaf2210	XLOC_002632	TCONS_00004028	267	noncoding	-1.44096	-	1	266	2403439
nscaf2210	XLOC_002634	TCONS_00004031	1515	noncoding	-1.31515	-	1	1514	2433522
nscaf2210	XLOC_002635	TCONS_00004032	1132	noncoding	-1.38734	-	1	1131	2436424
nscaf2210	XLOC_002636	TCONS_00004033	1465	noncoding	-0.503781	-	1	1464	2439484
nscaf2210	XLOC_002643	TCONS_00004044	735	noncoding	-1.29996	-	1	734	2801612
nscaf2210	XLOC_002644	TCONS_00004045	720	noncoding	-1.32613	-	1	719	2804898
nscaf2210	XLOC_002651	TCONS_00004059	208	noncoding	-1.20892	-	1	207	3143366
nscaf2210	XLOC_002654	TCONS_00004062	1309	noncoding	-1.27692	-	1	1308	3874984
nscaf2210	XLOC_002661	TCONS_00004094	274	noncoding	-1.53784	-	1	273	4729165
nscaf2210	XLOC_002662	TCONS_00004095	2181	noncoding	-1.33246	-	1	2180	4729567
nscaf2210	XLOC_002664	TCONS_00004099	4100	noncoding	-1.37952	-	1	4099	4917034
nscaf2210	XLOC_002667	TCONS_00004102	1691	noncoding	-1.41711	-	1	1690	4960882
nscaf2216	XLOC_002671	TCONS_00004108	235	noncoding	-0.457619	+	1	234	32252
nscaf2216	XLOC_002672	TCONS_00004109	537	noncoding	-1.43886	+	1	536	912189
nscaf2216	XLOC_002673	TCONS_00004110	559	noncoding	-1.52651	+	1	558	913824
nscaf2216	XLOC_002678	TCONS_00004116	944	noncoding	-1.13014	+	1	943	1967281
nscaf2216	XLOC_002682	TCONS_00004126	1365	coding	1.55136	+	1	1364	2169284
nscaf2216	XLOC_002683	TCONS_00004129	1332	coding	0.00943233	-	1	1331	8410
nscaf2216	XLOC_002684	TCONS_00004130	527	noncoding	-1.5311	-	1	526	38500
nscaf2216	XLOC_002686	TCONS_00004132	423	coding	1.55179	-	3	144///149///127	527309///532973///534326
nscaf2216	XLOC_002687	TCONS_00004133	1112	coding	0.82105	-	1	1111	1095222
nscaf2216	XLOC_002688	TCONS_00004134	311	noncoding	-0.822278	-	1	310	1479260
nscaf2216	XLOC_002693	TCONS_00004141	1011	coding	2.60327	-	1	1010	1967301
nscaf2216	XLOC_002697	TCONS_00004155	5270	noncoding	-0.576683	-	2	5065///203	2154408///2159859
nscaf2241	XLOC_002698	TCONS_00004156	288	coding	0.809876	-	1	287	100
nscaf2273	XLOC_002705	TCONS_00004163	690	noncoding	-1.51227	-	1	689	19636
nscaf2279	XLOC_002706	TCONS_00004164	1427	noncoding	-1.34964	+	1	1426	1325
nscaf2279	XLOC_002712	TCONS_00004173	1078	coding	0.652657	+	1	1077	257917
nscaf2279	XLOC_002715	TCONS_00004176	539	noncoding	-1.34204	+	1	538	283633
nscaf2279	XLOC_002723	TCONS_00004185	3068	noncoding	-1.42565	+	1	3067	518783
nscaf2279	XLOC_002724	TCONS_00004186	556	noncoding	-1.41279	+	1	555	575081
nscaf2279	XLOC_002725	TCONS_00004187	642	noncoding	-1.38023	+	1	641	588371
nscaf2279	XLOC_002726	TCONS_00004188	369	noncoding	-1.20437	-	1	368	5728
nscaf2279	XLOC_002731	TCONS_00004193	193	noncoding	-0.946191	-	1	192	104996
nscaf2279	XLOC_002734	TCONS_00004197	612	noncoding	-1.45817	-	1	611	159046
nscaf2279	XLOC_002735	TCONS_00004198	517	noncoding	-1.53321	-	1	516	159891
nscaf2279	XLOC_002740	TCONS_00004207	258	noncoding	-1.44802	-	1	257	230594
nscaf2279	XLOC_002743	TCONS_00004210	2323	noncoding	-1.17714	-	1	2322	258300
nscaf2279	XLOC_002750	TCONS_00004217	2680	coding	6.48949	-	1	2679	518795
nscaf2279	XLOC_002751	TCONS_00004218	866	coding	0.0798109	-	1	865	524542
nscaf2279	XLOC_002752	TCONS_00004219	211	noncoding	-1.09865	-	1	210	678432
nscaf2280	XLOC_002756	TCONS_00004223	366	coding	1.1652	-	2	109///255	1520///2290
nscaf2283	XLOC_002757	TCONS_00004224	520	coding	2.46587	+	6	64///47///82///65///143///113	29258///31891///33071///34560///37118///37998
nscaf2283	XLOC_002758	TCONS_00004225	1104	noncoding	-1.29701	+	1	1103	41158
nscaf2301	XLOC_002759	TCONS_00004226	1662	coding	2.4888	+	10	376///85///171///145///97///169///121///137///167///184	3260///4673///5972///7833///9533///11779///13453///14985///15411///16548
nscaf2301	XLOC_002760	TCONS_00004227	2014	noncoding	-0.515161	+	1	2013	21618
nscaf231	XLOC_002761	TCONS_00004228	544	noncoding	-1.31187	-	1	543	307
nscaf2330	XLOC_002762	TCONS_00004229	1029	coding	3.51233	+	6	63///113///137///194///254///262	4328///6185///6449///7444///7999///8774
nscaf2330	XLOC_002772	TCONS_00004241	467	noncoding	-1.25007	+	1	466	801272
nscaf2330	XLOC_002773	TCONS_00004242	372	noncoding	-1.18863	+	1	371	985908
nscaf2330	XLOC_002774	TCONS_00004243	242	noncoding	-1.17611	+	1	241	1069646
nscaf2330	XLOC_002780	TCONS_00004255	1458	coding	3.76085	+	3	147///175///1133	1847100///1847957///1848664
nscaf2330	XLOC_002795	TCONS_00004273	209	noncoding	-1.28317	+	1	208	3096242
nscaf2330	XLOC_002799	TCONS_00004277	329	coding	0.430542	+	1	328	3441338
nscaf2330	XLOC_002801	TCONS_00004279	407	noncoding	-0.986732	+	1	406	3859109
nscaf2330	XLOC_002808	TCONS_00004287	825	noncoding	-1.37961	-	1	824	145201
nscaf2330	XLOC_002815	TCONS_00004295	892	noncoding	-1.25178	-	1	891	1393934
nscaf2330	XLOC_002821	TCONS_00004301	296	noncoding	-1.17849	-	1	295	1467762
nscaf2330	XLOC_002823	TCONS_00004303	813	noncoding	-1.33789	-	1	812	1469128
nscaf2330	XLOC_002827	TCONS_00004311	2391	noncoding	-1.37946	-	1	2390	1574477
nscaf2330	XLOC_002844	TCONS_00004336	414	noncoding	-1.10975	-	1	413	3503158
nscaf2330	XLOC_002850	TCONS_00004347	715	noncoding	-1.26176	-	1	714	3993130
nscaf2366	XLOC_002860	TCONS_00004368	2633	coding	1.48122	+	7	229///104///131///555///127///329///1151	56832///64210///73061///73694///75403///76312///77720
nscaf2366	XLOC_002861	TCONS_00004369	452	noncoding	-0.152499	+	1	451	58668
nscaf2366	XLOC_002860	TCONS_00004370	2481	coding	1.45586	+	6	182///131///555///127///329///1151	70216///73061///73694///75403///76312///77720
nscaf2371	XLOC_002864	TCONS_00004373	727	noncoding	-1.33027	-	1	726	1866
nscaf2398	XLOC_002869	TCONS_00004379	373	noncoding	-1.43968	+	1	372	306426
nscaf2398	XLOC_002870	TCONS_00004380	950	noncoding	-1.45291	+	1	949	306930
nscaf2398	XLOC_002871	TCONS_00004381	341	noncoding	-1.49122	+	1	340	308101
nscaf2398	XLOC_002872	TCONS_00004382	274	noncoding	-1.44696	+	1	273	308630
nscaf2398	XLOC_002874	TCONS_00004384	783	noncoding	-0.478807	+	3	128///205///447	773685///773896///774985
nscaf2398	XLOC_002879	TCONS_00004391	795	noncoding	-1.4687	-	1	794	425986
nscaf2398	XLOC_002882	TCONS_00004397	490	noncoding	-0.141002	-	1	489	711021
nscaf2398	XLOC_002883	TCONS_00004398	3158	coding	0.125717	-	1	3157	739644
nscaf2398	XLOC_002884	TCONS_00004399	3300	noncoding	-1.30677	-	1	3299	743689
nscaf2398	XLOC_002885	TCONS_00004400	722	noncoding	-1.25333	-	2	564///156	757055///758162
nscaf245	XLOC_002887	TCONS_00004402	217	noncoding	-0.214475	+	1	216	71
nscaf2457	XLOC_002888	TCONS_00004403	718	noncoding	-0.463168	+	1	717	17340
nscaf2457	XLOC_002890	TCONS_00004406	980	coding	0.577087	-	1	979	4
nscaf2511	XLOC_002907	TCONS_00004438	1217	coding	0.330614	+	1	1216	830123
nscaf2511	XLOC_002911	TCONS_00004445	1164	coding	1.97854	+	4	639///172///178///171	1041170///1041955///1042254///1043630
nscaf2511	XLOC_002911	TCONS_00004446	1159	coding	2.58891	+	3	802///183///171	1041325///1042249///1043630
nscaf2511	XLOC_002912	TCONS_00004447	1875	coding	9.69315	+	10	175///115///249///124///170///206///220///168///140///298	1141942///1145517///1146350///1147217///1148192///1149332///1150681///1152045///1154745///1155163
nscaf2511	XLOC_002917	TCONS_00004453	505	noncoding	-1.38403	+	1	504	1507628
nscaf2511	XLOC_002919	TCONS_00004455	761	coding	2.89705	+	1	760	1598304
nscaf2511	XLOC_002930	TCONS_00004475	3296	noncoding	-1.23304	+	1	3295	1984650
nscaf2511	XLOC_002933	TCONS_00004478	380	noncoding	-1.40119	+	1	379	2067361
nscaf2511	XLOC_002934	TCONS_00004479	325	noncoding	-1.33291	+	1	324	2068421
nscaf2511	XLOC_002943	TCONS_00004496	490	noncoding	-1.23184	+	1	489	2259431
nscaf2511	XLOC_002958	TCONS_00004519	1258	noncoding	-0.612956	+	1	1257	2721017
nscaf2511	XLOC_002959	TCONS_00004520	696	coding	1.00502	+	1	695	2884097
nscaf2511	XLOC_002970	TCONS_00004539	1138	coding	4.86559	+	1	1137	3785740
nscaf2511	XLOC_002972	TCONS_00004541	749	noncoding	-1.21651	+	1	748	3882102
nscaf2511	XLOC_002976	TCONS_00004545	199	noncoding	-1.09171	+	1	198	3934139
nscaf2511	XLOC_002987	TCONS_00004558	541	coding	0.619513	+	4	118///92///48///279	5265132///5266513///5267073///5267684
nscaf2511	XLOC_002996	TCONS_00004569	469	noncoding	-1.47646	+	1	468	5615681
nscaf2511	XLOC_003014	TCONS_00004597	491	noncoding	-1.32083	-	1	490	457239
nscaf2511	XLOC_003021	TCONS_00004612	1589	noncoding	-1.15311	-	1	1588	1069353
nscaf2511	XLOC_003027	TCONS_00004631	493	noncoding	-1.13223	-	1	492	1413821
nscaf2511	XLOC_003035	TCONS_00004641	1884	coding	1.88183	-	5	1162///218///129///131///239	1783788///1785675///1786110///1787107///1787803
nscaf2511	XLOC_003036	TCONS_00004642	1288	coding	0.876241	-	1	1287	1884940
nscaf2511	XLOC_003046	TCONS_00004657	1893	coding	12.1634	-	5	897///135///146///122///588	2260634///2262404///2264494///2265330///2265547
nscaf2511	XLOC_003046	TCONS_00004658	2145	coding	12.5515	-	5	897///221///146///122///754	2260634///2262404///2264494///2265330///2265547
nscaf2511	XLOC_003046	TCONS_00004659	2214	coding	12.047	-	5	897///221///146///136///809	2260634///2262404///2264494///2265330///2265547
nscaf2511	XLOC_003048	TCONS_00004665	1180	coding	2.46346	-	1	1179	2320731
nscaf2511	XLOC_003062	TCONS_00004686	642	noncoding	-1.06192	-	1	641	2860375
nscaf2511	XLOC_003063	TCONS_00004687	742	noncoding	-0.329669	-	1	741	2861158
nscaf2511	XLOC_003069	TCONS_00004693	3338	noncoding	-1.33187	-	1	3337	3396281
nscaf2511	XLOC_003077	TCONS_00004710	212	noncoding	-1.00395	-	1	211	3648093
nscaf2511	XLOC_003078	TCONS_00004711	328	noncoding	-1.53529	-	1	327	3681405
nscaf2511	XLOC_003079	TCONS_00004712	746	noncoding	-1.21628	-	1	745	3695704
nscaf2511	XLOC_003084	TCONS_00004719	1917	noncoding	-1.32273	-	1	1916	4600212
nscaf2511	XLOC_003085	TCONS_00004720	299	noncoding	-1.16699	-	1	298	4603489
nscaf2511	XLOC_003086	TCONS_00004721	418	noncoding	-1.00658	-	1	417	4604062
nscaf2511	XLOC_003087	TCONS_00004722	479	coding	2.86637	-	2	398///79	4605636///4606502
nscaf2511	XLOC_003088	TCONS_00004723	1762	coding	4.01117	-	9	83///117///111///166///197///165///527///127///260	4607880///4608434///4610091///4611391///4612947///4613656///4614480///4621778///4621985
nscaf2511	XLOC_003090	TCONS_00004728	661	noncoding	-1.37363	-	1	660	4732273
nscaf2511	XLOC_003091	TCONS_00004729	790	noncoding	-1.28269	-	1	789	5088283
nscaf2511	XLOC_003098	TCONS_00004738	226	noncoding	-1.40627	-	1	225	5533526
nscaf2511	XLOC_003107	TCONS_00004756	949	noncoding	-1.0848	-	1	948	6100157
nscaf2511	XLOC_003108	TCONS_00004757	761	noncoding	-1.36366	-	2	114///645	6338652///6342467
nscaf2529	XLOC_003113	TCONS_00004762	1496	coding	2.21586	+	1	1495	13431
nscaf2529	XLOC_003114	TCONS_00004763	597	coding	1.56209	+	1	596	15106
nscaf2529	XLOC_003115	TCONS_00004764	699	coding	1.01455	+	1	698	16223
nscaf2529	XLOC_003119	TCONS_00004773	2843	coding	12.8084	+	2	854///1987	93165///97367
nscaf2529	XLOC_003121	TCONS_00004775	1744	coding	2.22078	+	2	200///1542	115396///116669
nscaf2529	XLOC_003124	TCONS_00004783	284	noncoding	-0.990445	+	1	283	198830
nscaf2529	XLOC_003127	TCONS_00004786	1374	coding	0.346141	+	2	203///1169	268079///277771
nscaf2529	XLOC_003128	TCONS_00004787	311	coding	1.38793	+	2	206///103	276321///276892
nscaf2529	XLOC_003129	TCONS_00004788	723	noncoding	-1.33837	+	2	479///242	315157///315805
nscaf2529	XLOC_003130	TCONS_00004789	2194	coding	4.2004	+	8	784///207///84///191///326///150///127///317	361118///362621///363014///363540///363872///364490///364985///368695
nscaf2529	XLOC_003130	TCONS_00004790	1962	coding	3.7305	+	8	663///207///84///191///215///150///127///317	361239///362621///363014///363540///363983///364490///364985///368695
nscaf2529	XLOC_003130	TCONS_00004791	1885	coding	4.17024	+	8	660///207///84///191///141///150///127///317	361242///362621///363014///363540///364057///364490///364985///368695
nscaf2529	XLOC_003130	TCONS_00004792	1942	coding	3.96916	+	7	660///207///84///191///326///150///317	361242///362621///363014///363540///363872///364490///368695
nscaf2529	XLOC_003140	TCONS_00004809	820	coding	2.00086	+	1	819	1383421
nscaf2529	XLOC_003153	TCONS_00004828	181	noncoding	-1.43431	+	1	180	1877650
nscaf2529	XLOC_003155	TCONS_00004830	828	coding	1.2566	+	4	266///188///170///200	2212279///2213086///2213878///2214403
nscaf2529	XLOC_003160	TCONS_00004838	555	coding	1.91957	+	2	425///128	2371157///2371910
nscaf2529	XLOC_003167	TCONS_00004849	1033	noncoding	-1.38993	+	1	1032	2528802
nscaf2529	XLOC_003169	TCONS_00004851	664	noncoding	-1.43246	+	1	663	2557170
nscaf2529	XLOC_003170	TCONS_00004852	369	noncoding	-1.48865	+	1	368	2559349
nscaf2529	XLOC_003175	TCONS_00004857	1244	coding	3.82808	+	4	291///201///150///598	2698086///2711305///2712123///2715945
nscaf2529	XLOC_003175	TCONS_00004858	1249	coding	4.5262	+	4	191///201///255///598	2698186///2711305///2712018///2715945
nscaf2529	XLOC_003175	TCONS_00004859	1322	coding	5.34463	+	5	165///201///98///255///598	2698212///2711305///2711784///2712018///2715945
nscaf2529	XLOC_003176	TCONS_00004873	4376	noncoding	-0.227993	+	3	391///132///3850	3029173///3029838///3030460
nscaf2529	XLOC_003176	TCONS_00004874	4668	noncoding	-0.57585	+	2	194///4472	3029370///3029838
nscaf2529	XLOC_003181	TCONS_00004885	205	noncoding	-1.50075	+	1	204	3169828
nscaf2529	XLOC_003182	TCONS_00004886	1511	noncoding	-1.35402	+	1	1510	3230038
nscaf2529	XLOC_003183	TCONS_00004887	1122	noncoding	-1.3586	+	1	1121	3231867
nscaf2529	XLOC_003184	TCONS_00004888	695	noncoding	-1.33323	+	1	694	3233176
nscaf2529	XLOC_003188	TCONS_00004892	1421	coding	1.81112	+	1	1420	4088794
nscaf2529	XLOC_003190	TCONS_00004895	753	noncoding	-1.5355	+	1	752	4150479
nscaf2529	XLOC_003203	TCONS_00004921	256	noncoding	-1.30296	+	1	255	4916056
nscaf2529	XLOC_003207	TCONS_00004928	309	noncoding	-1.219	+	1	308	5047064
nscaf2529	XLOC_003211	TCONS_00004935	743	noncoding	-1.06733	+	1	742	5094829
nscaf2529	XLOC_003215	TCONS_00004940	1721	noncoding	-1.11751	+	1	1720	5446258
nscaf2529	XLOC_003218	TCONS_00004946	1025	noncoding	-1.1819	+	1	1024	5595817
nscaf2529	XLOC_003219	TCONS_00004947	2581	noncoding	-1.31534	-	1	2580	12277
nscaf2529	XLOC_003220	TCONS_00004948	735	noncoding	-1.38908	-	1	734	16205
nscaf2529	XLOC_003237	TCONS_00005004	972	coding	2.21138	-	1	971	876922
nscaf2529	XLOC_003252	TCONS_00005026	599	noncoding	-1.17382	-	1	598	2203019
nscaf2529	XLOC_003263	TCONS_00005042	842	noncoding	-0.16538	-	1	841	2557147
nscaf2529	XLOC_003266	TCONS_00005046	197	noncoding	-1.48576	-	1	196	2760763
nscaf2529	XLOC_003269	TCONS_00005059	335	coding	0.368646	-	1	334	2992680
nscaf2529	XLOC_003273	TCONS_00005064	1132	noncoding	-1.33748	-	1	1131	3122749
nscaf2529	XLOC_003275	TCONS_00005066	299	noncoding	-1.22712	-	1	298	3181715
nscaf2529	XLOC_003276	TCONS_00005067	1074	coding	0.281261	-	1	1073	3182534
nscaf2529	XLOC_003277	TCONS_00005068	1382	noncoding	-1.32941	-	1	1381	3342530
nscaf2529	XLOC_003279	TCONS_00005075	1025	noncoding	-1.33611	-	1	1024	3544989
nscaf2529	XLOC_003281	TCONS_00005077	505	coding	0.900884	-	1	504	3592184
nscaf2529	XLOC_003282	TCONS_00005078	285	noncoding	-0.759122	-	1	284	4195347
nscaf2529	XLOC_003291	TCONS_00005092	799	coding	3.39624	-	1	798	5045373
nscaf2529	XLOC_003297	TCONS_00005098	687	noncoding	-1.05379	-	2	217///468	5282216///5283324
nscaf2529	XLOC_003297	TCONS_00005099	429	noncoding	-0.922737	-	3	217///164///45	5282216///5283324///5284205
nscaf2529	XLOC_003300	TCONS_00005102	1645	coding	3.95785	-	1	1644	5446280
nscaf2556	XLOC_003305	TCONS_00005107	386	coding	0.112959	+	1	385	445730
nscaf2556	XLOC_003306	TCONS_00005108	950	coding	0.106669	+	1	949	489233
nscaf2556	XLOC_003307	TCONS_00005109	1674	coding	2.5812	+	1	1673	490417
nscaf2556	XLOC_003308	TCONS_00005110	1153	coding	1.07689	+	1	1152	492420
nscaf2556	XLOC_003310	TCONS_00005112	5622	coding	5.98723	-	2	5340///280	3456///10245
nscaf2556	XLOC_003311	TCONS_00005113	365	noncoding	-0.500213	-	1	364	218257
nscaf2556	XLOC_003312	TCONS_00005114	556	coding	2.19369	-	1	555	486228
nscaf2564	XLOC_003324	TCONS_00005127	1294	noncoding	-1.37359	-	1	1293	51164
nscaf2564	XLOC_003329	TCONS_00005133	996	noncoding	-1.42159	-	1	995	357980
nscaf2564	XLOC_003330	TCONS_00005134	261	noncoding	-0.070079	-	1	260	367460
nscaf2564	XLOC_003334	TCONS_00005138	352	noncoding	-0.0774872	-	3	245///77///27	403436///404629///405948
nscaf2575	XLOC_003336	TCONS_00005141	2747	noncoding	-1.37613	+	1	2746	15490
nscaf2575	XLOC_003341	TCONS_00005148	457	noncoding	-1.19147	+	1	456	369732
nscaf2575	XLOC_003342	TCONS_00005149	443	noncoding	-1.20753	+	1	442	370720
nscaf2575	XLOC_003344	TCONS_00005154	540	coding	0.350857	+	2	210///328	453145///453551
nscaf2575	XLOC_003348	TCONS_00005160	783	coding	0.714997	+	2	153///628	499621///499858
nscaf2575	XLOC_003354	TCONS_00005175	1052	noncoding	-1.30099	+	1	1051	681341
nscaf2575	XLOC_003355	TCONS_00005176	1542	noncoding	-1.26726	+	1	1541	685505
nscaf2575	XLOC_003358	TCONS_00005181	228	noncoding	-1.24522	+	1	227	750503
nscaf2575	XLOC_003359	TCONS_00005182	670	noncoding	-1.43373	+	1	669	751030
nscaf2575	XLOC_003360	TCONS_00005183	1087	noncoding	-1.34036	+	1	1086	752290
nscaf2575	XLOC_003361	TCONS_00005184	915	noncoding	-1.20829	+	1	914	753875
nscaf2575	XLOC_003362	TCONS_00005185	487	noncoding	-1.48498	+	1	486	754843
nscaf2575	XLOC_003367	TCONS_00005196	1926	noncoding	-1.45554	+	1	1925	1286707
nscaf2575	XLOC_003368	TCONS_00005197	541	coding	1.16874	+	1	540	1293059
nscaf2575	XLOC_003373	TCONS_00005202	505	noncoding	-1.42204	+	1	504	1438473
nscaf2575	XLOC_003374	TCONS_00005203	1179	coding	2.79726	+	7	102///161///161///281///137///189///141	1475078///1475451///1475696///1476542///1477199///1477850///1478890
nscaf2575	XLOC_003379	TCONS_00005208	248	noncoding	-1.28951	+	1	247	1503434
nscaf2575	XLOC_003380	TCONS_00005209	906	noncoding	-1.22323	+	1	905	1503932
nscaf2575	XLOC_003385	TCONS_00005215	227	noncoding	-1.46718	+	1	226	1660489
nscaf2575	XLOC_003386	TCONS_00005216	1419	noncoding	-0.207011	+	1	1418	1661017
nscaf2575	XLOC_003389	TCONS_00005219	204	noncoding	-1.52621	+	1	203	1687765
nscaf2575	XLOC_003390	TCONS_00005220	259	noncoding	-1.4654	+	1	258	1688095
nscaf2575	XLOC_003391	TCONS_00005221	391	noncoding	-0.217375	+	1	390	1688906
nscaf2575	XLOC_003392	TCONS_00005222	1512	coding	4.39141	+	1	1511	1690414
nscaf2575	XLOC_003393	TCONS_00005223	845	coding	2.67048	+	1	844	1693024
nscaf2575	XLOC_003394	TCONS_00005224	542	coding	0.355087	+	1	541	1727359
nscaf2575	XLOC_003398	TCONS_00005235	815	noncoding	-1.38991	+	1	814	1767900
nscaf2575	XLOC_003399	TCONS_00005236	329	noncoding	-1.33551	+	1	328	1769581
nscaf2575	XLOC_003411	TCONS_00005249	527	noncoding	-1.18978	+	1	526	1832448
nscaf2575	XLOC_003412	TCONS_00005250	721	noncoding	-1.29874	+	1	720	1833340
nscaf2575	XLOC_003418	TCONS_00005259	1221	noncoding	-1.3559	+	1	1220	2115362
nscaf2575	XLOC_003423	TCONS_00005268	830	noncoding	-1.42037	+	1	829	2743073
nscaf2575	XLOC_003427	TCONS_00005273	420	noncoding	-1.14934	+	1	419	2886655
nscaf2575	XLOC_003428	TCONS_00005274	362	noncoding	-1.13029	+	1	361	2887214
nscaf2575	XLOC_003429	TCONS_00005275	716	noncoding	-1.36226	+	1	715	2887670
nscaf2575	XLOC_003443	TCONS_00005300	290	noncoding	-1.49634	+	1	289	3519748
nscaf2575	XLOC_003444	TCONS_00005306	884	coding	0.464069	+	2	752///130	3698682///3700521
nscaf2575	XLOC_003449	TCONS_00005312	311	noncoding	-1.50282	+	1	310	3832348
nscaf2575	XLOC_003454	TCONS_00005317	1053	coding	1.0442	+	7	301///95///198///97///178///120///57	3926446///3935709///3936987///3938545///3939963///3942447///3943942
nscaf2575	XLOC_003461	TCONS_00005327	220	noncoding	-0.52888	+	1	219	4343758
nscaf2575	XLOC_003467	TCONS_00005339	1676	coding	2.20353	-	1	1675	1648
nscaf2575	XLOC_003479	TCONS_00005356	1362	noncoding	-1.34349	-	1	1361	467482
nscaf2575	XLOC_003487	TCONS_00005371	1902	noncoding	-1.37291	-	1	1901	641068
nscaf2575	XLOC_003488	TCONS_00005372	319	noncoding	-1.2321	-	1	318	643032
nscaf2575	XLOC_003499	TCONS_00005384	663	noncoding	-1.41634	-	1	662	1300329
nscaf2575	XLOC_003506	TCONS_00005393	249	coding	0.489749	-	1	248	1400169
nscaf2575	XLOC_003508	TCONS_00005395	792	noncoding	-1.28291	-	1	791	1411396
nscaf2575	XLOC_003509	TCONS_00005396	445	noncoding	-1.40855	-	1	444	1412293
nscaf2575	XLOC_003510	TCONS_00005397	468	noncoding	-1.42179	-	1	467	1413062
nscaf2575	XLOC_003512	TCONS_00005399	528	noncoding	-1.32312	-	1	527	1413936
nscaf2575	XLOC_003517	TCONS_00005404	370	noncoding	-1.18041	-	1	369	1482123
nscaf2575	XLOC_003518	TCONS_00005405	356	noncoding	-1.26606	-	1	355	1483008
nscaf2575	XLOC_003519	TCONS_00005406	1146	noncoding	-1.35321	-	1	1145	1483705
nscaf2575	XLOC_003522	TCONS_00005410	739	noncoding	-0.161644	-	1	738	1534413
nscaf2575	XLOC_003523	TCONS_00005411	282	noncoding	-0.78444	-	1	281	1535417
nscaf2575	XLOC_003529	TCONS_00005419	407	noncoding	-1.4776	-	1	406	1584292
nscaf2575	XLOC_003532	TCONS_00005425	1022	noncoding	-1.31785	-	1	1021	1690805
nscaf2575	XLOC_003533	TCONS_00005426	603	noncoding	-1.41399	-	1	602	1713557
nscaf2575	XLOC_003534	TCONS_00005427	291	noncoding	-1.4027	-	1	290	1714397
nscaf2575	XLOC_003543	TCONS_00005445	653	noncoding	-1.31995	-	1	652	1843347
nscaf2575	XLOC_003547	TCONS_00005452	322	noncoding	-1.45333	-	1	321	2197943
nscaf2575	XLOC_003551	TCONS_00005456	390	noncoding	-1.46186	-	1	389	2424899
nscaf2575	XLOC_003554	TCONS_00005459	621	coding	0.479802	-	1	620	2505932
nscaf2575	XLOC_003556	TCONS_00005462	576	noncoding	-1.26097	-	1	575	2750234
nscaf2575	XLOC_003557	TCONS_00005463	577	noncoding	-1.40892	-	1	576	2752536
nscaf2575	XLOC_003558	TCONS_00005464	208	noncoding	-1.30139	-	1	207	2754249
nscaf2575	XLOC_003559	TCONS_00005465	1172	noncoding	-1.4254	-	1	1171	2755214
nscaf2575	XLOC_003560	TCONS_00005466	236	noncoding	-1.45074	-	1	235	2756787
nscaf2575	XLOC_003561	TCONS_00005468	987	noncoding	-1.36885	-	1	986	2770138
nscaf2575	XLOC_003562	TCONS_00005469	915	coding	2.20373	-	6	47///58///212///179///188///225	2771242///2773606///2781470///2782714///2784241///2811333
nscaf2575	XLOC_003562	TCONS_00005470	949	coding	2.17015	-	6	47///92///212///179///188///225	2771242///2773572///2781470///2782714///2784241///2811333
nscaf2575	XLOC_003563	TCONS_00005471	299	noncoding	-1.16212	-	1	298	2818644
nscaf2575	XLOC_003571	TCONS_00005488	1072	coding	1.81308	-	6	322///224///170///191///86///73	3028774///3029671///3031723///3045812///3048334///3048639
nscaf2575	XLOC_003574	TCONS_00005493	337	noncoding	-1.44355	-	1	336	3361010
nscaf2575	XLOC_003575	TCONS_00005494	948	noncoding	-1.19056	-	1	947	3787170
nscaf2575	XLOC_003581	TCONS_00005504	763	noncoding	-1.19364	-	1	762	3944982
nscaf2575	XLOC_003584	TCONS_00005508	1363	noncoding	-1.13274	-	1	1362	4396187
nscaf2575	XLOC_003586	TCONS_00005510	464	noncoding	-1.22526	-	1	463	4506480
nscaf2575	XLOC_003587	TCONS_00005511	388	noncoding	-1.21516	-	1	387	4507185
nscaf2587	XLOC_003588	TCONS_00005512	843	noncoding	-1.32334	-	1	842	15
nscaf2589	XLOC_003589	TCONS_00005513	1680	coding	1.60169	+	3	159///118///1400	809///1390///3279
nscaf2589	XLOC_003590	TCONS_00005514	1878	coding	6.09827	+	2	1603///273	664728///668467
nscaf2589	XLOC_003590	TCONS_00005515	925	coding	4.26366	+	2	650///273	666635///668467
nscaf2589	XLOC_003591	TCONS_00005516	758	coding	1.54956	+	1	757	667515
nscaf2589	XLOC_003592	TCONS_00005517	337	noncoding	-1.1965	+	1	336	669911
nscaf2589	XLOC_003593	TCONS_00005518	416	noncoding	-1.52641	+	3	357///42///14	837781///908017///924748
nscaf2589	XLOC_003597	TCONS_00005522	324	noncoding	-1.18514	+	1	323	1128653
nscaf2589	XLOC_003599	TCONS_00005526	383	noncoding	-1.17924	+	1	382	1155220
nscaf2589	XLOC_003601	TCONS_00005531	646	coding	0.328462	+	1	645	1240527
nscaf2589	XLOC_003609	TCONS_00005544	1171	noncoding	-1.33317	+	1	1170	1509756
nscaf2589	XLOC_003610	TCONS_00005545	938	coding	3.88215	+	1	937	1525895
nscaf2589	XLOC_003611	TCONS_00005546	3709	noncoding	-1.29042	+	2	2404///1303	1528091///1532700
nscaf2589	XLOC_003611	TCONS_00005547	5913	noncoding	-1.21416	+	1	5912	1528091
nscaf2589	XLOC_003611	TCONS_00005548	5543	noncoding	-1.30804	+	2	4729///812	1528091///1533191
nscaf2589	XLOC_003611	TCONS_00005549	3339	noncoding	-1.28465	+	3	2404///120///812	1528091///1532700///1533191
nscaf2589	XLOC_003611	TCONS_00005550	3471	noncoding	-1.23748	+	3	2404///120///944	1528091///1532700///1536108
nscaf2589	XLOC_003611	TCONS_00005551	3301	noncoding	-1.27098	+	2	2355///944	1528091///1536108
nscaf2589	XLOC_003611	TCONS_00005552	4092	noncoding	-1.3838	+	3	587///2199///1303	1528100///1530277///1532700
nscaf2589	XLOC_003611	TCONS_00005553	2982	noncoding	-1.26444	+	1	2981	1534071
nscaf2589	XLOC_003612	TCONS_00005554	1313	noncoding	-1.35592	+	1	1312	1537745
nscaf2589	XLOC_003614	TCONS_00005556	336	noncoding	-1.41945	+	1	335	1608816
nscaf2589	XLOC_003616	TCONS_00005559	1418	noncoding	-1.20396	+	1	1417	1670120
nscaf2589	XLOC_003622	TCONS_00005567	478	noncoding	-1.44122	+	1	477	2419810
nscaf2589	XLOC_003634	TCONS_00005583	1999	noncoding	-1.18971	+	1	1998	2839632
nscaf2589	XLOC_003635	TCONS_00005584	1563	noncoding	-1.37151	+	1	1562	2841798
nscaf2589	XLOC_003648	TCONS_00005609	753	noncoding	-1.40145	+	1	752	3246980
nscaf2589	XLOC_003651	TCONS_00005617	911	coding	2.29206	+	1	910	3465696
nscaf2589	XLOC_003660	TCONS_00005632	288	coding	0.101815	+	2	190///96	3813373///3813724
nscaf2589	XLOC_003678	TCONS_00005662	1320	noncoding	-1.12329	+	4	54///84///274///904	4291168///4291862///4292431///4293326
nscaf2589	XLOC_003678	TCONS_00005663	1307	noncoding	-1.12236	+	4	41///84///274///904	4291364///4291862///4292431///4293326
nscaf2589	XLOC_003678	TCONS_00005664	1313	noncoding	-1.1228	+	3	95///311///904	4291851///4292431///4293326
nscaf2589	XLOC_003678	TCONS_00005665	982	noncoding	-1.09197	+	2	76///904	4291870///4293326
nscaf2589	XLOC_003678	TCONS_00005666	935	noncoding	-1.08621	+	2	29///904	4292013///4293326
nscaf2589	XLOC_003678	TCONS_00005667	1024	noncoding	-1.09672	+	2	118///904	4292882///4293326
nscaf2589	XLOC_003678	TCONS_00005668	1342	noncoding	-1.12489	+	1	1341	4292889
nscaf2589	XLOC_003690	TCONS_00005685	1057	noncoding	-0.168318	+	1	1056	4904540
nscaf2589	XLOC_003707	TCONS_00005715	471	noncoding	-1.48372	+	1	470	5343528
nscaf2589	XLOC_003708	TCONS_00005716	198	noncoding	-1.18657	+	1	197	5344267
nscaf2589	XLOC_003711	TCONS_00005720	261	noncoding	-1.21111	+	1	260	5631911
nscaf2589	XLOC_003715	TCONS_00005724	1132	noncoding	-0.313603	+	1	1131	5684580
nscaf2589	XLOC_003728	TCONS_00005743	522	coding	0.607631	+	2	347///173	6120512///6121918
nscaf2589	XLOC_003731	TCONS_00005752	1153	noncoding	-1.41316	+	1	1152	6258405
nscaf2589	XLOC_003732	TCONS_00005753	584	coding	1.11773	+	1	583	6413948
nscaf2589	XLOC_003738	TCONS_00005759	1459	coding	0.0687108	-	1	1458	665102
nscaf2589	XLOC_003739	TCONS_00005760	580	coding	0.277935	-	1	579	694429
nscaf2589	XLOC_003740	TCONS_00005761	958	noncoding	-1.34371	-	1	957	784427
nscaf2589	XLOC_003743	TCONS_00005770	1207	coding	2.34607	-	7	128///91///241///188///215///95///242	1179813///1185893///1186499///1187293///1190180///1202370///1224662
nscaf2589	XLOC_003743	TCONS_00005771	2080	coding	3.70086	-	11	128///350///221///164///128///91///241///188///215///95///248	1179813///1180263///1181353///1182092///1184350///1185893///1186499///1187293///1190180///1202370///1224662
nscaf2589	XLOC_003743	TCONS_00005772	1362	coding	2.43492	-	7	128///91///241///188///215///95///397	1179813///1185893///1186499///1187293///1190180///1202370///1227138
nscaf2589	XLOC_003743	TCONS_00005773	2229	coding	3.78447	-	11	128///350///221///164///128///91///241///188///215///95///397	1179813///1180263///1181353///1182092///1184350///1185893///1186499///1187293///1190180///1202370///1227138
nscaf2589	XLOC_003743	TCONS_00005774	2296	coding	3.73186	-	11	128///350///221///164///161///91///241///188///215///95///431	1179813///1180263///1181353///1182092///1184350///1185893///1186499///1187293///1190180///1202370///1227138
nscaf2589	XLOC_003751	TCONS_00005782	367	noncoding	-1.25727	-	1	366	1778232
nscaf2589	XLOC_003752	TCONS_00005783	830	noncoding	-1.16288	-	1	829	1807016
nscaf2589	XLOC_003765	TCONS_00005802	3335	coding	5.15625	-	1	3334	2586607
nscaf2589	XLOC_003771	TCONS_00005811	2115	noncoding	-1.4151	-	1	2114	2745218
nscaf2589	XLOC_003776	TCONS_00005820	282	noncoding	-1.44188	-	1	281	3032077
nscaf2589	XLOC_003777	TCONS_00005821	394	noncoding	-0.988219	-	1	393	3032700
nscaf2589	XLOC_003781	TCONS_00005828	1442	coding	1.1732	-	2	1167///273	3111410///3113571
nscaf2589	XLOC_003797	TCONS_00005873	2170	noncoding	-1.41982	-	1	2169	4043175
nscaf2589	XLOC_003821	TCONS_00005918	1021	noncoding	-1.19168	-	1	1020	4518454
nscaf2589	XLOC_003825	TCONS_00005924	1058	coding	0.690585	-	1	1057	4592295
nscaf2589	XLOC_003826	TCONS_00005925	1145	noncoding	-1.33962	-	1	1144	4743599
nscaf2589	XLOC_003830	TCONS_00005929	642	coding	0.731026	-	2	426///214	4915316///4915826
nscaf2589	XLOC_003837	TCONS_00005941	208	coding	0.882862	-	1	207	5090390
nscaf2589	XLOC_003842	TCONS_00005947	609	noncoding	-1.35092	-	1	608	5472129
nscaf2589	XLOC_003844	TCONS_00005950	1903	noncoding	-1.39942	-	2	1783///118	5612628///5615021
nscaf2589	XLOC_003844	TCONS_00005951	2170	noncoding	-1.40333	-	2	1783///385	5612628///5614777
nscaf2589	XLOC_003844	TCONS_00005952	2848	noncoding	-1.26151	-	1	2847	5612628
nscaf2589	XLOC_003844	TCONS_00005953	1916	noncoding	-1.39974	-	2	1783///131	5612628///5615980
nscaf2589	XLOC_003844	TCONS_00005954	1786	noncoding	-1.36727	-	3	665///502///616	5612628///5613909///5615581
nscaf2589	XLOC_003844	TCONS_00005955	1851	noncoding	-1.39858	-	2	1783///66	5612628///5616581
nscaf2589	XLOC_003847	TCONS_00005958	984	coding	6.41475	-	3	465///168///348	5661196///5663104///5663834
nscaf2589	XLOC_003849	TCONS_00005960	3290	coding	1.66638	-	1	3289	5676422
nscaf2589	XLOC_003850	TCONS_00005961	680	coding	0.854878	-	2	195///483	5680892///5681375
nscaf2601	XLOC_003872	TCONS_00005993	238	noncoding	-1.47455	+	1	237	904
nscaf2605	XLOC_003873	TCONS_00005994	715	coding	1.07844	+	2	437///276	3968///5542
nscaf2605	XLOC_003874	TCONS_00005995	634	noncoding	-1.43938	-	1	633	326
nscaf2613	XLOC_003875	TCONS_00005996	464	coding	2.20316	+	3	94///229///138	4385///4745///5206
nscaf2620	XLOC_003876	TCONS_00005997	600	noncoding	-0.226685	+	3	24///133///440	233///973///1980
nscaf2623	XLOC_003877	TCONS_00005998	971	coding	1.67401	+	1	970	35769
nscaf2623	XLOC_003879	TCONS_00006000	709	coding	3.45232	+	2	71///636	142902///144014
nscaf2623	XLOC_003880	TCONS_00006001	1232	noncoding	-0.178577	+	1	1231	145646
nscaf2623	XLOC_003882	TCONS_00006003	355	coding	1.90081	+	2	122///231	209509///211363
nscaf2623	XLOC_003884	TCONS_00006005	826	noncoding	-1.33181	+	1	825	309969
nscaf2623	XLOC_003887	TCONS_00006008	272	noncoding	-1.2509	+	1	271	418076
nscaf2623	XLOC_003890	TCONS_00006011	950	coding	0.110453	+	1	949	481639
nscaf2623	XLOC_003891	TCONS_00006012	316	noncoding	-1.28393	+	1	315	483326
nscaf2623	XLOC_003902	TCONS_00006026	429	noncoding	-1.07346	+	1	428	694999
nscaf2623	XLOC_003903	TCONS_00006027	428	noncoding	-1.42336	+	2	386///40	757466///793238
nscaf2623	XLOC_003905	TCONS_00006030	210	noncoding	-1.40138	+	1	209	827593
nscaf2623	XLOC_003907	TCONS_00006032	300	noncoding	-1.4749	+	1	299	836640
nscaf2623	XLOC_003920	TCONS_00006045	763	noncoding	-1.40349	+	1	762	977003
nscaf2623	XLOC_003934	TCONS_00006061	1067	coding	5.75846	+	1	1066	1492400
nscaf2623	XLOC_003936	TCONS_00006063	455	noncoding	-1.23611	+	1	454	1512282
nscaf2623	XLOC_003942	TCONS_00006075	2008	noncoding	-1.28181	+	1	2007	1805522
nscaf2623	XLOC_003944	TCONS_00006078	1157	noncoding	-1.13112	+	1	1156	1834894
nscaf2623	XLOC_003945	TCONS_00006079	2033	noncoding	-0.209888	+	1	2032	1837802
nscaf2623	XLOC_003957	TCONS_00006103	716	noncoding	-1.31749	-	1	715	529933
nscaf2623	XLOC_003958	TCONS_00006104	935	noncoding	-1.33296	-	1	934	531132
nscaf2623	XLOC_003959	TCONS_00006106	629	noncoding	-1.29532	-	1	628	532370
nscaf2623	XLOC_003974	TCONS_00006122	376	noncoding	-1.47942	-	1	375	1072726
nscaf2623	XLOC_003981	TCONS_00006129	245	noncoding	-1.28195	-	1	244	1374327
nscaf2623	XLOC_003986	TCONS_00006135	1835	coding	5.97393	-	11	34///163///128///100///210///102///132///152///157///373///273	1546673///1547347///1547886///1548732///1549131///1551126///1552717///1553831///1555761///1556582///1557059
nscaf2623	XLOC_003986	TCONS_00006136	1823	coding	5.98698	-	11	34///163///128///100///210///102///132///152///145///373///273	1546673///1547347///1547886///1548732///1549131///1551126///1552717///1553831///1555773///1556582///1557059
nscaf2623	XLOC_003987	TCONS_00006137	340	noncoding	-1.36962	-	1	339	1684369
nscaf2623	XLOC_003988	TCONS_00006138	609	noncoding	-1.4542	-	1	608	1684884
nscaf2623	XLOC_003992	TCONS_00006143	2029	noncoding	-1.41931	-	1	2028	1691594
nscaf2653	XLOC_003997	TCONS_00006154	408	coding	1.96436	+	2	202///204	5176///5859
nscaf2653	XLOC_003998	TCONS_00006155	680	coding	6.56931	+	1	679	6170
nscaf2655	XLOC_004022	TCONS_00006184	426	noncoding	-1.4798	+	1	425	604881
nscaf2655	XLOC_004028	TCONS_00006191	185	noncoding	-1.20436	+	1	184	907398
nscaf2655	XLOC_004035	TCONS_00006212	6067	noncoding	-1.25736	+	1	6066	1165741
nscaf2655	XLOC_004041	TCONS_00006219	401	noncoding	-1.51331	+	1	400	1486095
nscaf2655	XLOC_004047	TCONS_00006226	675	coding	0.867247	+	1	674	2039569
nscaf2655	XLOC_004048	TCONS_00006227	1066	coding	3.98018	+	1	1065	2040451
nscaf2655	XLOC_004049	TCONS_00006228	216	noncoding	-1.15464	+	1	215	2045107
nscaf2655	XLOC_004050	TCONS_00006229	1453	noncoding	-1.2596	+	1	1452	2122914
nscaf2655	XLOC_004051	TCONS_00006230	209	noncoding	-1.02528	+	1	208	2124579
nscaf2655	XLOC_004052	TCONS_00006231	939	noncoding	-0.529387	+	2	22///915	2422983///2429648
nscaf2655	XLOC_004053	TCONS_00006232	989	noncoding	-1.31535	+	1	988	2426597
nscaf2655	XLOC_004052	TCONS_00006233	1745	coding	0.486828	+	1	1744	2428819
nscaf2655	XLOC_004057	TCONS_00006237	274	noncoding	-1.30536	+	1	273	2725690
nscaf2655	XLOC_004066	TCONS_00006255	1772	noncoding	-1.36727	+	2	149///1621	3080558///3085975
nscaf2655	XLOC_004067	TCONS_00006256	201	noncoding	-1.06588	+	1	200	3089025
nscaf2655	XLOC_004068	TCONS_00006257	504	noncoding	-1.41229	+	1	503	3090129
nscaf2655	XLOC_004069	TCONS_00006258	879	noncoding	-1.43452	+	1	878	3091390
nscaf2655	XLOC_004074	TCONS_00006263	515	noncoding	-1.39129	+	1	514	3111115
nscaf2655	XLOC_004086	TCONS_00006284	726	coding	1.09944	+	1	725	3537127
nscaf2655	XLOC_004095	TCONS_00006293	2297	noncoding	-1.31826	-	1	2296	147025
nscaf2655	XLOC_004099	TCONS_00006298	492	noncoding	-1.35265	-	1	491	395716
nscaf2655	XLOC_004100	TCONS_00006299	318	noncoding	-1.38188	-	1	317	397264
nscaf2655	XLOC_004101	TCONS_00006300	795	coding	1.29927	-	1	794	397669
nscaf2655	XLOC_004106	TCONS_00006305	439	coding	0.677831	-	1	438	483122
nscaf2655	XLOC_004107	TCONS_00006306	721	coding	0.106547	-	1	720	507340
nscaf2655	XLOC_004113	TCONS_00006315	565	noncoding	-1.3755	-	1	564	573438
nscaf2655	XLOC_004120	TCONS_00006326	416	noncoding	-0.179201	-	1	415	825088
nscaf2655	XLOC_004144	TCONS_00006358	1085	noncoding	-1.04035	-	4	36///107///179///759	2015995///2024523///2024938///2025938
nscaf2655	XLOC_004146	TCONS_00006360	1455	coding	2.894	-	1	1454	2122908
nscaf2655	XLOC_004154	TCONS_00006368	266	noncoding	-1.48617	-	1	265	2465570
nscaf2655	XLOC_004155	TCONS_00006369	1388	noncoding	-1.31409	-	1	1387	2469040
nscaf2655	XLOC_004172	TCONS_00006405	759	noncoding	-1.29942	-	1	758	2964854
nscaf2655	XLOC_004173	TCONS_00006406	412	noncoding	-1.25226	-	1	411	2965820
nscaf2655	XLOC_004182	TCONS_00006421	1001	noncoding	-1.13782	-	1	1000	3082814
nscaf2655	XLOC_004183	TCONS_00006422	517	noncoding	-1.32457	-	1	516	3113573
nscaf2655	XLOC_004186	TCONS_00006426	1969	noncoding	-1.22122	-	1	1968	3174137
nscaf2655	XLOC_004189	TCONS_00006430	1892	noncoding	-1.36058	-	1	1891	3341616
nscaf2655	XLOC_004190	TCONS_00006431	571	noncoding	-1.15758	-	1	570	3343703
nscaf2655	XLOC_004197	TCONS_00006438	671	noncoding	-0.754403	-	1	670	3537176
nscaf2674	XLOC_004204	TCONS_00006447	5325	coding	2.19199	+	7	132///74///44///44///44///61///4919	60167///110800///110997///111164///111331///111453///111610
nscaf2674	XLOC_004204	TCONS_00006448	5280	coding	2.19864	+	6	132///74///44///44///61///4919	60167///110800///110997///111331///111453///111610
nscaf2674	XLOC_004204	TCONS_00006449	5237	coding	2.20165	+	6	89///74///44///44///61///4919	60210///110800///111164///111331///111453///111610
nscaf2674	XLOC_004205	TCONS_00006450	623	noncoding	-1.18746	+	1	622	100427
nscaf2674	XLOC_004204	TCONS_00006451	5268	coding	2.19944	+	7	75///74///44///44///44///61///4919	107715///110800///110997///111164///111331///111453///111610
nscaf2674	XLOC_004204	TCONS_00006452	5223	coding	2.20286	+	6	75///74///44///44///61///4919	107715///110800///110997///111331///111453///111610
nscaf2674	XLOC_004225	TCONS_00006481	245	noncoding	-1.20539	+	1	244	1096380
nscaf2674	XLOC_004228	TCONS_00006484	334	noncoding	-0.317665	+	1	333	1473295
nscaf2674	XLOC_004229	TCONS_00006485	1611	noncoding	-1.14887	+	1	1610	1715725
nscaf2674	XLOC_004233	TCONS_00006489	745	noncoding	-1.46718	+	1	744	1855988
nscaf2674	XLOC_004234	TCONS_00006490	807	noncoding	-1.32885	+	1	806	1856794
nscaf2674	XLOC_004241	TCONS_00006505	1838	noncoding	-1.33935	+	1	1837	1953201
nscaf2674	XLOC_004242	TCONS_00006506	809	noncoding	-1.33538	+	1	808	1956126
nscaf2674	XLOC_004243	TCONS_00006507	878	coding	1.91868	+	1	877	1991404
nscaf2674	XLOC_004249	TCONS_00006515	313	noncoding	-1.30528	+	1	312	2048002
nscaf2674	XLOC_004250	TCONS_00006516	205	noncoding	-1.497	+	1	204	2049574
nscaf2674	XLOC_004251	TCONS_00006517	2314	noncoding	-1.41767	+	1	2313	2050284
nscaf2674	XLOC_004264	TCONS_00006548	5319	coding	11.5334	+	16	456///192///145///211///207///269///140///129///247///182///140///881///182///242///326///1354	2620679///2630192///2645770///2647938///2648272///2650069///2651613///2652754///2653317///2654523///2655041///2655797///2657342///2658143///2659272///2659720
nscaf2674	XLOC_004279	TCONS_00006573	1667	noncoding	-1.17333	+	1	1666	3010315
nscaf2674	XLOC_004281	TCONS_00006575	1050	noncoding	-1.36481	+	1	1049	3293966
nscaf2674	XLOC_004286	TCONS_00006586	3021	coding	0.153952	+	3	374///114///2530	3330765///3331418///3332782
nscaf2674	XLOC_004288	TCONS_00006592	2789	noncoding	-1.32302	+	1	2788	3661376
nscaf2674	XLOC_004293	TCONS_00006600	4761	noncoding	-1.24694	+	1	4760	3719825
nscaf2674	XLOC_004296	TCONS_00006606	2243	noncoding	-1.18045	+	1	2242	3775738
nscaf2674	XLOC_004297	TCONS_00006608	1170	noncoding	-1.26334	+	1	1169	3782259
nscaf2674	XLOC_004302	TCONS_00006619	442	coding	1.49635	+	2	285///155	3997866///3998480
nscaf2674	XLOC_004303	TCONS_00006620	494	coding	0.243744	+	1	493	3998808
nscaf2674	XLOC_004304	TCONS_00006621	1422	coding	1.90456	+	2	109///1311	4004796///4006299
nscaf2674	XLOC_004304	TCONS_00006622	1510	coding	1.87366	+	2	197///1311	4004796///4006299
nscaf2674	XLOC_004318	TCONS_00006650	469	noncoding	-1.19475	+	1	468	4684119
nscaf2674	XLOC_004319	TCONS_00006651	437	coding	0.847298	+	1	436	4700583
nscaf2674	XLOC_004327	TCONS_00006665	282	noncoding	-1.32129	+	1	281	5413912
nscaf2674	XLOC_004328	TCONS_00006666	328	noncoding	-1.15135	+	1	327	5417034
nscaf2674	XLOC_004334	TCONS_00006701	514	noncoding	-1.34066	+	1	513	5691625
nscaf2674	XLOC_004336	TCONS_00006703	7647	coding	0.703064	+	3	108///145///7391	5723446///5724387///5727401
nscaf2674	XLOC_004336	TCONS_00006704	7617	coding	0.703397	+	3	77///146///7391	5723477///5724386///5727401
nscaf2674	XLOC_004337	TCONS_00006705	972	noncoding	-1.2622	+	1	971	5773901
nscaf2674	XLOC_004346	TCONS_00006722	1253	coding	2.95089	+	4	364///352///287///246	6331033///6332312///6332900///6333872
nscaf2674	XLOC_004348	TCONS_00006724	715	coding	2.84569	+	3	162///118///432	6409581///6409843///6415165
nscaf2674	XLOC_004353	TCONS_00006730	1211	coding	8.72163	+	4	198///166///551///292	6519228///6519760///6520535///6523759
nscaf2674	XLOC_004353	TCONS_00006731	920	coding	9.91269	+	5	198///166///161///98///292	6519228///6519760///6520535///6520988///6523759
nscaf2674	XLOC_004353	TCONS_00006732	492	coding	2.80454	+	2	198///292	6519228///6523759
nscaf2674	XLOC_004353	TCONS_00006733	1030	coding	5.71784	+	3	184///551///292	6519242///6520535///6523759
nscaf2674	XLOC_004353	TCONS_00006734	729	coding	7.14521	+	4	174///161///98///292	6519252///6520535///6520988///6523759
nscaf2674	XLOC_004365	TCONS_00006762	1284	noncoding	-1.01538	+	2	136///1146	7172717///7173301
nscaf2674	XLOC_004370	TCONS_00006773	3706	coding	5.72786	+	6	167///39///394///211///201///2688	7365571///7370095///7370573///7371350///7371641///7372598
nscaf2674	XLOC_004370	TCONS_00006774	3426	coding	7.92028	+	5	165///39///394///135///2688	7365573///7370095///7370573///7371350///7372598
nscaf2674	XLOC_004370	TCONS_00006775	3739	coding	5.72773	+	5	240///394///211///201///2688	7370168///7370573///7371350///7371641///7372598
nscaf2674	XLOC_004373	TCONS_00006780	1705	coding	3.2323	+	9	437///93///170///194///130///148///214///56///254	7871681///7872607///7872975///7874345///7875117///7876848///7878032///7879539///7880431
nscaf2674	XLOC_004374	TCONS_00006781	181	noncoding	-1.53244	+	1	180	7900436
nscaf2674	XLOC_004377	TCONS_00006789	2348	coding	1.08822	+	2	583///1763	8067127///8068276
nscaf2674	XLOC_004378	TCONS_00006790	718	coding	3.14441	+	5	51///145///123///212///182	8078090///8078395///8078735///8080232///8080725
nscaf2674	XLOC_004378	TCONS_00006791	998	coding	3.25821	+	4	51///145///123///675	8078090///8078395///8078735///8080232
nscaf2674	XLOC_004378	TCONS_00006792	620	coding	3.25443	+	5	51///145///123///212///84	8078090///8078395///8078735///8080232///8080823
nscaf2674	XLOC_004378	TCONS_00006793	943	coding	3.04096	+	4	422///123///212///182	8078118///8078735///8080232///8080725
nscaf2674	XLOC_004379	TCONS_00006794	563	noncoding	-1.24828	+	1	562	8081986
nscaf2674	XLOC_004381	TCONS_00006797	486	noncoding	-1.40187	-	1	485	25161
nscaf2674	XLOC_004382	TCONS_00006798	228	noncoding	-1.3419	-	1	227	26097
nscaf2674	XLOC_004383	TCONS_00006799	582	noncoding	-1.34888	-	1	581	26710
nscaf2674	XLOC_004385	TCONS_00006801	641	noncoding	-1.37419	-	1	640	29297
nscaf2674	XLOC_004386	TCONS_00006802	286	noncoding	-1.42529	-	1	285	30263
nscaf2674	XLOC_004387	TCONS_00006803	203	noncoding	-1.23651	-	1	202	30680
nscaf2674	XLOC_004388	TCONS_00006804	247	noncoding	-1.36614	-	1	246	31139
nscaf2674	XLOC_004389	TCONS_00006805	863	noncoding	-1.21177	-	1	862	31469
nscaf2674	XLOC_004390	TCONS_00006806	571	noncoding	-1.3622	-	1	570	32598
nscaf2674	XLOC_004391	TCONS_00006807	655	noncoding	-0.894075	-	1	654	33220
nscaf2674	XLOC_004396	TCONS_00006813	540	noncoding	-1.36805	-	1	539	264284
nscaf2674	XLOC_004397	TCONS_00006814	1518	noncoding	-1.30546	-	1	1517	264962
nscaf2674	XLOC_004398	TCONS_00006815	398	noncoding	-0.908021	-	1	397	266944
nscaf2674	XLOC_004405	TCONS_00006823	724	coding	1.34175	-	1	723	619255
nscaf2674	XLOC_004409	TCONS_00006827	948	noncoding	-1.35155	-	2	900///46	842127///851956
nscaf2674	XLOC_004414	TCONS_00006833	1586	coding	1.99813	-	7	707///191///144///147///99///169///122	1562082///1565902///1567934///1569005///1569704///1569941///1570588
nscaf2674	XLOC_004414	TCONS_00006834	1954	coding	2.78337	-	8	707///191///144///147///117///410///126///104	1562082///1565902///1567934///1569005///1569502///1569700///1570588///1572822
nscaf2674	XLOC_004414	TCONS_00006835	2893	coding	2.50754	-	7	707///191///1218///117///410///126///117	1562082///1565902///1567934///1569502///1569700///1570588///1572822
nscaf2674	XLOC_004414	TCONS_00006836	2021	coding	2.86289	-	8	707///191///144///147///168///410///126///120	1562082///1565902///1567934///1569005///1569451///1569700///1570588///1572822
nscaf2674	XLOC_004414	TCONS_00006837	1662	coding	2.241	-	8	707///191///144///147///117///101///126///121	1562082///1565902///1567934///1569005///1569502///1569704///1570588///1572822
nscaf2674	XLOC_004414	TCONS_00006838	1723	coding	2.15439	-	6	707///191///144///147///406///122	1562082///1565902///1567934///1569005///1569704///1572822
nscaf2674	XLOC_004414	TCONS_00006839	1848	coding	2.23275	-	7	707///191///144///147///117///406///129	1562082///1565902///1567934///1569005///1569502///1569704///1572822
nscaf2674	XLOC_004414	TCONS_00006840	2024	coding	2.49442	-	8	707///191///144///147///117///406///126///178	1562082///1565902///1567934///1569005///1569502///1569704///1570588///1572822
nscaf2674	XLOC_004414	TCONS_00006841	2075	coding	2.55479	-	8	707///191///144///147///168///406///126///178	1562082///1565902///1567934///1569005///1569451///1569704///1570588///1572822
nscaf2674	XLOC_004414	TCONS_00006842	3001	coding	2.32671	-	7	707///191///1218///168///406///126///178	1562082///1565902///1567934///1569451///1569704///1570588///1572822
nscaf2674	XLOC_004422	TCONS_00006859	881	noncoding	-1.14445	-	1	880	1723652
nscaf2674	XLOC_004423	TCONS_00006860	6542	coding	3.75993	-	1	6541	1724818
nscaf2674	XLOC_004424	TCONS_00006861	1215	coding	0.0305677	-	1	1214	1731668
nscaf2674	XLOC_004426	TCONS_00006863	2596	coding	1.05691	-	1	2595	1741529
nscaf2674	XLOC_004431	TCONS_00006869	1007	noncoding	-1.36669	-	1	1006	1902338
nscaf2674	XLOC_004433	TCONS_00006871	619	noncoding	-1.29536	-	1	618	1967835
nscaf2674	XLOC_004436	TCONS_00006876	844	noncoding	-1.36551	-	1	843	1991408
nscaf2674	XLOC_004440	TCONS_00006882	3841	coding	0.806577	-	3	3260///258///320	2028599///2032700///2033270
nscaf2674	XLOC_004440	TCONS_00006883	4113	coding	0.883518	-	3	3260///258///592	2028599///2032700///2033032
nscaf2674	XLOC_004441	TCONS_00006884	359	noncoding	-0.727835	-	2	113///244	2034372///2034591
nscaf2674	XLOC_004446	TCONS_00006891	490	coding	0.534763	-	2	143///345	2353335///2353711
nscaf2674	XLOC_004458	TCONS_00006911	1052	coding	0.582398	-	3	45///99///905	2987862///2988220///2988933
nscaf2674	XLOC_004459	TCONS_00006912	4284	coding	2.96978	-	2	4165///117	3142400///3146638
nscaf2674	XLOC_004460	TCONS_00006913	892	noncoding	-1.35528	-	3	376///60///453	3181185///3193836///3200604
nscaf2674	XLOC_004461	TCONS_00006914	1039	noncoding	-0.0773319	-	1	1038	3293955
nscaf2674	XLOC_004470	TCONS_00006929	520	coding	0.844713	-	3	163///92///262	3797053///3797883///3798625
nscaf2674	XLOC_004478	TCONS_00006944	827	coding	2.58925	-	2	348///477	4145329///4146879
nscaf2674	XLOC_004481	TCONS_00006947	419	noncoding	-1.07848	-	1	418	4211274
nscaf2674	XLOC_004482	TCONS_00006948	2986	coding	3.10196	-	1	2985	4242348
nscaf2674	XLOC_004493	TCONS_00006971	1358	coding	2.11889	-	2	1006///350	5318824///5320133
nscaf2674	XLOC_004496	TCONS_00006976	411	coding	0.0133849	-	1	410	5419272
nscaf2674	XLOC_004501	TCONS_00006981	237	noncoding	-1.2772	-	2	120///115	5510224///5511097
nscaf2674	XLOC_004506	TCONS_00006986	460	coding	1.0085	-	1	459	5773900
nscaf2674	XLOC_004507	TCONS_00006987	369	noncoding	-1.15667	-	1	368	5779672
nscaf2674	XLOC_004508	TCONS_00006988	849	noncoding	-1.40884	-	1	848	5780702
nscaf2674	XLOC_004518	TCONS_00007008	4126	coding	2.67001	-	2	2840///1284	6145674///6149584
nscaf2674	XLOC_004518	TCONS_00007009	1487	coding	11.8212	-	1	1486	6149382
nscaf2674	XLOC_004521	TCONS_00007013	2205	noncoding	-1.39414	-	1	2204	6346963
nscaf2674	XLOC_004538	TCONS_00007058	2137	noncoding	-0.386212	-	2	1715///420	7101497///7103752
nscaf2674	XLOC_004542	TCONS_00007062	4864	noncoding	-1.42784	-	1	4863	7196153
nscaf2674	XLOC_004545	TCONS_00007066	1341	noncoding	-1.39069	-	1	1340	7233202
nscaf2674	XLOC_004550	TCONS_00007077	2455	coding	2.8743	-	8	845///165///175///282///202///270///183///325	7660209///7662878///7665883///7667810///7668185///7668466///7674493///7684372
nscaf2674	XLOC_004552	TCONS_00007079	985	noncoding	-0.0926017	-	2	829///154	7892593///7895389
nscaf2674	XLOC_004553	TCONS_00007080	385	noncoding	-1.27518	-	1	384	7898723
nscaf2674	XLOC_004554	TCONS_00007081	910	coding	1.35917	-	5	32///314///127///154///278	8069704///8071510///8072853///8077060///8077297
nscaf2674	XLOC_004555	TCONS_00007082	618	noncoding	-1.13768	-	1	617	8081967
nscaf2681	XLOC_004567	TCONS_00007110	741	noncoding	-1.50023	+	1	740	1010098
nscaf2681	XLOC_004572	TCONS_00007118	863	noncoding	-1.39132	-	1	862	35552
nscaf2681	XLOC_004576	TCONS_00007126	192	noncoding	-1.27131	-	1	191	319646
nscaf2681	XLOC_004577	TCONS_00007127	255	noncoding	-1.41542	-	1	254	578679
nscaf2681	XLOC_004580	TCONS_00007132	408	noncoding	-0.803829	-	1	407	704695
nscaf2686	XLOC_004588	TCONS_00007142	369	noncoding	-1.37342	+	1	368	43156
nscaf2686	XLOC_004589	TCONS_00007143	265	noncoding	-1.29337	+	1	264	109765
nscaf2686	XLOC_004592	TCONS_00007146	494	coding	0.925443	+	1	493	326924
nscaf2686	XLOC_004595	TCONS_00007149	411	noncoding	-1.36408	+	1	410	428162
nscaf2686	XLOC_004598	TCONS_00007152	1481	coding	5.08463	+	2	221///1258	776020///777350
nscaf2686	XLOC_004599	TCONS_00007153	857	noncoding	-1.14499	+	2	681///174	806980///807743
nscaf2686	XLOC_004607	TCONS_00007162	336	noncoding	-1.47518	+	1	335	969788
nscaf2686	XLOC_004609	TCONS_00007164	180	noncoding	-1.53223	+	1	179	972408
nscaf2686	XLOC_004617	TCONS_00007172	525	noncoding	-0.109028	-	2	141///382	55355///59908
nscaf2686	XLOC_004618	TCONS_00007173	243	noncoding	-1.08552	-	1	242	121075
nscaf2686	XLOC_004619	TCONS_00007174	367	noncoding	-1.02465	-	1	366	121609
nscaf2686	XLOC_004628	TCONS_00007184	396	noncoding	-1.24791	-	1	395	457353
nscaf2686	XLOC_004629	TCONS_00007185	1777	noncoding	-1.34583	-	1	1776	458013
nscaf2686	XLOC_004635	TCONS_00007193	3224	coding	0.0862813	-	1	3223	721924
nscaf2686	XLOC_004638	TCONS_00007199	243	noncoding	-1.1224	-	1	242	870446
nscaf2686	XLOC_004639	TCONS_00007200	365	noncoding	-1.35876	-	2	89///274	875890///876114
nscaf2686	XLOC_004640	TCONS_00007201	228	noncoding	-1.37492	-	1	227	925180
nscaf2686	XLOC_004644	TCONS_00007206	209	noncoding	-0.874374	-	1	208	976342
nscaf2686	XLOC_004645	TCONS_00007207	196	noncoding	-1.2465	-	2	166///28	976890///977576
nscaf2686	XLOC_004651	TCONS_00007218	1416	noncoding	-1.37357	-	1	1415	1034252
nscaf2686	XLOC_004652	TCONS_00007219	1125	coding	1.25897	-	2	1044///79	1036593///1037733
nscaf2686	XLOC_004652	TCONS_00007220	1250	coding	1.2731	-	2	1047///201	1036593///1037733
nscaf2686	XLOC_004656	TCONS_00007225	434	noncoding	-1.28177	-	1	433	1123556
nscaf269	XLOC_004657	TCONS_00007226	838	noncoding	-1.2105	+	3	124///38///673	13755///16918///17125
nscaf2690	XLOC_004658	TCONS_00007227	2898	coding	2.04531	+	5	532///135///243///361///1622	2004///2656///4187///4938///6468
nscaf2690	XLOC_004658	TCONS_00007228	2841	coding	2.04547	+	5	475///135///243///361///1622	2004///2656///4187///4938///6468
nscaf2690	XLOC_004658	TCONS_00007229	2526	coding	2.07307	+	5	160///135///243///361///1622	2150///2656///4187///4938///6468
nscaf2690	XLOC_004658	TCONS_00007230	2444	coding	2.07868	+	5	78///135///243///361///1622	2297///2656///4187///4938///6468
nscaf2713	XLOC_004660	TCONS_00007232	348	coding	1.31808	-	1	347	1133
nscaf2734	XLOC_004663	TCONS_00007236	747	noncoding	-1.48286	+	1	746	377348
nscaf2734	XLOC_004668	TCONS_00007262	3004	coding	12.5621	+	1	3003	927439
nscaf2734	XLOC_004671	TCONS_00007266	634	noncoding	-1.27512	+	1	633	1237721
nscaf2734	XLOC_004672	TCONS_00007267	229	noncoding	-1.13672	+	1	228	1238490
nscaf2734	XLOC_004673	TCONS_00007268	348	noncoding	-0.978461	+	1	347	1238806
nscaf2734	XLOC_004674	TCONS_00007269	287	noncoding	-1.21901	+	1	286	1239252
nscaf2734	XLOC_004677	TCONS_00007278	616	noncoding	-1.45487	-	1	615	110150
nscaf2734	XLOC_004679	TCONS_00007283	802	coding	0.442979	-	1	801	264999
nscaf2734	XLOC_004683	TCONS_00007289	1999	noncoding	-1.42847	-	2	1949///48	390716///394574
nscaf2734	XLOC_004684	TCONS_00007290	535	coding	0.851216	-	2	381///152	396015///400844
nscaf2734	XLOC_004688	TCONS_00007299	3632	noncoding	-1.25482	-	4	1651///147///457///1373	912891///914626///914847///930555
nscaf2734	XLOC_004691	TCONS_00007307	469	noncoding	-1.14136	-	1	468	1188217
nscaf2734	XLOC_004692	TCONS_00007308	551	noncoding	-1.25168	-	1	550	1188953
nscaf2734	XLOC_004693	TCONS_00007309	894	noncoding	-1.41025	-	1	893	1189660
nscaf2734	XLOC_004694	TCONS_00007310	353	noncoding	-1.33625	-	1	352	1191361
nscaf2734	XLOC_004699	TCONS_00007316	277	noncoding	-1.12616	-	1	276	1329764
nscaf2734	XLOC_004713	TCONS_00007335	302	noncoding	-0.043545	-	1	301	1858852
nscaf2734	XLOC_004714	TCONS_00007336	884	noncoding	-1.16673	-	1	883	1860206
nscaf2758	XLOC_004717	TCONS_00007341	1344	noncoding	-1.20462	+	2	382///960	48527///49866
nscaf2758	XLOC_004718	TCONS_00007342	323	noncoding	-1.16652	+	1	322	56450
nscaf2758	XLOC_004719	TCONS_00007343	1563	coding	10.3477	+	10	377///55///91///237///161///90///162///155///146///79	207109///207699///209736///210273///212137///213260///213471///215191///216789///217884
nscaf2758	XLOC_004720	TCONS_00007344	563	coding	6.13747	+	3	160///209///191	218108///219477///220684
nscaf2758	XLOC_004721	TCONS_00007345	571	noncoding	-0.865319	-	1	570	9429
nscaf2758	XLOC_004722	TCONS_00007346	510	noncoding	-1.22557	-	1	509	48644
nscaf2758	XLOC_004723	TCONS_00007347	1117	coding	1.38688	-	1	1116	49961
nscaf2758	XLOC_004724	TCONS_00007349	2761	coding	0.634199	-	2	799///1960	62322///63294
nscaf2758	XLOC_004724	TCONS_00007350	985	coding	0.325725	-	2	799///184	62322///65087
nscaf2759	XLOC_004742	TCONS_00007370	405	noncoding	-1.42737	-	1	404	373936
nscaf2759	XLOC_004743	TCONS_00007371	203	noncoding	-1.40812	-	1	202	374638
nscaf2759	XLOC_004744	TCONS_00007372	723	coding	2.18846	-	1	722	379341
nscaf2761	XLOC_004751	TCONS_00007384	215	noncoding	-1.50969	-	1	214	3986
nscaf2761	XLOC_004752	TCONS_00007385	557	coding	2.01154	-	5	47///145///140///161///59	5661///6652///7399///8425///8987
nscaf2761	XLOC_004753	TCONS_00007386	243	coding	0.279558	-	3	14///162///64	9137///11003///12468
nscaf2761	XLOC_004754	TCONS_00007387	315	coding	0.385676	-	3	53///192///67	13826///14920///15773
nscaf2761	XLOC_004755	TCONS_00007388	253	coding	0.0777203	-	2	98///153	18362///28091
nscaf2765	XLOC_004758	TCONS_00007391	751	coding	2.89264	-	6	104///198///174///117///68///84	11488///12001///12566///15224///19513///20716
nscaf2765	XLOC_004758	TCONS_00007392	636	coding	2.15918	-	5	104///198///174///68///87	11488///12001///12566///19513///20716
nscaf2766	XLOC_004764	TCONS_00007403	627	noncoding	-0.125439	+	1	626	951081
nscaf2766	XLOC_004768	TCONS_00007408	732	noncoding	-1.32102	+	1	731	1072777
nscaf2766	XLOC_004771	TCONS_00007411	850	noncoding	-1.418	-	1	849	40259
nscaf2766	XLOC_004774	TCONS_00007414	381	noncoding	-1.32305	-	1	380	66519
nscaf2766	XLOC_004779	TCONS_00007424	551	noncoding	-1.33844	-	1	550	241346
nscaf2766	XLOC_004783	TCONS_00007432	477	noncoding	-1.33568	-	1	476	466825
nscaf2766	XLOC_004784	TCONS_00007433	191	noncoding	-1.29098	-	1	190	685751
nscaf2766	XLOC_004788	TCONS_00007437	2041	noncoding	-1.19147	-	1	2040	906050
nscaf2766	XLOC_004789	TCONS_00007438	301	noncoding	-1.47084	-	1	300	908189
nscaf2766	XLOC_004796	TCONS_00007457	901	noncoding	-1.35035	-	1	900	1058387
nscaf2766	XLOC_004796	TCONS_00007458	1242	noncoding	-1.29292	-	1	1241	1059438
nscaf2766	XLOC_004797	TCONS_00007459	621	coding	1.5879	-	4	26///90///161///340	1061168///1061661///1072659///1074703
nscaf2767	XLOC_004809	TCONS_00007478	188	noncoding	-0.93096	+	5	59///51///20///29///24	397728///399214///400646///401281///402943
nscaf2767	XLOC_004810	TCONS_00007479	761	noncoding	-0.463289	+	2	119///640	428718///429680
nscaf2767	XLOC_004810	TCONS_00007480	727	noncoding	-0.473775	+	2	85///640	428755///429680
nscaf2767	XLOC_004815	TCONS_00007489	445	noncoding	-1.31259	+	1	444	555169
nscaf2767	XLOC_004816	TCONS_00007490	206	noncoding	-1.10902	+	1	205	560544
nscaf2767	XLOC_004819	TCONS_00007493	593	noncoding	-1.22659	+	1	592	609187
nscaf2767	XLOC_004820	TCONS_00007494	478	noncoding	-1.47027	+	1	477	610051
nscaf2767	XLOC_004822	TCONS_00007497	1577	coding	8.98867	+	8	254///121///163///327///178///156///253///117	1087084///1095002///1097396///1108205///1110255///1111982///1113021///1113913
nscaf2767	XLOC_004823	TCONS_00007498	1160	noncoding	-1.32093	+	1	1159	1114331
nscaf2767	XLOC_004837	TCONS_00007512	803	noncoding	-1.42465	+	1	802	1693203
nscaf2767	XLOC_004858	TCONS_00007544	370	noncoding	-1.27969	+	1	369	2435295
nscaf2767	XLOC_004855	TCONS_00007545	630	noncoding	-1.4231	+	1	629	2435759
nscaf2767	XLOC_004862	TCONS_00007552	688	noncoding	-1.39483	+	1	687	2507507
nscaf2767	XLOC_004866	TCONS_00007558	461	noncoding	-1.33541	+	1	460	2565759
nscaf2767	XLOC_004867	TCONS_00007559	273	noncoding	-1.05995	+	1	272	2566322
nscaf2767	XLOC_004868	TCONS_00007560	207	noncoding	-1.1552	+	1	206	2566799
nscaf2767	XLOC_004869	TCONS_00007561	678	noncoding	-1.11147	+	1	677	2567453
nscaf2767	XLOC_004871	TCONS_00007563	424	coding	1.52778	+	2	214///208	2574116///2574483
nscaf2767	XLOC_004878	TCONS_00007571	229	coding	0.313679	+	1	228	2840159
nscaf2767	XLOC_004879	TCONS_00007573	1563	coding	0.279357	+	1	1562	2856933
nscaf2767	XLOC_004881	TCONS_00007575	1017	coding	1.3025	+	1	1016	2866925
nscaf2767	XLOC_004885	TCONS_00007580	727	noncoding	-1.26577	+	1	726	2914282
nscaf2767	XLOC_004886	TCONS_00007584	387	noncoding	-1.0701	+	2	262///123	2938643///2939537
nscaf2767	XLOC_004909	TCONS_00007609	2454	coding	0.708279	+	5	200///62///138///61///1988	3897273///3897556///3897732///3898936///3899709
nscaf2767	XLOC_004920	TCONS_00007631	5868	coding	2.84209	-	7	5217///138///95///92///107///77///135	158188///164195///164905///167952///168885///174500///175899
nscaf2767	XLOC_004925	TCONS_00007637	660	coding	0.609624	-	4	263///95///188///110	488474///489711///490445///490718
nscaf2767	XLOC_004932	TCONS_00007648	263	noncoding	-1.39584	-	1	262	812779
nscaf2767	XLOC_004933	TCONS_00007649	237	noncoding	-1.29383	-	1	236	814335
nscaf2767	XLOC_004936	TCONS_00007653	210	noncoding	-0.36889	-	1	209	1028021
nscaf2767	XLOC_004950	TCONS_00007680	891	coding	0.0937133	-	1	890	2100561
nscaf2767	XLOC_004951	TCONS_00007681	1500	coding	3.7661	-	1	1499	2127598
nscaf2767	XLOC_004952	TCONS_00007682	1066	coding	0.833413	-	1	1065	2129484
nscaf2767	XLOC_004954	TCONS_00007684	291	noncoding	-0.971499	-	1	290	2361985
nscaf2767	XLOC_004955	TCONS_00007685	336	noncoding	-1.34326	-	1	335	2363059
nscaf2767	XLOC_004956	TCONS_00007686	312	noncoding	-0.386755	-	1	311	2363708
nscaf2767	XLOC_004957	TCONS_00007687	1103	coding	4.8064	-	7	176///123///181///121///106///179///210	2366061///2366968///2367671///2368432///2370378///2371818///2397559
nscaf2767	XLOC_004959	TCONS_00007691	984	coding	2.69133	-	3	727///115///139	2426141///2427559///2427766
nscaf2767	XLOC_004964	TCONS_00007696	1399	noncoding	-1.2228	-	1	1398	2508532
nscaf2767	XLOC_004965	TCONS_00007697	323	noncoding	-1.26099	-	1	322	2510186
nscaf2767	XLOC_004972	TCONS_00007706	526	noncoding	-1.1005	-	2	261///263	2855922///2857113
nscaf2767	XLOC_004972	TCONS_00007707	538	noncoding	-1.10461	-	2	261///275	2855922///2857117
nscaf2767	XLOC_004972	TCONS_00007708	1491	noncoding	-1.22907	-	1	1490	2855922
nscaf2767	XLOC_004973	TCONS_00007709	989	noncoding	-1.31386	-	1	988	2866980
nscaf2767	XLOC_004974	TCONS_00007710	896	noncoding	-1.16096	-	2	657///237	2869553///2870299
nscaf2767	XLOC_004980	TCONS_00007724	1817	noncoding	-1.22085	-	1	1816	2963158
nscaf2767	XLOC_004991	TCONS_00007745	263	noncoding	-1.2852	-	1	262	3279547
nscaf2767	XLOC_004992	TCONS_00007746	185	noncoding	-1.2916	-	1	184	3280318
nscaf2767	XLOC_004993	TCONS_00007747	234	noncoding	-1.14909	-	1	233	3280884
nscaf2767	XLOC_005000	TCONS_00007754	188	noncoding	-1.3804	-	1	187	3497458
nscaf2767	XLOC_005002	TCONS_00007756	378	noncoding	-1.1671	-	1	377	3631737
nscaf2767	XLOC_005003	TCONS_00007757	387	noncoding	-1.3447	-	1	386	3632301
nscaf2767	XLOC_005004	TCONS_00007758	818	noncoding	-1.39447	-	1	817	3633405
nscaf2767	XLOC_005005	TCONS_00007759	584	noncoding	-1.43356	-	1	583	3634774
nscaf2767	XLOC_005006	TCONS_00007760	464	noncoding	-0.350996	-	1	463	3635457
nscaf2767	XLOC_005007	TCONS_00007761	1204	noncoding	-1.27211	-	1	1203	3637233
nscaf2767	XLOC_005008	TCONS_00007762	535	noncoding	-1.34576	-	1	534	3639750
nscaf2767	XLOC_005009	TCONS_00007763	982	noncoding	-1.28893	-	1	981	3640508
nscaf2767	XLOC_005011	TCONS_00007765	858	noncoding	-1.24248	-	1	857	3659177
nscaf2767	XLOC_005012	TCONS_00007766	486	noncoding	-1.21835	-	1	485	3660343
nscaf2767	XLOC_005013	TCONS_00007767	326	noncoding	-1.27849	-	1	325	3660986
nscaf2767	XLOC_005027	TCONS_00007781	297	noncoding	-1.37811	-	1	296	4041843
nscaf2767	XLOC_005028	TCONS_00007782	697	noncoding	-1.20103	-	1	696	4043020
nscaf2767	XLOC_005029	TCONS_00007783	305	noncoding	-1.39191	-	1	304	4044622
nscaf2770	XLOC_005036	TCONS_00007793	1638	noncoding	-1.35706	+	1	1637	575892
nscaf2770	XLOC_005045	TCONS_00007804	3464	noncoding	-1.23144	+	1	3463	646542
nscaf2770	XLOC_005047	TCONS_00007806	332	noncoding	-1.12969	+	1	331	651232
nscaf2770	XLOC_005055	TCONS_00007814	499	noncoding	-1.19308	+	1	498	863781
nscaf2770	XLOC_005056	TCONS_00007815	213	noncoding	-1.52361	+	1	212	864417
nscaf2770	XLOC_005060	TCONS_00007819	544	noncoding	-1.409	+	1	543	955108
nscaf2770	XLOC_005067	TCONS_00007828	1279	noncoding	-1.3361	+	1	1278	1149043
nscaf2770	XLOC_005082	TCONS_00007845	244	noncoding	-1.12214	+	1	243	1360391
nscaf2770	XLOC_005083	TCONS_00007846	906	noncoding	-1.09736	+	1	905	1472550
nscaf2770	XLOC_005085	TCONS_00007849	405	noncoding	-1.46655	+	1	404	2335928
nscaf2770	XLOC_005090	TCONS_00007855	338	noncoding	-1.13917	-	1	337	590011
nscaf2770	XLOC_005091	TCONS_00007856	261	noncoding	-1.44135	-	1	260	591120
nscaf2770	XLOC_005092	TCONS_00007857	225	noncoding	-1.39746	-	1	224	591712
nscaf2770	XLOC_005093	TCONS_00007858	363	noncoding	-1.29824	-	1	362	592014
nscaf2770	XLOC_005094	TCONS_00007859	398	noncoding	-1.40633	-	1	397	593436
nscaf2770	XLOC_005096	TCONS_00007862	947	noncoding	-1.30781	-	1	946	607468
nscaf2770	XLOC_005103	TCONS_00007870	187	coding	0.152831	-	1	186	946664
nscaf2770	XLOC_005107	TCONS_00007876	314	noncoding	-1.41354	-	1	313	1152930
nscaf2770	XLOC_005108	TCONS_00007877	540	noncoding	-1.23725	-	1	539	1153336
nscaf2770	XLOC_005109	TCONS_00007878	409	noncoding	-1.4268	-	1	408	1154038
nscaf2770	XLOC_005111	TCONS_00007880	1251	noncoding	-1.41496	-	1	1250	1160892
nscaf2770	XLOC_005115	TCONS_00007884	346	noncoding	-1.41989	-	1	345	1222682
nscaf2770	XLOC_005116	TCONS_00007885	397	noncoding	-1.37192	-	1	396	1223396
nscaf2770	XLOC_005118	TCONS_00007888	272	noncoding	-0.285579	-	3	126///110///33	1255150///1256071///1256971
nscaf2770	XLOC_005121	TCONS_00007891	226	noncoding	-1.31305	-	1	225	1429998
nscaf2770	XLOC_005123	TCONS_00007893	915	coding	3.39155	-	1	914	1470487
nscaf2770	XLOC_005126	TCONS_00007896	557	noncoding	-1.34755	-	1	556	1824934
nscaf2770	XLOC_005127	TCONS_00007897	1896	noncoding	-1.34266	-	1	1895	1825580
nscaf2770	XLOC_005128	TCONS_00007898	270	noncoding	-1.48161	-	1	269	1829273
nscaf2770	XLOC_005134	TCONS_00007907	551	noncoding	-1.39419	-	1	550	2435277
nscaf2779	XLOC_005136	TCONS_00007910	347	coding	0.12244	+	1	346	63479
nscaf2779	XLOC_005137	TCONS_00007911	1509	coding	0.602597	+	10	380///56///170///113///137///113///78///58///113///281	184296///200367///204675///205984///207121///208587///209167///210594///211818///212677
nscaf2779	XLOC_005137	TCONS_00007912	1761	coding	0.642794	+	11	380///56///170///113///137///113///137///113///137///113///281	184296///200367///204675///205984///207121///208587///209167///209995///210515///211818///212677
nscaf2779	XLOC_005137	TCONS_00007913	1506	coding	0.553004	+	9	377///56///170///113///137///113///137///113///281	184299///200367///204675///205984///207121///208587///210515///211818///212677
nscaf2779	XLOC_005139	TCONS_00007915	655	noncoding	-0.218423	-	1	654	47101
nscaf2779	XLOC_005140	TCONS_00007916	989	noncoding	-1.38689	-	1	988	50902
nscaf2779	XLOC_005141	TCONS_00007917	2456	coding	2.7217	-	1	2455	52732
nscaf2779	XLOC_005142	TCONS_00007918	282	noncoding	-0.295014	-	1	281	207286
nscaf2780	XLOC_005143	TCONS_00007919	478	coding	0.180834	+	3	274///158///43	1381///2489///2730
nscaf2780	XLOC_005144	TCONS_00007920	1080	coding	0.221973	+	4	8///162///143///763	5766///6387///7130///8260
nscaf2780	XLOC_005144	TCONS_00007921	1083	coding	0.223762	+	4	7///162///147///763	5767///6387///7130///8260
nscaf2780	XLOC_005145	TCONS_00007922	206	noncoding	-0.98992	+	1	205	9080
nscaf2780	XLOC_005151	TCONS_00007929	289	noncoding	-1.49746	-	2	89///198	36879///37046
nscaf2780	XLOC_005164	TCONS_00007942	2289	noncoding	-1.10006	-	1	2288	215473
nscaf2780	XLOC_005164	TCONS_00007943	1510	noncoding	-1.05772	-	2	1470///38	215473///224946
nscaf2780	XLOC_005165	TCONS_00007944	1436	noncoding	-1.09007	-	1	1435	218244
nscaf2780	XLOC_005166	TCONS_00007945	497	noncoding	-0.0628014	-	1	496	220347
nscaf2780	XLOC_005167	TCONS_00007946	1256	coding	4.31093	-	7	302///173///70///158///185///201///160	220899///221857///222595///223019///223949///225830///226671
nscaf2780	XLOC_005167	TCONS_00007947	1072	coding	3.32499	-	6	302///173///72///158///201///160	220899///221857///222595///223019///225830///226671
nscaf2780	XLOC_005168	TCONS_00007948	441	coding	0.247161	-	3	79///149///210	232214///241301///267124
nscaf2781	XLOC_005170	TCONS_00007952	480	noncoding	-1.15482	+	1	479	12901
nscaf2781	XLOC_005171	TCONS_00007953	188	noncoding	-1.31991	+	1	187	43674
nscaf2781	XLOC_005172	TCONS_00007954	1038	noncoding	-1.26152	+	1	1037	44415
nscaf2781	XLOC_005181	TCONS_00007965	629	noncoding	-0.926293	+	1	628	342533
nscaf2781	XLOC_005184	TCONS_00007968	567	noncoding	-1.39721	+	1	566	395192
nscaf2781	XLOC_005185	TCONS_00007969	1776	noncoding	-1.30796	-	1	1775	60128
nscaf2781	XLOC_005186	TCONS_00007974	785	noncoding	-1.21928	-	1	784	62753
nscaf2781	XLOC_005187	TCONS_00007975	352	noncoding	-1.03272	-	1	351	180935
nscaf2781	XLOC_005190	TCONS_00007978	1750	coding	3.12415	-	2	1422///326	207530///210159
nscaf2781	XLOC_005190	TCONS_00007979	1814	coding	3.11809	-	2	1356///456	207530///210159
nscaf2781	XLOC_005190	TCONS_00007980	2853	coding	1.57199	-	2	2821///30	207530///210810
nscaf2781	XLOC_005190	TCONS_00007981	3443	coding	1.53394	-	1	3442	207530
nscaf2781	XLOC_005192	TCONS_00007983	1242	noncoding	-0.990213	-	1	1241	317360
nscaf2781	XLOC_005194	TCONS_00007985	2011	coding	0.300064	-	1	2010	337393
nscaf2781	XLOC_005195	TCONS_00007986	1261	coding	0.19556	-	3	871///246///141	339674///340634///341674
nscaf2781	XLOC_005195	TCONS_00007987	2154	coding	1.48685	-	3	871///246///1034	339674///340634///342385
nscaf2781	XLOC_005195	TCONS_00007988	3992	coding	1.70889	-	2	871///3119	339674///340634
nscaf2781	XLOC_005196	TCONS_00007989	983	noncoding	-0.922063	-	1	982	344091
nscaf2782	XLOC_005203	TCONS_00008000	483	coding	0.269717	+	1	482	6665
nscaf2782	XLOC_005204	TCONS_00008001	2197	noncoding	-1.3024	+	3	203///1325///666	78017///79255///80684
nscaf2782	XLOC_005204	TCONS_00008002	2035	noncoding	-1.31682	+	2	1367///666	78017///80684
nscaf2782	XLOC_005204	TCONS_00008003	2971	noncoding	-1.32294	+	3	1304///998///666	78080///79582///80684
nscaf2782	XLOC_005204	TCONS_00008004	926	noncoding	-1.32314	+	3	128///129///666	78092///79255///80684
nscaf2782	XLOC_005204	TCONS_00008005	917	noncoding	-1.32244	+	3	119///129///666	78092///79255///80684
nscaf2782	XLOC_005204	TCONS_00008006	1914	noncoding	-1.29089	+	4	117///129///998///666	78094///79255///79582///80684
nscaf2782	XLOC_005206	TCONS_00008009	303	noncoding	-1.16174	+	1	302	112148
nscaf2782	XLOC_005207	TCONS_00008010	449	coding	0.621129	+	1	448	112768
nscaf2782	XLOC_005208	TCONS_00008011	828	noncoding	-1.18466	+	1	827	147212
nscaf2782	XLOC_005209	TCONS_00008012	466	noncoding	-1.11871	-	1	465	24327
nscaf2782	XLOC_005210	TCONS_00008013	532	coding	1.7243	-	1	531	74638
nscaf2783	XLOC_005212	TCONS_00008015	1389	noncoding	-1.28121	+	1	1388	42553
nscaf2783	XLOC_005214	TCONS_00008018	1419	coding	1.83786	-	1	1418	39524
nscaf2783	XLOC_005215	TCONS_00008019	1016	coding	3.25202	-	6	162///70///143///74///86///475	41117///41471///41633///41857///42035///43720
nscaf2783	XLOC_005217	TCONS_00008021	806	coding	4.39172	-	1	805	123404
nscaf2788	XLOC_005218	TCONS_00008022	247	noncoding	-1.38231	+	1	246	2240
nscaf2789	XLOC_005219	TCONS_00008023	781	coding	1.28574	+	1	780	124058
nscaf2789	XLOC_005229	TCONS_00008051	1371	noncoding	-1.31891	+	1	1370	349295
nscaf2789	XLOC_005231	TCONS_00008053	2336	coding	1.3234	+	1	2335	376427
nscaf2789	XLOC_005232	TCONS_00008057	418	noncoding	-1.20401	+	1	417	408898
nscaf2789	XLOC_005233	TCONS_00008058	1094	coding	0.388762	+	1	1093	418220
nscaf2789	XLOC_005238	TCONS_00008068	1680	coding	2.98668	+	1	1679	511365
nscaf2789	XLOC_005243	TCONS_00008073	340	noncoding	-1.47173	+	1	339	801531
nscaf2789	XLOC_005244	TCONS_00008074	308	noncoding	-1.50859	+	1	307	804678
nscaf2789	XLOC_005245	TCONS_00008075	258	noncoding	-1.2638	+	1	257	805181
nscaf2789	XLOC_005246	TCONS_00008076	656	noncoding	-1.3239	+	1	655	810420
nscaf2789	XLOC_005247	TCONS_00008077	1181	noncoding	-1.1128	+	1	1180	812766
nscaf2789	XLOC_005248	TCONS_00008078	1249	noncoding	-1.33227	+	1	1248	819612
nscaf2789	XLOC_005249	TCONS_00008079	415	noncoding	-1.27856	+	1	414	850403
nscaf2789	XLOC_005253	TCONS_00008084	353	noncoding	-1.41686	+	1	352	971562
nscaf2789	XLOC_005259	TCONS_00008091	660	noncoding	-1.34224	+	1	659	1132079
nscaf2789	XLOC_005262	TCONS_00008094	548	noncoding	-0.398961	+	1	547	1145436
nscaf2789	XLOC_005263	TCONS_00008095	263	noncoding	-1.2925	+	1	262	1146628
nscaf2789	XLOC_005264	TCONS_00008096	397	noncoding	-0.931061	+	1	396	1147233
nscaf2789	XLOC_005270	TCONS_00008107	355	noncoding	-0.162418	+	1	354	1408606
nscaf2789	XLOC_005271	TCONS_00008108	5768	coding	0.00259163	+	1	5767	1409300
nscaf2789	XLOC_005273	TCONS_00008110	225	noncoding	-1.21628	+	1	224	1526702
nscaf2789	XLOC_005274	TCONS_00008111	336	noncoding	-1.34891	+	1	335	1582363
nscaf2789	XLOC_005275	TCONS_00008112	853	noncoding	-1.40289	-	1	852	15266
nscaf2789	XLOC_005276	TCONS_00008113	1382	noncoding	-1.27475	-	1	1381	17523
nscaf2789	XLOC_005279	TCONS_00008116	497	noncoding	-1.38064	-	1	496	147539
nscaf2789	XLOC_005280	TCONS_00008117	976	coding	1.10616	-	3	668///169///136	148775///150053///151033
nscaf2789	XLOC_005284	TCONS_00008126	583	noncoding	-1.22513	-	2	492///89	224986///229036
nscaf2789	XLOC_005291	TCONS_00008138	1013	noncoding	-1.08681	-	2	621///390	511364///512620
nscaf2789	XLOC_005291	TCONS_00008139	1688	noncoding	-1.18258	-	1	1687	511364
nscaf2789	XLOC_005293	TCONS_00008142	610	noncoding	-0.830873	-	1	609	702677
nscaf2789	XLOC_005294	TCONS_00008143	228	noncoding	-1.11784	-	1	227	707209
nscaf2789	XLOC_005297	TCONS_00008149	644	noncoding	-1.21502	-	1	643	730782
nscaf2789	XLOC_005298	TCONS_00008150	715	noncoding	-1.34769	-	1	714	731581
nscaf2789	XLOC_005299	TCONS_00008151	781	noncoding	-0.526678	-	1	780	737085
nscaf2789	XLOC_005301	TCONS_00008153	509	noncoding	-1.36908	-	1	508	758513
nscaf2789	XLOC_005305	TCONS_00008157	680	noncoding	-0.105375	-	1	679	779188
nscaf2789	XLOC_005307	TCONS_00008162	606	coding	0.472892	-	3	383///130///90	796700///798514///800949
nscaf2789	XLOC_005307	TCONS_00008163	3040	coding	0.175752	-	2	383///2655	796700///798514
nscaf2789	XLOC_005307	TCONS_00008164	535	coding	0.440104	-	3	383///130///19	796700///798514///801152
nscaf2789	XLOC_005308	TCONS_00008165	516	coding	0.691877	-	3	296///130///87	805163///806960///810562
nscaf2789	XLOC_005314	TCONS_00008172	226	noncoding	-1.11614	-	1	225	828589
nscaf2789	XLOC_005315	TCONS_00008173	601	noncoding	-1.32665	-	1	600	861811
nscaf2789	XLOC_005316	TCONS_00008174	516	noncoding	-1.3822	-	1	515	862814
nscaf2789	XLOC_005331	TCONS_00008194	211	noncoding	-1.33101	-	1	210	1318678
nscaf2789	XLOC_005334	TCONS_00008197	227	coding	0.0114554	-	1	226	1392033
nscaf2792	XLOC_005337	TCONS_00008201	693	noncoding	-1.39108	-	1	692	5092
nscaf2792	XLOC_005338	TCONS_00008202	369	noncoding	-1.49372	-	1	368	6362
nscaf2792	XLOC_005339	TCONS_00008203	419	noncoding	-1.32735	-	1	418	7993
nscaf2792	XLOC_005340	TCONS_00008204	749	noncoding	-1.32104	-	1	748	9923
nscaf2793	XLOC_005349	TCONS_00008216	237	noncoding	-1.18392	+	1	236	21411
nscaf2793	XLOC_005350	TCONS_00008217	1488	noncoding	-1.40967	+	1	1487	21801
nscaf2793	XLOC_005351	TCONS_00008218	608	noncoding	-1.50914	+	1	607	24143
nscaf2793	XLOC_005352	TCONS_00008219	212	noncoding	-1.31545	+	1	211	24904
nscaf2793	XLOC_005353	TCONS_00008220	579	noncoding	-1.37011	+	1	578	25284
nscaf2793	XLOC_005354	TCONS_00008221	2138	noncoding	-1.34933	+	1	2137	33203
nscaf2793	XLOC_005355	TCONS_00008222	299	noncoding	-1.35102	+	1	298	36113
nscaf2793	XLOC_005356	TCONS_00008223	221	noncoding	-1.37004	+	1	220	36616
nscaf2793	XLOC_005357	TCONS_00008224	435	noncoding	-1.20321	+	1	434	36949
nscaf2793	XLOC_005358	TCONS_00008225	497	noncoding	-1.11057	+	1	496	38482
nscaf2793	XLOC_005359	TCONS_00008226	230	noncoding	-1.43099	+	1	229	39388
nscaf2793	XLOC_005360	TCONS_00008227	746	coding	1.57938	+	3	257///138///348	100302///106408///107838
nscaf2793	XLOC_005361	TCONS_00008228	211	noncoding	-1.2331	-	1	210	4346
nscaf2793	XLOC_005362	TCONS_00008229	1401	noncoding	-1.37709	-	1	1400	41678
nscaf2794	XLOC_005367	TCONS_00008235	719	coding	0.778125	+	5	138///92///116///110///258	168///1001///1746///2632///4055
nscaf2795	XLOC_005389	TCONS_00008268	1127	coding	1.76472	+	3	159///160///805	2402828///2403062///2403302
nscaf2795	XLOC_005394	TCONS_00008273	561	noncoding	-1.30449	+	1	560	2425385
nscaf2795	XLOC_005404	TCONS_00008283	273	noncoding	-1.20865	+	1	272	2736969
nscaf2795	XLOC_005405	TCONS_00008284	2503	coding	3.60778	+	1	2502	2776673
nscaf2795	XLOC_005412	TCONS_00008294	363	coding	0.0588888	+	1	362	3451523
nscaf2795	XLOC_005417	TCONS_00008300	523	noncoding	-1.344	+	1	522	3709192
nscaf2795	XLOC_005421	TCONS_00008304	1426	noncoding	-1.37041	+	1	1425	3747104
nscaf2795	XLOC_005423	TCONS_00008306	1324	noncoding	-1.35936	+	1	1323	3924525
nscaf2795	XLOC_005424	TCONS_00008307	329	noncoding	-1.35776	+	1	328	3925962
nscaf2795	XLOC_005425	TCONS_00008308	182	noncoding	-1.33311	+	1	181	3935604
nscaf2795	XLOC_005427	TCONS_00008310	1558	noncoding	-1.25353	+	1	1557	4180108
nscaf2795	XLOC_005436	TCONS_00008325	575	noncoding	-0.0171717	-	1	574	147748
nscaf2795	XLOC_005438	TCONS_00008327	252	noncoding	-1.23377	-	1	251	322386
nscaf2795	XLOC_005445	TCONS_00008342	485	coding	1.25837	-	3	194///98///190	700586///701651///702075
nscaf2795	XLOC_005456	TCONS_00008363	813	noncoding	-1.17714	-	1	812	1059652
nscaf2795	XLOC_005457	TCONS_00008364	485	noncoding	-1.07946	-	1	484	1060971
nscaf2795	XLOC_005466	TCONS_00008373	738	coding	1.54176	-	1	737	1535657
nscaf2795	XLOC_005467	TCONS_00008374	303	noncoding	-0.985838	-	1	302	1815575
nscaf2795	XLOC_005471	TCONS_00008378	526	coding	5.35488	-	1	525	1947616
nscaf2795	XLOC_005476	TCONS_00008383	1088	noncoding	-1.19601	-	1	1087	2780495
nscaf2795	XLOC_005485	TCONS_00008394	347	coding	0.809453	-	3	269///66///9	3148651///3149458///3149681
nscaf2795	XLOC_005488	TCONS_00008397	194	noncoding	-1.36918	-	1	193	3217213
nscaf2795	XLOC_005490	TCONS_00008399	205	noncoding	-1.4849	-	1	204	3437777
nscaf2795	XLOC_005495	TCONS_00008407	1486	noncoding	-1.097	-	1	1485	3709198
nscaf2795	XLOC_005501	TCONS_00008414	298	noncoding	-1.49343	-	1	297	3747094
nscaf2795	XLOC_005503	TCONS_00008421	262	noncoding	-1.3037	-	1	261	3963544
nscaf2795	XLOC_005506	TCONS_00008425	2933	noncoding	-1.17177	-	1	2932	4185115
nscaf2795	XLOC_005507	TCONS_00008426	235	noncoding	-1.40257	-	1	234	4188248
nscaf2795	XLOC_005508	TCONS_00008427	642	noncoding	-1.34368	-	1	641	4188549
nscaf2795	XLOC_005509	TCONS_00008428	620	noncoding	-1.39262	-	1	619	4189433
nscaf2795	XLOC_005510	TCONS_00008429	1588	noncoding	-1.44834	-	1	1587	4190292
nscaf2795	XLOC_005512	TCONS_00008431	483	coding	1.56101	-	2	134///347	4192288///4193320
nscaf2796	XLOC_005513	TCONS_00008433	2974	noncoding	-0.413503	+	2	78///2894	41345///42029
nscaf2796	XLOC_005513	TCONS_00008434	1138	noncoding	-1.46353	+	4	71///113///118///832	41352///42029///52881///53517
nscaf2796	XLOC_005513	TCONS_00008436	3814	noncoding	-0.0247423	+	1	3813	45995
nscaf2796	XLOC_005516	TCONS_00008441	579	coding	0.45879	-	2	202///375	4752///40993
nscaf2796	XLOC_005516	TCONS_00008442	534	coding	0.32513	-	3	202///137///192	4752///52860///56018
nscaf2796	XLOC_005517	TCONS_00008443	418	coding	1.78785	-	2	332///84	61849///62287
nscaf2797	XLOC_005518	TCONS_00008444	239	noncoding	-1.22309	+	1	238	286726
nscaf2797	XLOC_005519	TCONS_00008445	418	noncoding	-0.683021	+	1	417	379837
nscaf2797	XLOC_005523	TCONS_00008449	369	noncoding	-1.08924	+	1	368	713620
nscaf2797	XLOC_005524	TCONS_00008450	206	noncoding	-1.51693	+	1	205	747211
nscaf2797	XLOC_005526	TCONS_00008452	877	noncoding	-1.26071	+	1	876	839009
nscaf2797	XLOC_005527	TCONS_00008453	617	noncoding	-1.28406	+	2	156///459	842708///888251
nscaf2797	XLOC_005527	TCONS_00008454	537	noncoding	-1.2723	+	3	34///41///459	842717///854511///888251
nscaf2797	XLOC_005527	TCONS_00008455	686	noncoding	-1.29224	+	3	183///41///459	842991///854511///888251
nscaf2797	XLOC_005529	TCONS_00008463	264	noncoding	-1.27371	+	1	263	1027939
nscaf2797	XLOC_005530	TCONS_00008464	407	noncoding	-1.26144	+	1	406	1028256
nscaf2797	XLOC_005531	TCONS_00008465	820	coding	0.972001	+	1	819	1081775
nscaf2797	XLOC_005532	TCONS_00008466	889	coding	0.633815	+	1	888	1116331
nscaf2797	XLOC_005537	TCONS_00008471	568	noncoding	-1.37735	+	1	567	1175306
nscaf2797	XLOC_005538	TCONS_00008472	280	noncoding	-1.42041	+	1	279	1177437
nscaf2797	XLOC_005539	TCONS_00008473	668	noncoding	-1.44396	+	1	667	1178983
nscaf2797	XLOC_005540	TCONS_00008474	720	noncoding	-1.50363	+	1	719	1179759
nscaf2797	XLOC_005541	TCONS_00008475	403	noncoding	-1.36744	+	1	402	1182421
nscaf2797	XLOC_005543	TCONS_00008477	215	noncoding	-1.06648	+	1	214	1364311
nscaf2797	XLOC_005551	TCONS_00008485	1024	noncoding	-1.25391	-	1	1023	1080240
nscaf2797	XLOC_005552	TCONS_00008486	875	noncoding	-1.39338	-	1	874	1081772
nscaf2797	XLOC_005560	TCONS_00008497	346	noncoding	-1.21246	-	1	345	1365030
nscaf2797	XLOC_005561	TCONS_00008498	1962	coding	2.3204	-	3	1789///135///35	1365829///1373644///1375264
nscaf2797	XLOC_005561	TCONS_00008499	2089	coding	2.25204	-	3	1789///135///162	1365829///1373644///1376466
nscaf2800	XLOC_005566	TCONS_00008504	420	noncoding	-1.35605	+	1	419	160460
nscaf2800	XLOC_005568	TCONS_00008506	797	noncoding	-1.26982	+	1	796	311308
nscaf2800	XLOC_005571	TCONS_00008510	405	noncoding	-1.33483	+	1	404	613521
nscaf2800	XLOC_005576	TCONS_00008517	728	noncoding	-1.30347	+	1	727	819606
nscaf2800	XLOC_005577	TCONS_00008518	288	noncoding	-1.28988	+	1	287	821118
nscaf2800	XLOC_005578	TCONS_00008519	799	noncoding	-1.36055	+	1	798	821541
nscaf2800	XLOC_005583	TCONS_00008525	478	noncoding	-1.19608	+	1	477	951347
nscaf2800	XLOC_005584	TCONS_00008526	683	noncoding	-1.43013	+	1	682	951990
nscaf2800	XLOC_005585	TCONS_00008527	504	noncoding	-1.09216	+	1	503	952857
nscaf2800	XLOC_005595	TCONS_00008537	558	noncoding	-1.45681	+	1	557	1602199
nscaf2800	XLOC_005606	TCONS_00008551	299	noncoding	-1.27253	+	1	298	2414996
nscaf2800	XLOC_005607	TCONS_00008552	366	noncoding	-1.40465	+	1	365	2415448
nscaf2800	XLOC_005608	TCONS_00008553	1706	noncoding	-1.16798	+	1	1705	2416152
nscaf2800	XLOC_005612	TCONS_00008557	643	noncoding	-1.21889	+	1	642	2694818
nscaf2800	XLOC_005617	TCONS_00008562	1031	noncoding	-1.1546	+	1	1030	2959812
nscaf2800	XLOC_005618	TCONS_00008563	872	noncoding	-1.34937	-	1	871	15238
nscaf2800	XLOC_005619	TCONS_00008564	294	noncoding	-1.15102	-	1	293	329994
nscaf2800	XLOC_005622	TCONS_00008567	291	coding	0.730248	-	3	66///180///42	406150///407464///414784
nscaf2800	XLOC_005624	TCONS_00008571	244	noncoding	-1.50231	-	1	243	663776
nscaf2800	XLOC_005625	TCONS_00008572	262	noncoding	-1.3339	-	1	261	665004
nscaf2800	XLOC_005626	TCONS_00008573	644	noncoding	-1.21414	-	1	643	665605
nscaf2800	XLOC_005629	TCONS_00008576	315	noncoding	-1.30089	-	1	314	953494
nscaf2800	XLOC_005638	TCONS_00008587	348	noncoding	-1.52202	-	1	347	1057008
nscaf2800	XLOC_005644	TCONS_00008594	1081	noncoding	-1.21472	-	1	1080	1294327
nscaf2800	XLOC_005645	TCONS_00008595	4576	noncoding	-0.883405	-	1	4575	1405835
nscaf2800	XLOC_005646	TCONS_00008596	320	noncoding	-1.40218	-	1	319	1410488
nscaf2800	XLOC_005648	TCONS_00008608	1234	noncoding	-1.24702	-	1	1233	1453266
nscaf2800	XLOC_005649	TCONS_00008609	1550	noncoding	-1.45079	-	1	1549	1456285
nscaf2800	XLOC_005650	TCONS_00008610	1213	noncoding	-1.19876	-	2	1119///92	1532468///1534156
nscaf2800	XLOC_005663	TCONS_00008640	669	coding	0.659515	-	3	127///326///213	2059324///2091771///2168363
nscaf2800	XLOC_005664	TCONS_00008641	2972	coding	5.67079	-	1	2971	2494426
nscaf2800	XLOC_005667	TCONS_00008644	444	noncoding	-1.27253	-	1	443	2772855
nscaf2800	XLOC_005669	TCONS_00008646	424	noncoding	-1.25523	-	1	423	2774308
nscaf2800	XLOC_005671	TCONS_00008650	1091	coding	1.83908	-	1	1090	2959810
nscaf2801	XLOC_005672	TCONS_00008651	642	noncoding	-1.29813	+	1	641	144956
nscaf2801	XLOC_005677	TCONS_00008658	1334	noncoding	-1.44288	+	1	1333	324358
nscaf2801	XLOC_005678	TCONS_00008659	1021	noncoding	-1.35986	+	1	1020	326171
nscaf2801	XLOC_005680	TCONS_00008661	814	noncoding	-1.5307	+	2	722///90	485790///487215
nscaf2801	XLOC_005681	TCONS_00008662	2419	noncoding	-1.09803	+	1	2418	487936
nscaf2801	XLOC_005685	TCONS_00008668	1484	noncoding	-1.3252	-	1	1483	147150
nscaf2801	XLOC_005687	TCONS_00008670	1077	noncoding	-0.343617	-	1	1076	179700
nscaf2803	XLOC_005696	TCONS_00008683	255	noncoding	-1.12464	+	1	254	2769
nscaf2803	XLOC_005697	TCONS_00008684	512	noncoding	-1.27825	+	1	511	4694
nscaf2803	XLOC_005699	TCONS_00008686	963	coding	1.45988	-	1	962	11466
nscaf2804	XLOC_005701	TCONS_00008688	4813	coding	3.09969	-	6	4310///131///105///124///114///23	162750///167346///168282///168991///170488///170925
nscaf2804	XLOC_005702	TCONS_00008689	833	noncoding	-1.08681	-	2	22///809	172024///173144
nscaf2804	XLOC_005702	TCONS_00008690	1076	noncoding	-1.1482	-	1	1075	172827
nscaf2808	XLOC_005706	TCONS_00008694	3226	coding	3.73759	-	9	2130///90///129///133///135///146///137///101///216	24155///27037///27547///28854///29438///32090///33100///33852///34765
nscaf2809	XLOC_005710	TCONS_00008704	2207	coding	3.99641	+	5	901///183///215///136///767	101853///102827///104336///105441///105764
nscaf2809	XLOC_005710	TCONS_00008705	2159	coding	3.24455	+	5	901///183///167///136///767	101853///102827///104336///105441///105764
nscaf2810	XLOC_005719	TCONS_00008715	230	noncoding	-1.50994	+	1	229	6530
nscaf2810	XLOC_005720	TCONS_00008716	874	noncoding	-1.10708	+	2	772///100	6828///7689
nscaf2810	XLOC_005727	TCONS_00008724	274	noncoding	-1.34296	+	1	273	357477
nscaf2810	XLOC_005729	TCONS_00008726	353	noncoding	-1.45673	+	1	352	416685
nscaf2810	XLOC_005730	TCONS_00008727	471	noncoding	-1.2781	-	3	44///45///379	28513///100590///118196
nscaf2810	XLOC_005731	TCONS_00008728	233	noncoding	-0.465537	-	1	232	225641
nscaf2810	XLOC_005732	TCONS_00008729	2102	noncoding	-1.42551	-	1	2101	276721
nscaf2811	XLOC_005748	TCONS_00008753	277	noncoding	-1.34089	+	1	276	577327
nscaf2811	XLOC_005749	TCONS_00008754	974	noncoding	-1.24636	+	1	973	582094
nscaf2811	XLOC_005756	TCONS_00008763	1294	noncoding	-1.05431	-	1	1293	419107
nscaf2811	XLOC_005761	TCONS_00008770	1194	noncoding	-1.18886	-	1	1193	578069
nscaf2811	XLOC_005762	TCONS_00008771	806	noncoding	-1.28188	-	1	805	579315
nscaf2813	XLOC_005766	TCONS_00008777	742	noncoding	-1.26625	+	1	741	175319
nscaf2813	XLOC_005770	TCONS_00008781	2665	noncoding	-1.35335	+	1	2664	196397
nscaf2813	XLOC_005772	TCONS_00008784	5181	coding	1.24125	+	1	5180	214219
nscaf2813	XLOC_005775	TCONS_00008788	1743	noncoding	-1.33112	+	1	1742	281969
nscaf2813	XLOC_005786	TCONS_00008812	279	noncoding	-1.41422	+	1	278	544873
nscaf2813	XLOC_005787	TCONS_00008813	1805	noncoding	-1.3732	+	1	1804	545236
nscaf2813	XLOC_005788	TCONS_00008814	5711	coding	11.5486	+	3	230///5424///54	733951///734268///739779
nscaf2813	XLOC_005790	TCONS_00008816	391	coding	0.906907	+	1	390	981174
nscaf2813	XLOC_005801	TCONS_00008842	720	noncoding	-0.376082	-	1	719	366806
nscaf2814	XLOC_005809	TCONS_00008856	1813	coding	7.89785	+	1	1812	178953
nscaf2815	XLOC_005815	TCONS_00008863	455	noncoding	-1.42383	+	1	454	212302
nscaf2815	XLOC_005818	TCONS_00008866	1137	coding	3.10544	+	1	1136	356593
nscaf2815	XLOC_005819	TCONS_00008867	567	coding	0.381202	+	2	414///151	361962///362482
nscaf2815	XLOC_005822	TCONS_00008870	1141	noncoding	-0.074273	+	1	1140	696218
nscaf2815	XLOC_005824	TCONS_00008873	761	coding	0.533741	+	1	760	1195730
nscaf2815	XLOC_005832	TCONS_00008882	474	noncoding	-0.557158	+	1	473	1601419
nscaf2815	XLOC_005834	TCONS_00008884	336	noncoding	-1.20859	+	1	335	1602459
nscaf2815	XLOC_005835	TCONS_00008885	295	noncoding	-1.30177	+	1	294	1603152
nscaf2815	XLOC_005836	TCONS_00008886	435	noncoding	-1.33505	+	1	434	1603636
nscaf2815	XLOC_005837	TCONS_00008887	823	noncoding	-1.12894	+	1	822	1604192
nscaf2815	XLOC_005839	TCONS_00008889	1591	coding	4.6604	+	1	1590	1736268
nscaf2815	XLOC_005840	TCONS_00008890	851	coding	1.06011	+	1	850	1738050
nscaf2815	XLOC_005841	TCONS_00008891	462	coding	0.715504	+	1	461	2480051
nscaf2815	XLOC_005851	TCONS_00008906	1199	coding	2.75337	-	1	1198	759617
nscaf2815	XLOC_005852	TCONS_00008907	419	noncoding	-1.23927	-	1	418	1505444
nscaf2815	XLOC_005853	TCONS_00008908	353	noncoding	-1.3981	-	1	352	1506078
nscaf2815	XLOC_005858	TCONS_00008913	368	noncoding	-1.42417	-	1	367	1581057
nscaf2815	XLOC_005859	TCONS_00008914	578	noncoding	-1.26383	-	1	577	1582997
nscaf2818	XLOC_005879	TCONS_00008940	631	noncoding	-0.976271	+	1	630	901899
nscaf2818	XLOC_005881	TCONS_00008944	500	noncoding	-1.25435	+	1	499	941559
nscaf2818	XLOC_005883	TCONS_00008947	313	noncoding	-0.178028	+	1	312	1059002
nscaf2818	XLOC_005884	TCONS_00008948	2388	coding	1.544	+	3	440///835///1110	1237953///1238933///1239969
nscaf2818	XLOC_005888	TCONS_00008952	1616	coding	0.398025	+	1	1615	1330881
nscaf2818	XLOC_005897	TCONS_00008964	610	noncoding	-0.557505	+	1	609	2144412
nscaf2818	XLOC_005907	TCONS_00008978	820	noncoding	-1.27304	+	1	819	2575063
nscaf2818	XLOC_005910	TCONS_00008983	1963	coding	0.659775	+	2	265///1696	2650814///2651957
nscaf2818	XLOC_005918	TCONS_00009004	310	noncoding	-1.25359	+	1	309	2895857
nscaf2818	XLOC_005919	TCONS_00009005	1404	noncoding	-1.47327	+	1	1403	2897136
nscaf2818	XLOC_005925	TCONS_00009012	568	noncoding	-1.35557	-	1	567	49581
nscaf2818	XLOC_005927	TCONS_00009014	401	coding	1.81631	-	3	127///154///117	56494///57320///60032
nscaf2818	XLOC_005931	TCONS_00009022	801	coding	2.65139	-	6	166///137///50///159///109///174	795501///796234///796597///797489///798468///798656
nscaf2818	XLOC_005945	TCONS_00009038	180	noncoding	-1.23973	-	1	179	1122381
nscaf2818	XLOC_005946	TCONS_00009039	1934	noncoding	-1.06363	-	1	1933	1240040
nscaf2818	XLOC_005948	TCONS_00009041	202	noncoding	-1.43075	-	1	201	1242887
nscaf2818	XLOC_005951	TCONS_00009044	482	noncoding	-1.36327	-	1	481	1264793
nscaf2818	XLOC_005952	TCONS_00009045	551	noncoding	-1.34901	-	1	550	1265717
nscaf2818	XLOC_005969	TCONS_00009076	447	noncoding	-1.20872	-	1	446	2478895
nscaf2818	XLOC_005970	TCONS_00009077	758	noncoding	-1.3152	-	3	27///658///70	2576707///2576816///2577553
nscaf2818	XLOC_005970	TCONS_00009078	389	noncoding	-1.3574	-	4	27///107///176///75	2576707///2576816///2577298///2577553
nscaf2818	XLOC_005971	TCONS_00009079	888	coding	1.63214	-	1	887	2594352
nscaf2818	XLOC_005972	TCONS_00009080	1004	coding	0.328831	-	3	609///91///301	2602100///2603590///2604776
nscaf2818	XLOC_005972	TCONS_00009081	1020	coding	0.872381	-	3	609///107///301	2602100///2603590///2604776
nscaf2819	XLOC_005982	TCONS_00009096	881	coding	4.23267	+	4	254///245///187///191	747///1895///3117///3611
nscaf2819	XLOC_005983	TCONS_00009097	1301	coding	4.78908	+	8	314///198///90///186///90///123///175///117	5577///6706///7382///8530///10110///12113///12665///13656
nscaf2819	XLOC_005991	TCONS_00009111	529	noncoding	-1.39232	+	1	528	355934
nscaf2819	XLOC_005992	TCONS_00009112	503	coding	0.290484	+	1	502	364714
nscaf2819	XLOC_005993	TCONS_00009113	724	noncoding	-1.39776	-	1	723	14432
nscaf2819	XLOC_005994	TCONS_00009114	219	noncoding	-1.25856	-	1	218	15336
nscaf2819	XLOC_005995	TCONS_00009115	841	noncoding	-1.36564	-	1	840	16342
nscaf2822	XLOC_006014	TCONS_00009141	1019	noncoding	-1.33569	+	1	1018	380437
nscaf2822	XLOC_006015	TCONS_00009142	413	noncoding	-1.14943	+	1	412	381934
nscaf2822	XLOC_006017	TCONS_00009145	439	noncoding	-1.29695	+	1	438	455685
nscaf2822	XLOC_006029	TCONS_00009159	180	noncoding	-1.32346	+	1	179	932099
nscaf2822	XLOC_006037	TCONS_00009168	2488	noncoding	-1.14777	+	3	149///239///2097	1042999///1045105///1045427
nscaf2822	XLOC_006037	TCONS_00009169	2396	noncoding	-1.21246	+	3	149///147///2097	1042999///1045105///1045427
nscaf2822	XLOC_006037	TCONS_00009170	2434	noncoding	-1.14634	+	3	95///239///2097	1043008///1045105///1045427
nscaf2822	XLOC_006037	TCONS_00009171	2848	noncoding	-1.15602	+	3	509///239///2097	1043721///1045105///1045427
nscaf2822	XLOC_006037	TCONS_00009172	3519	noncoding	-1.23272	+	3	1272///147///2097	1043743///1045105///1045427
nscaf2822	XLOC_006037	TCONS_00009173	3611	noncoding	-1.27231	+	3	1272///239///2097	1043743///1045105///1045427
nscaf2822	XLOC_006039	TCONS_00009177	3608	coding	0.70257	+	6	65///107///77///88///110///3155	1066298///1078859///1081029///1081759///1108827///1110253
nscaf2822	XLOC_006039	TCONS_00009178	1164	noncoding	-1.03779	+	5	202///107///77///88///685	1066311///1078859///1081029///1081759///1082119
nscaf2822	XLOC_006039	TCONS_00009179	1435	noncoding	-1.23575	+	4	202///107///77///1045	1066311///1078859///1081029///1081759
nscaf2822	XLOC_006039	TCONS_00009180	1284	noncoding	-1.4605	+	4	51///107///77///1045	1066312///1078859///1081029///1081759
nscaf2822	XLOC_006039	TCONS_00009181	1892	noncoding	-1.22519	+	4	1038///77///88///685	1077928///1081029///1081759///1082119
nscaf2822	XLOC_006039	TCONS_00009182	2163	noncoding	-1.2331	+	3	1038///77///1045	1077928///1081029///1081759
nscaf2822	XLOC_006040	TCONS_00009183	2919	coding	0.9988	+	1	2918	1085864
nscaf2822	XLOC_006039	TCONS_00009184	3656	coding	1.01321	+	3	388///110///3155	1098772///1108827///1110253
nscaf2822	XLOC_006056	TCONS_00009214	763	coding	0.593509	+	1	762	1851089
nscaf2822	XLOC_006073	TCONS_00009235	841	noncoding	-1.34067	-	1	840	333435
nscaf2822	XLOC_006075	TCONS_00009237	414	noncoding	-1.26146	-	1	413	349125
nscaf2822	XLOC_006076	TCONS_00009238	313	noncoding	-1.24109	-	1	312	351790
nscaf2822	XLOC_006078	TCONS_00009240	187	noncoding	-1.37699	-	1	186	465628
nscaf2822	XLOC_006082	TCONS_00009245	683	coding	0.0217455	-	1	682	686160
nscaf2822	XLOC_006087	TCONS_00009251	1409	noncoding	-1.32969	-	1	1408	906345
nscaf2822	XLOC_006091	TCONS_00009255	279	coding	0.953119	-	1	278	1005829
nscaf2822	XLOC_006092	TCONS_00009256	1275	coding	2.26608	-	1	1274	1006671
nscaf2822	XLOC_006107	TCONS_00009293	3228	coding	0.411791	-	2	2854///372	1396793///1399730
nscaf2822	XLOC_006112	TCONS_00009301	680	coding	2.01366	-	1	679	1457603
nscaf2822	XLOC_006120	TCONS_00009317	287	noncoding	-1.02014	-	2	5///280	1675914///1679077
nscaf2822	XLOC_006120	TCONS_00009318	593	noncoding	-1.20704	-	1	592	1678773
nscaf2822	XLOC_006121	TCONS_00009319	217	noncoding	-1.27949	-	1	216	1795195
nscaf2823	XLOC_006128	TCONS_00009331	307	noncoding	-1.42483	+	1	306	39182
nscaf2823	XLOC_006129	TCONS_00009332	379	noncoding	-1.44386	+	1	378	39686
nscaf2823	XLOC_006132	TCONS_00009336	3883	noncoding	-1.37791	+	1	3882	71024
nscaf2823	XLOC_006133	TCONS_00009337	2073	noncoding	-1.31633	+	1	2072	75134
nscaf2823	XLOC_006135	TCONS_00009339	188	noncoding	-1.14538	+	1	187	117141
nscaf2823	XLOC_006136	TCONS_00009340	3866	coding	5.81732	+	1	3865	300534
nscaf2823	XLOC_006145	TCONS_00009355	271	noncoding	-1.23091	+	1	270	818331
nscaf2823	XLOC_006160	TCONS_00009372	978	coding	2.12888	+	1	977	1543864
nscaf2823	XLOC_006161	TCONS_00009373	1124	coding	1.53441	+	1	1123	1544894
nscaf2823	XLOC_006164	TCONS_00009377	1140	noncoding	-1.39996	+	1	1139	1603548
nscaf2823	XLOC_006165	TCONS_00009378	336	noncoding	-1.30144	+	1	335	1604889
nscaf2823	XLOC_006167	TCONS_00009381	1417	coding	1.09656	+	1	1416	1695874
nscaf2823	XLOC_006183	TCONS_00009422	595	noncoding	-1.28733	+	1	594	2548330
nscaf2823	XLOC_006189	TCONS_00009430	1187	noncoding	-0.457019	+	1	1186	2720284
nscaf2823	XLOC_006197	TCONS_00009445	329	noncoding	-1.3528	+	1	328	2919362
nscaf2823	XLOC_006198	TCONS_00009446	370	noncoding	-0.977736	+	1	369	2919877
nscaf2823	XLOC_006207	TCONS_00009458	1016	noncoding	-1.41266	+	1	1015	3385158
nscaf2823	XLOC_006208	TCONS_00009459	2337	noncoding	-1.22572	+	3	357///406///1571	3717349///3717781///3718594
nscaf2823	XLOC_006208	TCONS_00009460	1837	noncoding	-1.26773	+	4	357///406///192///878	3717349///3717781///3718594///3719287
nscaf2823	XLOC_006208	TCONS_00009461	1374	noncoding	-1.24914	+	3	87///406///878	3717619///3717781///3719287
nscaf2823	XLOC_006211	TCONS_00009465	1014	noncoding	-1.37736	+	1	1013	3795041
nscaf2823	XLOC_006212	TCONS_00009466	487	noncoding	-1.36858	+	1	486	3797369
nscaf2823	XLOC_006213	TCONS_00009467	1341	noncoding	-1.22619	+	1	1340	3798081
nscaf2823	XLOC_006214	TCONS_00009468	435	noncoding	-1.38333	+	1	434	3933477
nscaf2823	XLOC_006225	TCONS_00009484	561	noncoding	-1.42274	+	1	560	4359446
nscaf2823	XLOC_006226	TCONS_00009485	546	noncoding	-1.43529	+	2	76///468	4360657///4363203
nscaf2823	XLOC_006227	TCONS_00009486	361	noncoding	-1.06601	+	1	360	4364000
nscaf2823	XLOC_006229	TCONS_00009488	1178	noncoding	-1.38617	+	1	1177	4364869
nscaf2823	XLOC_006230	TCONS_00009489	648	coding	1.96902	+	4	282///108///185///69	4374152///4374895///4375605///4376818
nscaf2823	XLOC_006230	TCONS_00009490	672	coding	2.23142	+	5	222///108///83///185///69	4374212///4374895///4375149///4375605///4376818
nscaf2823	XLOC_006234	TCONS_00009494	1144	noncoding	-1.29066	-	4	561///300///195///84	300659///301819///303176///304950
nscaf2823	XLOC_006234	TCONS_00009495	2141	noncoding	-0.974463	-	3	1460///195///483	300659///303176///304734
nscaf2823	XLOC_006235	TCONS_00009496	640	noncoding	-1.2397	-	1	639	409338
nscaf2823	XLOC_006236	TCONS_00009497	216	noncoding	-0.99494	-	1	215	411162
nscaf2823	XLOC_006244	TCONS_00009505	1782	coding	2.35375	-	2	1632///148	1274002///1275741
nscaf2823	XLOC_006263	TCONS_00009535	977	noncoding	-1.17283	-	1	976	2143013
nscaf2823	XLOC_006269	TCONS_00009549	229	noncoding	-1.32905	-	1	228	2278678
nscaf2823	XLOC_006270	TCONS_00009550	468	noncoding	-1.31741	-	1	467	2279032
nscaf2823	XLOC_006280	TCONS_00009572	694	coding	1.15353	-	1	693	2683221
nscaf2823	XLOC_006283	TCONS_00009581	689	coding	0.906713	-	4	476///42///154///13	2721056///2722103///2722216///2722695
nscaf2823	XLOC_006304	TCONS_00009616	755	coding	0.487664	-	1	754	3716397
nscaf2823	XLOC_006305	TCONS_00009617	3427	coding	4.44872	-	1	3426	3717452
nscaf2823	XLOC_006306	TCONS_00009618	574	noncoding	-1.06731	-	1	573	3721221
nscaf2823	XLOC_006307	TCONS_00009619	328	noncoding	-1.47932	-	1	327	3738571
nscaf2823	XLOC_006308	TCONS_00009620	1017	coding	2.71718	-	4	162///101///124///626	3739012///3740236///3741376///3741696
nscaf2823	XLOC_006308	TCONS_00009621	472	coding	2.18736	-	4	162///101///124///81	3739012///3740236///3741376///3742250
nscaf2823	XLOC_006308	TCONS_00009622	474	coding	1.23627	-	4	164///101///124///81	3739012///3740236///3741376///3742250
nscaf2823	XLOC_006308	TCONS_00009623	1028	coding	1.81475	-	4	164///101///124///635	3739012///3740236///3741376///3741696
nscaf2823	XLOC_006308	TCONS_00009624	1005	coding	2.28747	-	4	150///101///124///626	3739776///3740236///3741376///3741696
nscaf2823	XLOC_006308	TCONS_00009625	464	coding	1.589	-	4	150///101///124///85	3739776///3740236///3741376///3742250
nscaf2823	XLOC_006323	TCONS_00009648	730	noncoding	-1.32048	-	1	729	4124815
nscaf2823	XLOC_006323	TCONS_00009649	305	noncoding	-1.45069	-	2	277///26	4124815///4126011
nscaf2823	XLOC_006323	TCONS_00009650	404	noncoding	-1.4461	-	1	403	4125639
nscaf2823	XLOC_006324	TCONS_00009651	201	noncoding	-1.22384	-	2	84///115	4129472///4133669
nscaf2823	XLOC_006325	TCONS_00009652	339	noncoding	-1.34378	-	2	64///273	4129828///4134007
nscaf2823	XLOC_006322	TCONS_00009653	605	noncoding	-1.43118	-	3	153///362///87	4130860///4131119///4135533
nscaf2823	XLOC_006326	TCONS_00009655	254	noncoding	-1.23173	-	1	253	4132704
nscaf2823	XLOC_006331	TCONS_00009671	912	noncoding	-1.3816	-	1	911	4357943
nscaf2823	XLOC_006332	TCONS_00009672	864	noncoding	-1.36084	-	1	863	4367165
nscaf2823	XLOC_006334	TCONS_00009674	802	coding	0.505726	-	3	412///132///255	4368510///4370144///4371418
nscaf2824	XLOC_006337	TCONS_00009678	799	noncoding	-1.44947	+	1	798	6865
nscaf2824	XLOC_006342	TCONS_00009683	225	noncoding	-1.47308	-	1	224	13602
nscaf2824	XLOC_006343	TCONS_00009684	249	noncoding	-1.11145	-	1	248	16121
nscaf2824	XLOC_006344	TCONS_00009685	703	noncoding	-1.39806	-	1	702	16518
nscaf2825	XLOC_006345	TCONS_00009687	184	noncoding	-1.36612	+	1	183	99567
nscaf2825	XLOC_006347	TCONS_00009689	222	noncoding	-1.47925	+	1	221	134276
nscaf2825	XLOC_006348	TCONS_00009690	307	noncoding	-1.2334	+	1	306	134828
nscaf2825	XLOC_006359	TCONS_00009707	3052	noncoding	-1.32765	+	1	3051	716526
nscaf2825	XLOC_006360	TCONS_00009708	1117	noncoding	-1.15448	-	1	1116	4006
nscaf2825	XLOC_006369	TCONS_00009720	318	noncoding	-1.42247	-	1	317	197098
nscaf2825	XLOC_006371	TCONS_00009724	415	noncoding	-1.35813	-	1	414	368049
nscaf2825	XLOC_006372	TCONS_00009725	750	noncoding	-1.26847	-	1	749	393781
nscaf2825	XLOC_006376	TCONS_00009732	324	coding	0.228937	-	2	237///85	645720///646172
nscaf2825	XLOC_006378	TCONS_00009734	1063	coding	0.32074	-	1	1062	705087
nscaf2825	XLOC_006380	TCONS_00009737	2879	coding	0.732543	-	3	188///376///2312	716518///717123///717797
nscaf2825	XLOC_006380	TCONS_00009738	3295	coding	0.725935	-	2	981///2312	716518///717797
nscaf2825	XLOC_006380	TCONS_00009739	2870	coding	0.731643	-	3	188///367///2312	716518///717132///717797
nscaf2826	XLOC_006381	TCONS_00009740	2082	coding	1.97831	+	4	976///143///220///739	33398///35022///36043///39567
nscaf2826	XLOC_006382	TCONS_00009741	472	noncoding	-1.4195	+	1	471	40403
nscaf2826	XLOC_006383	TCONS_00009742	246	noncoding	-1.20877	+	1	245	41358
nscaf2826	XLOC_006384	TCONS_00009743	497	noncoding	-1.41122	+	1	496	41726
nscaf2826	XLOC_006386	TCONS_00009746	296	noncoding	-0.979458	+	2	21///273	185609///186774
nscaf2826	XLOC_006387	TCONS_00009747	684	noncoding	-1.43736	+	1	683	187658
nscaf2826	XLOC_006393	TCONS_00009754	1737	noncoding	-1.31161	+	2	510///1225	322630///323920
nscaf2826	XLOC_006394	TCONS_00009755	455	noncoding	-1.24947	+	1	454	325353
nscaf2826	XLOC_006395	TCONS_00009756	293	noncoding	-1.42102	+	1	292	326526
nscaf2826	XLOC_006396	TCONS_00009757	750	noncoding	-1.37045	+	1	749	330874
nscaf2826	XLOC_006397	TCONS_00009758	862	noncoding	-1.41626	+	1	861	331936
nscaf2826	XLOC_006398	TCONS_00009759	197	noncoding	-1.2313	+	1	196	333658
nscaf2826	XLOC_006399	TCONS_00009760	625	noncoding	-1.2886	+	1	624	335180
nscaf2826	XLOC_006401	TCONS_00009762	2483	coding	0.615957	-	1	2482	32420
nscaf2826	XLOC_006402	TCONS_00009763	393	noncoding	-1.50982	-	1	392	41219
nscaf2826	XLOC_006403	TCONS_00009764	548	coding	1.01301	-	1	547	41722
nscaf2826	XLOC_006407	TCONS_00009769	578	noncoding	-1.52863	-	1	577	188598
nscaf2826	XLOC_006412	TCONS_00009775	239	noncoding	-1.12524	-	1	238	328367
nscaf2826	XLOC_006413	TCONS_00009776	950	noncoding	-1.2369	-	1	949	330729
nscaf2826	XLOC_006414	TCONS_00009777	917	noncoding	-1.43083	-	1	916	331900
nscaf2826	XLOC_006415	TCONS_00009778	903	noncoding	-1.2071	-	2	23///878	334815///334949
nscaf2826	XLOC_006416	TCONS_00009779	661	noncoding	-1.32852	-	1	660	338764
nscaf2827	XLOC_006420	TCONS_00009787	390	noncoding	-1.41488	+	1	389	37020
nscaf2827	XLOC_006421	TCONS_00009788	285	noncoding	-1.11325	+	1	284	37634
nscaf2827	XLOC_006426	TCONS_00009794	2146	coding	1.72468	+	1	2145	1069587
nscaf2827	XLOC_006427	TCONS_00009795	1326	coding	4.48555	+	1	1325	1072073
nscaf2827	XLOC_006428	TCONS_00009796	558	coding	0.758701	+	1	557	1073825
nscaf2827	XLOC_006433	TCONS_00009803	234	noncoding	-1.30369	+	1	233	1472047
nscaf2827	XLOC_006434	TCONS_00009804	884	noncoding	-1.40149	+	1	883	1472668
nscaf2827	XLOC_006435	TCONS_00009805	211	noncoding	-1.28262	+	1	210	1493051
nscaf2827	XLOC_006436	TCONS_00009806	400	noncoding	-1.49699	+	1	399	1493458
nscaf2827	XLOC_006444	TCONS_00009821	359	noncoding	-1.26403	+	1	358	2211410
nscaf2827	XLOC_006448	TCONS_00009827	791	coding	3.42264	-	5	185///94///133///187///187	62946///67733///80278///81796///87253
nscaf2827	XLOC_006449	TCONS_00009828	330	noncoding	-1.13686	-	1	329	326926
nscaf2827	XLOC_006450	TCONS_00009829	242	noncoding	-1.48826	-	1	241	328173
nscaf2827	XLOC_006451	TCONS_00009830	192	noncoding	-1.33382	-	1	191	328995
nscaf2827	XLOC_006452	TCONS_00009831	609	noncoding	-1.17218	-	1	608	329312
nscaf2827	XLOC_006453	TCONS_00009832	314	noncoding	-1.42299	-	1	313	330117
nscaf2827	XLOC_006454	TCONS_00009833	235	noncoding	-1.39357	-	1	234	330547
nscaf2827	XLOC_006458	TCONS_00009837	4778	coding	2.56226	-	5	3896///171///157///165///384	408855///413356///423017///435553///519362
nscaf2827	XLOC_006471	TCONS_00009857	800	coding	0.73008	-	3	310///150///337	1481516///1482242///1484150
nscaf2827	XLOC_006471	TCONS_00009858	812	coding	1.1548	-	3	310///150///349	1481516///1482242///1484143
nscaf2828	XLOC_006477	TCONS_00009867	671	coding	1.10159	+	1	670	16665
nscaf2828	XLOC_006478	TCONS_00009868	448	coding	1.7955	+	3	27///121///297	271709///271807///272101
nscaf2828	XLOC_006479	TCONS_00009869	1383	coding	4.63523	+	6	36///160///131///179///371///500	370188///386613///386915///387146///387603///388075
nscaf2828	XLOC_006483	TCONS_00009874	363	coding	0.41269	+	1	362	685424
nscaf2828	XLOC_006488	TCONS_00009880	329	noncoding	-1.42834	+	3	149///110///67	815792///822520///832218
nscaf2828	XLOC_006507	TCONS_00009910	1090	coding	0.871651	+	4	102///179///97///708	1390706///1396813///1398872///1406002
nscaf2828	XLOC_006507	TCONS_00009911	1072	coding	0.878367	+	4	84///179///97///708	1390719///1396813///1398872///1406002
nscaf2828	XLOC_006510	TCONS_00009915	737	noncoding	-0.31822	+	1	736	1882236
nscaf2828	XLOC_006511	TCONS_00009921	2634	coding	13.1693	+	8	119///77///194///107///109///1024///170///826	2114265///2119917///2120748///2121461///2121662///2126176///2128984///2132255
nscaf2828	XLOC_006511	TCONS_00009922	5173	coding	2.84039	+	8	119///77///194///107///109///1024///193///3342	2114265///2119917///2120748///2121461///2121662///2126176///2128961///2133775
nscaf2828	XLOC_006511	TCONS_00009923	5150	coding	2.76819	+	8	119///77///194///107///109///1024///170///3342	2114265///2119917///2120748///2121461///2121662///2126176///2128984///2133775
nscaf2828	XLOC_006511	TCONS_00009924	2591	coding	11.9387	+	8	76///77///194///107///109///1024///170///826	2119440///2119917///2120748///2121461///2121662///2126176///2128984///2132255
nscaf2828	XLOC_006511	TCONS_00009925	5107	coding	2.48902	+	8	76///77///194///107///109///1024///170///3342	2119440///2119917///2120748///2121461///2121662///2126176///2128984///2133775
nscaf2828	XLOC_006511	TCONS_00009926	1835	coding	11.486	+	3	813///193///826	2126387///2128961///2132255
nscaf2828	XLOC_006525	TCONS_00009949	782	noncoding	-1.36859	+	1	781	2500893
nscaf2828	XLOC_006526	TCONS_00009950	357	noncoding	-1.17492	+	1	356	2503415
nscaf2828	XLOC_006527	TCONS_00009951	1314	noncoding	-1.42387	+	1	1313	2504014
nscaf2828	XLOC_006539	TCONS_00009970	219	noncoding	-1.15568	+	1	218	3465858
nscaf2828	XLOC_006542	TCONS_00009976	343	noncoding	-1.17941	+	1	342	3850703
nscaf2828	XLOC_006544	TCONS_00009978	438	noncoding	-1.37446	+	1	437	3851890
nscaf2828	XLOC_006579	TCONS_00010025	586	noncoding	-1.39449	+	1	585	4658059
nscaf2828	XLOC_006585	TCONS_00010031	512	coding	1.27057	+	1	511	4702208
nscaf2828	XLOC_006586	TCONS_00010032	2513	noncoding	-0.298028	+	1	2512	4703251
nscaf2828	XLOC_006592	TCONS_00010038	1074	noncoding	-1.16364	+	1	1073	5162854
nscaf2828	XLOC_006595	TCONS_00010042	1131	noncoding	-1.03445	+	1	1130	5207823
nscaf2828	XLOC_006596	TCONS_00010043	859	noncoding	-1.34309	+	1	858	5224711
nscaf2828	XLOC_006598	TCONS_00010045	1822	noncoding	-0.184463	+	1	1821	5238354
nscaf2828	XLOC_006605	TCONS_00010057	689	noncoding	-1.37017	+	1	688	5339113
nscaf2828	XLOC_006606	TCONS_00010058	501	noncoding	-1.46689	+	1	500	5340139
nscaf2828	XLOC_006611	TCONS_00010063	186	noncoding	-1.12796	+	2	35///149	5406132///5406589
nscaf2828	XLOC_006613	TCONS_00010065	584	coding	0.445251	+	2	228///354	5703812///5704191
nscaf2828	XLOC_006615	TCONS_00010067	1259	coding	1.49526	+	3	274///168///814	5735002///5735350///5735685
nscaf2828	XLOC_006631	TCONS_00010091	1479	coding	1.55294	+	2	119///1358	5991545///5996658
nscaf2828	XLOC_006634	TCONS_00010094	545	noncoding	-1.3577	-	1	544	147225
nscaf2828	XLOC_006635	TCONS_00010095	363	noncoding	-1.3775	-	1	362	148596
nscaf2828	XLOC_006636	TCONS_00010096	1006	coding	0.606368	-	5	504///189///150///125///33	149195///150327///151668///152271///153742
nscaf2828	XLOC_006637	TCONS_00010097	258	noncoding	-0.146245	-	2	172///84	154888///155784
nscaf2828	XLOC_006640	TCONS_00010100	217	noncoding	-1.21046	-	1	216	243617
nscaf2828	XLOC_006642	TCONS_00010102	243	noncoding	-1.43999	-	1	242	245192
nscaf2828	XLOC_006643	TCONS_00010103	4503	coding	0.625397	-	5	3795///195///143///203///162	245807///250778///252606///253410///259749
nscaf2828	XLOC_006645	TCONS_00010105	727	coding	5.25822	-	3	401///282///41	274464///275194///275560
nscaf2828	XLOC_006654	TCONS_00010126	691	noncoding	-0.64082	-	1	690	426253
nscaf2828	XLOC_006655	TCONS_00010127	569	noncoding	-1.06896	-	1	568	437601
nscaf2828	XLOC_006657	TCONS_00010129	350	noncoding	-1.40818	-	1	349	527718
nscaf2828	XLOC_006667	TCONS_00010143	750	coding	1.28509	-	3	482///78///187	738874///740019///740625
nscaf2828	XLOC_006668	TCONS_00010144	1286	noncoding	-1.39482	-	1	1285	812236
nscaf2828	XLOC_006671	TCONS_00010147	1754	noncoding	-0.0926164	-	2	1511///241	1075501///1085871
nscaf2828	XLOC_006682	TCONS_00010161	5053	coding	4.58371	-	12	1730///186///59///131///190///112///214///153///148///1628///59///431	1338348///1340461///1340766///1341146///1342039///1342925///1343330///1344541///1344775///1345002///1346707///1350996
nscaf2828	XLOC_006682	TCONS_00010162	5134	coding	4.28327	-	11	1730///186///131///190///115///214///153///148///1628///59///569	1338348///1340461///1341146///1342039///1342925///1343330///1344541///1344775///1345002///1346707///1350996
nscaf2828	XLOC_006682	TCONS_00010163	5194	coding	4.94067	-	12	1730///186///59///131///190///115///214///153///148///1628///59///569	1338348///1340461///1340766///1341146///1342039///1342925///1343330///1344541///1344775///1345002///1346707///1350996
nscaf2828	XLOC_006683	TCONS_00010171	232	noncoding	-1.39622	-	1	231	2038672
nscaf2828	XLOC_006685	TCONS_00010173	836	coding	3.91993	-	4	167///159///201///305	2066231///2072996///2075501///2077694
nscaf2828	XLOC_006703	TCONS_00010213	694	noncoding	-0.89786	-	1	693	2943311
nscaf2828	XLOC_006726	TCONS_00010250	229	noncoding	-1.0725	-	1	228	4353627
nscaf2828	XLOC_006741	TCONS_00010274	1226	noncoding	-1.17503	-	1	1225	4661013
nscaf2828	XLOC_006742	TCONS_00010275	1266	coding	2.26937	-	1	1265	4662337
nscaf2828	XLOC_006751	TCONS_00010291	1626	coding	1.06443	-	2	642///982	5207020///5220761
nscaf2828	XLOC_006752	TCONS_00010292	1474	noncoding	-1.286	-	1	1473	5217976
nscaf2828	XLOC_006751	TCONS_00010294	1576	coding	1.08167	-	2	592///982	5219529///5220761
nscaf2828	XLOC_006763	TCONS_00010310	667	coding	1.24945	-	3	283///127///254	5732753///5733728///5733982
nscaf2828	XLOC_006775	TCONS_00010326	1089	noncoding	-1.43956	-	1	1088	6005228
nscaf2829	XLOC_006778	TCONS_00010329	420	coding	0.466647	+	1	419	317
nscaf2829	XLOC_006786	TCONS_00010343	422	coding	0.70088	+	4	47///54///64///253	110308///110488///110699///114273
nscaf2829	XLOC_006787	TCONS_00010344	207	noncoding	-1.44796	+	1	206	112319
nscaf2829	XLOC_006788	TCONS_00010345	608	coding	2.21635	+	2	342///264	116108///116726
nscaf2829	XLOC_006793	TCONS_00010357	195	noncoding	-1.40084	+	1	194	358790
nscaf2829	XLOC_006799	TCONS_00010369	512	noncoding	-1.33354	+	1	511	887509
nscaf2829	XLOC_006800	TCONS_00010370	254	noncoding	-1.36564	+	1	253	888269
nscaf2829	XLOC_006804	TCONS_00010381	197	noncoding	-1.38184	+	1	196	1075815
nscaf2829	XLOC_006805	TCONS_00010384	776	coding	2.54318	+	7	145///142///134///100///88///124///36	1245361///1245767///1246779///1247552///1248331///1250187///1251336
nscaf2829	XLOC_006807	TCONS_00010386	1246	noncoding	-1.24474	+	1	1245	1260404
nscaf2829	XLOC_006809	TCONS_00010391	329	noncoding	-1.06596	+	1	328	1473822
nscaf2829	XLOC_006811	TCONS_00010393	627	noncoding	-1.39286	+	1	626	1482618
nscaf2829	XLOC_006812	TCONS_00010394	615	coding	0.976278	+	2	223///390	1538140///1538440
nscaf2829	XLOC_006815	TCONS_00010398	2095	noncoding	-1.40864	+	1	2094	1561115
nscaf2829	XLOC_006824	TCONS_00010407	760	noncoding	-1.26266	+	1	759	1957376
nscaf2829	XLOC_006825	TCONS_00010408	184	noncoding	-1.14781	+	1	183	1958750
nscaf2829	XLOC_006826	TCONS_00010409	218	noncoding	-0.965958	+	1	217	1959158
nscaf2829	XLOC_006831	TCONS_00010415	284	noncoding	-1.44521	+	1	283	2029452
nscaf2829	XLOC_006835	TCONS_00010422	1386	coding	1.02595	+	3	63///199///1121	2159087///2160337///2161350
nscaf2829	XLOC_006835	TCONS_00010423	1383	coding	0.968505	+	3	63///199///1118	2159087///2160337///2161353
nscaf2829	XLOC_006846	TCONS_00010438	1110	noncoding	-1.35567	+	1	1109	2720369
nscaf2829	XLOC_006851	TCONS_00010443	1077	noncoding	-1.27719	+	1	1076	2758002
nscaf2829	XLOC_006852	TCONS_00010444	1427	noncoding	-1.3595	+	1	1426	2759610
nscaf2829	XLOC_006861	TCONS_00010458	980	coding	0.477884	+	1	979	2986016
nscaf2829	XLOC_006862	TCONS_00010459	907	noncoding	-1.39311	+	1	906	2995149
nscaf2829	XLOC_006866	TCONS_00010464	2433	coding	1.10525	+	3	14///122///2294	3480700///3492135///3514052
nscaf2829	XLOC_006867	TCONS_00010465	1211	coding	2.32815	+	2	108///1101	3542388///3544091
nscaf2829	XLOC_006878	TCONS_00010483	360	noncoding	-1.32726	+	1	359	4214283
nscaf2829	XLOC_006884	TCONS_00010489	355	noncoding	-1.42245	+	2	284///69	4386015///4386606
[truncated: 4,815 more rows]
